# Supplementary material for: Machine learning identifies exosome features related to hepatocellular carcinoma
Source: Front Cell Dev Biol. 2022 Sep 19;10:1020415. doi: 10.3389/fcell.2022.1020415 (PMC9527306; doi:10.3389/fcell.2022.1020415)
Supplement: Supplementary file 2 [file DataSheet1.ZIP]

Archive with 35 entries (32 files):
- Raw data for manuscript/code script files/
- Raw data for manuscript/code script files/CIBERSORT.R
- Raw data for manuscript/code script files/corplot.R
- Raw data for manuscript/code script files/diffGene.R
- Raw data for manuscript/code script files/ICIsurvival.R
- Raw data for manuscript/code script files/lasso.R
- Raw data for manuscript/code script files/mergeTime.R
- Raw data for manuscript/code script files/PCA.R
- Raw data for manuscript/code script files/pheatmap.R
- Raw data for manuscript/code script files/plot_feature_selection.ipynb
- Raw data for manuscript/code script files/plot_forest_importances.ipynb
- Raw data for manuscript/code script files/RFE.ipynb
- Raw data for manuscript/code script files/ROC.R
- Raw data for manuscript/code script files/run.R
- Raw data for manuscript/code script files/survival.R
- Raw data for manuscript/code script files/timeROC.R
- Raw data for manuscript/code script files/uniCox.R
- Raw data for manuscript/data sheets/
- Raw data for manuscript/data sheets/22-immune related cells.txt
- Raw data for manuscript/data sheets/all socre used for RF signature.csv
- Raw data for manuscript/data sheets/B cell related genes.txt
- Raw data for manuscript/data sheets/clinical characteristics-ICGC cohort.txt
- Raw data for manuscript/data sheets/clinical characteristics-TCGA cohort.xls
- Raw data for manuscript/data sheets/different expressed genes of ERGs signature.txt
- Raw data for manuscript/data sheets/exosome related genes.txt
- Raw data for manuscript/data sheets/GO.path.xls
- Raw data for manuscript/data sheets/immune score of TCGA.txt
- Raw data for manuscript/data sheets/KEGG.path.xls
- Raw data for manuscript/data sheets/NK cell related genes.txt
- Raw data for manuscript/data sheets/normalized CD8+T cell genes.txt
- Raw data for manuscript/data sheets/normalized mitosis related genes.txt
- Raw data for manuscript/data sheets/PI3K-Akt related genes.txt
- Raw data for manuscript/data sheets/string_MCL_clusters.PPI network.tsv
- Raw data for manuscript/working sheet/
- Raw data for manuscript/working sheet/working sheet.xlsx
