# Supplementary material for: Machine learning identifies exosome features related to hepatocellular carcinoma
Source: Front Cell Dev Biol. 2022 Sep 19;10:1020415. doi: 10.3389/fcell.2022.1020415 (PMC9527306; doi:10.3389/fcell.2022.1020415)
Supplement: Supplementary file 2 [file DataSheet1.ZIP › Raw data for manuscript/code script files/PCA.R]

library(Rtsne)
library(ggplot2)
setwd("D:\\biowolf\\Ferroptosis\\24.PCA")   

bioPCA=function(inputFile=null, pcaFile=null, tsneFile=null){

	rt=read.table(inputFile,sep="\t",header=T,row.names=1,check.names=F)
	data=rt[c(3:(ncol(rt)-2))]
	risk=rt[,"risk"]


	data.pca=prcomp(data, scale. = TRUE)
	pcaPredict=predict(data.pca)
	PCA = data.frame(PC1 = pcaPredict[,1], PC2 = pcaPredict[,2],risk=risk)	
	#»æÖÆPCAÍ¼
	pdf(file=pcaFile, height=4.5, width=5.5)   
	p=ggplot(data = PCA, aes(PC1, PC2)) + geom_point(aes(color = risk)) +
		scale_colour_manual(name="Risk",  values =c("red", "blue"))+
	    theme_bw()+
	    theme(plot.margin=unit(rep(1.5,4),'lines'))+
	    theme(panel.grid.major = element_blank(), panel.grid.minor = element_blank())
	print(p)
	dev.off()
	


	tsneOut=Rtsne(data, dims=2, perplexity=10, verbose=F, max_iter=500,check_duplicates=F)
	tsne=data.frame(tSNE1 = tsneOut$Y[,1], tSNE2 = tsneOut$Y[,2],risk=risk)	
	#»æÖÆtSNEÍ¼
	pdf(file=tsneFile, height=4.5, width=5.5)     
	p=ggplot(data = tsne, aes(tSNE1, tSNE2)) + geom_point(aes(color = risk)) +
		scale_colour_manual(name="Risk",  values =c("red", "blue"))+
	    theme_bw()+
	    theme(plot.margin=unit(rep(1.5,4),'lines'))+
	    theme(panel.grid.major = element_blank(), panel.grid.minor = element_blank())
	print(p)
	dev.off()
}
bioPCA(inputFile="tcgaRisk.txt", pcaFile="tcga.PCA.pdf", tsneFile="tcga.t-SNE.pdf")
bioPCA(inputFile="icgcRisk.txt", pcaFile="icgc.PCA.pdf", tsneFile="icgc.t-SNE.pdf")


######Video source: https://ke.biowolf.cn
######ÉúÐÅ×ÔÑ§Íø: https://www.biowolf.cn/
######Î¢ÐÅ¹«ÖÚºÅ£ºbiowolf_cn
######ºÏ×÷ÓÊÏä£ºbiowolf@foxmail.com
######´ðÒÉÎ¢ÐÅ: 18520221056
