# Supplementary material for: Machine learning identifies exosome features related to hepatocellular carcinoma
Source: Front Cell Dev Biol. 2022 Sep 19;10:1020415. doi: 10.3389/fcell.2022.1020415 (PMC9527306; doi:10.3389/fcell.2022.1020415)
Supplement: Supplementary file 2 [file DataSheet1.ZIP › Raw data for manuscript/code script files/pheatmap.R]

###Video source: http://study.163.com/provider/1026136977/index.htm?share=2&shareId=1026136977
######Video source: http://www.biowolf.cn/shop/
######ÉúÐÅ×ÔÑ§Íø: http://www.biowolf.cn/
######QQ£º2749657388
######½»Á÷QÈº£º219795300
######Î¢ÐÅ: 18520221056

#install.packages("pheatmap")

setwd("G:\\ÉúÐÅ\\ÍâÃÚÌå\\HCC\\18.imm")      #ÉèÖÃ¹¤×÷Ä¿Â¼
rt=read.table("CIBERSORT.filter.txt",sep="\t",header=T,row.names=1,check.names=F)
rt=t(rt)

library(pheatmap)
Type=c(rep("con",4),rep("treat",124))    #ÐÞ¸Ä¶ÔÕÕºÍ´¦Àí×éÑùÆ·ÊýÄ¿
names(Type)=colnames(rt)
Type=as.data.frame(Type)

pdf("heatmap.pdf",height=6,width=15)
pheatmap(rt, 
         annotation=Type, 
         color = colorRampPalette(c("green", "black", "red"))(50),
         cluster_cols =F,
         fontsize = 8,
         fontsize_row=7,
         fontsize_col=6)
dev.off()

###Video source: http://study.163.com/provider/1026136977/index.htm?share=2&shareId=1026136977
######Video source: http://www.biowolf.cn/shop/
######ÉúÐÅ×ÔÑ§Íø: http://www.biowolf.cn/
######QQ£º2749657388
######½»Á÷QÈº£º219795300
######Î¢ÐÅ: 18520221056
