# Supplementary material for: Machine learning identifies exosome features related to hepatocellular carcinoma
Source: Front Cell Dev Biol. 2022 Sep 19;10:1020415. doi: 10.3389/fcell.2022.1020415 (PMC9527306; doi:10.3389/fcell.2022.1020415)
Supplement: Supplementary file 2 [file DataSheet1.ZIP › Raw data for manuscript/code script files/plot_forest_importances.ipynb]

# %% [code]
%matplotlib inline

# %% [markdown]

# Feature importances with a forest of trees

This example shows the use of a forest of trees to evaluate the importance of
features on an artificial classification task. The blue bars are the feature
importances of the forest, along with their inter-trees variability represented
by the error bars.

As expected, the plot suggests that 3 features are informative, while the
remaining are not.


# %% [code]
import matplotlib.pyplot as plt

# %% [markdown]
## Data generation and model fitting
We generate a synthetic dataset with only 3 informative features. We will
explicitly not shuffle the dataset to ensure that the informative features
will correspond to the three first columns of X. In addition, we will split
our dataset into training and testing subsets.


# %% [code]
from sklearn.model_selection import train_test_split


# %% [markdown]
A random forest classifier will be fitted to compute the feature importances.


# %% [code]
from sklearn.ensemble import RandomForestClassifier
import pandas as pd


df = pd.read_csv('data.csv',encoding='gbk')

X = df.drop(labels=['id','fustat','futime'], axis=1)
y = df["fustat"]
X_train, X_test, y_train, y_test = train_test_split(X, y, stratify=y, random_state=42)

feature_names = [f"feature {i}" for i in range(X.shape[1])]
forest = RandomForestClassifier(random_state=0)
forest.fit(X_train, y_train)

# %% [markdown]
## Feature importance based on mean decrease in impurity
Feature importances are provided by the fitted attribute
`feature_importances_` and they are computed as the mean and standard
deviation of accumulation of the impurity decrease within each tree.

<div class="alert alert-danger"><h4>Warning</h4><p>Impurity-based feature importances can be misleading for **high
    cardinality** features (many unique values). See
    `permutation_importance` as an alternative below.</p></div>


# %% [code]
import time
import numpy as np

start_time = time.time()
importances = forest.feature_importances_
std = np.std([tree.feature_importances_ for tree in forest.estimators_], axis=0)
elapsed_time = time.time() - start_time

print(f"Elapsed time to compute the importances: {elapsed_time:.3f} seconds")

# %% [markdown]
Let's plot the impurity-based importance.


# %% [code]
import pandas as pd

forest_importances = pd.Series(importances, index=feature_names)

fig, ax = plt.subplots()
forest_importances.plot.bar(yerr=std, ax=ax)
ax.set_title("Feature importances using MDI")
ax.set_ylabel("Mean decrease in impurity")
fig.tight_layout()

# %% [markdown]
We observe that, as expected, the three first features are found important.

## Feature importance based on feature permutation
Permutation feature importance overcomes limitations of the impurity-based
feature importance: they do not have a bias toward high-cardinality features
and can be computed on a left-out test set.


# %% [code]
from sklearn.inspection import permutation_importance

start_time = time.time()
result = permutation_importance(
    forest, X_test, y_test, n_repeats=10, random_state=42, n_jobs=2
)
elapsed_time = time.time() - start_time
print(f"Elapsed time to compute the importances: {elapsed_time:.3f} seconds")

forest_importances = pd.Series(result.importances_mean, index=feature_names)
print(forest_importances)

# %% [markdown]
The computation for full permutation importance is more costly. Features are
shuffled n times and the model refitted to estimate the importance of it.
Please see `permutation_importance` for more details. We can now plot
the importance ranking.


# %% [code]
fig, ax = plt.subplots()
forest_importances.plot.bar(yerr=result.importances_std, ax=ax)
ax.set_title("Feature importances using permutation on full model")
ax.set_ylabel("Mean accuracy decrease")
fig.tight_layout()
plt.savefig('Feature importances using permutation on full model.png',dpi=600,bbox_inches='tight')
plt.show()

# %% [markdown]
The same features are detected as most important using both methods. Although
the relative importances vary. As seen on the plots, MDI is less likely than
permutation importance to fully omit a feature.


# %% [code]
import sklearn
from sklearn.model_selection import train_test_split
import numpy as np
import shap
import time


df = pd.read_csv('data.csv',encoding='gbk')

X = df.drop(labels=['id','fustat','futime'], axis=1)
y = df["fustat"]
X_train, X_test, y_train, y_test = train_test_split(X, y, stratify=y, random_state=42)

feature_names = [f"feature {i}" for i in range(X.shape[1])]

shap.initjs()

# %% [code]
# import shap

# df = pd.read_csv('data.csv',encoding='gbk')
# X = df.drop(labels=['id','fustat','futime'], axis=1)
# y = df["fustat"]

# # feature_names = [f"feature {i}" for i in range(X.shape[1])]
# forest = RandomForestClassifier(random_state=0)
# forest.fit(X_train, y_train)

# # bst = xgboost.train({"learning_rate": 0.01}, xgboost.DMatrix(X, label=y), 100)

# # explain the model's prediction using SHAP values on the first 1000 training data samples
# shap_values = shap.TreeExplainer(forest).shap_values(X)
# print(shap_values)

# %% [code]
import xgboost
import shap

# train xgboost model on diabetes data:
df = pd.read_csv('data.csv',encoding='gbk')
X = df.drop(labels=['id','fustat','futime'], axis=1)
y = df["fustat"]


# X, y = shap.datasets.diabetes()
bst = xgboost.train({"learning_rate": 0.01}, xgboost.DMatrix(X, label=y), 100)

# explain the model's prediction using SHAP values on the first 1000 training data samples
shap_values = shap.TreeExplainer(bst).shap_values(X)
print(shap_values)


# %% [code]
# #分类器使用 xgboost
# clf1 = xgboost.XGBClassifier()
 
# #设定搜索的xgboost参数搜索范围，值搜索XGBoost的主要6个参数
# param_dist = {
#         'n_estimators':range(80,200,4),
#         'max_depth':range(2,15,1),
#         'learning_rate':np.linspace(0.01,2,20),
#         'subsample':np.linspace(0.7,0.9,20),
#         'colsample_bytree':np.linspace(0.5,0.98,10),
#         'min_child_weight':range(1,9,1)
#         }

# #RandomizedSearchCV参数说明，clf1设置训练的学习器
# #param_dist字典类型，放入参数搜索范围
# #scoring = 'neg_log_loss'，精度评价方式设定为“neg_log_loss“
# #n_iter=300，训练300次，数值越大，获得的参数精度越大，但是搜索时间越长
# #n_jobs = -1，使用所有的CPU进行训练，默认为1，使用1个CPU
# grid = RandomizedSearchCV(clf1,param_dist,cv = 3,scoring = 'neg_log_loss',n_iter=300,n_jobs = -1)
 
# #在训练集上训练
# grid.fit(X,y)
# #返回最优的训练器
# best_estimator = grid.best_estimator_
# # print(best_estimator)
# #输出最优训练器的精度
# print(grid.best_score_)


# %% [code]
shap.summary_plot(shap_values[:1000,:], X.iloc[:1000,:], plot_type="violin",show=False)
plt.savefig('1.png',dpi=600,bbox_inches='tight')


# %% [code]
shap.summary_plot(shap_values, X, plot_type="bar",show=False)
plt.savefig('2.png',dpi=600,bbox_inches='tight')


# %% [code]
# shap_interaction_values = explainer.shap_interaction_values(X)
# shap.summary_plot(shap_interaction_values, X)

# %% [code]
shap.dependence_plot("exosome score", shap_values, X,show=False)
plt.savefig('001.png',dpi=600,bbox_inches='tight')

# %% [code]
shap.dependence_plot("mitosis score", shap_values, X,show=False)
plt.savefig('002.png',dpi=600,bbox_inches='tight')

# %% [code]
shap.dependence_plot("NK score", shap_values, X,show=False)
plt.savefig('003.png',dpi=600,bbox_inches='tight')

# %% [code]
shap.dependence_plot("PI3K-Akt score", shap_values, X,show=False )
plt.savefig('004.png',dpi=600,bbox_inches='tight')

# %% [code]
shap.dependence_plot("B cell score", shap_values, X,show=False)
plt.savefig('005.png',dpi=600,bbox_inches='tight')

# %% [code]
shap.dependence_plot("CD8+T score", shap_values, X,show=False)
plt.savefig('006.png',dpi=600,bbox_inches='tight')

# %% [code]
shap.dependence_plot("CD4+T score", shap_values, X,show=False)
plt.savefig('007.png',dpi=600,bbox_inches='tight')

# %% [code]
shap.dependence_plot("random", shap_values, X,show=False)
plt.savefig('008.png',dpi=600,bbox_inches='tight')

# %% [code]
import xgboost
import shap

# train xgboost model on diabetes data:
df = pd.read_csv('data.csv',encoding='gbk')
X = df.drop(labels=['id','fustat','futime'], axis=1)
y = df["fustat"]
model = xgboost.XGBClassifier().fit(X, y)

# compute SHAP values
explainer = shap.Explainer(model, X)
shap_values = explainer(X)

# %% [code]
shap.plots.waterfall(shap_values[0],show=False)
plt.savefig('3.png',dpi=600,bbox_inches='tight')

# %% [code]
shap.plots.scatter(shap_values[:,"exosome score"],show=False)
plt.savefig('0001.png',dpi=600,bbox_inches='tight')

# %% [code]
shap.plots.scatter(shap_values[:,"mitosis score"],show=False)
plt.savefig('0002.png',dpi=600,bbox_inches='tight')

# %% [code]
shap.plots.scatter(shap_values[:,"NK score"],show=False)
plt.savefig('0003.png',dpi=600,bbox_inches='tight')

# %% [code]
shap.plots.scatter(shap_values[:,"PI3K-Akt score"],show=False)
plt.savefig('0004.png',dpi=600,bbox_inches='tight')

# %% [code]
shap.plots.scatter(shap_values[:,"B cell score"],show=False)
plt.savefig('0005.png',dpi=600,bbox_inches='tight')

# %% [code]
shap.plots.scatter(shap_values[:,"CD8+T score"],show=False)
plt.savefig('0006.png',dpi=600,bbox_inches='tight')

# %% [code]
shap.plots.scatter(shap_values[:,"CD4+T score"],show=False)
plt.savefig('0007.png',dpi=600,bbox_inches='tight')

# %% [code]
shap.plots.scatter(shap_values[:,"random"],show=False)
plt.savefig('0008.png',dpi=600,bbox_inches='tight')
