# Supplementary material for: Machine learning identifies exosome features related to hepatocellular carcinoma
Source: Front Cell Dev Biol. 2022 Sep 19;10:1020415. doi: 10.3389/fcell.2022.1020415 (PMC9527306; doi:10.3389/fcell.2022.1020415)
Supplement: Supplementary file 2 [file DataSheet1.ZIP › Raw data for manuscript/code script files/RFE.ipynb]

# %% [code]
import pandas as pd
import numpy as np
import matplotlib
import matplotlib.pyplot as plt
import seaborn as sns
import statsmodels.api as sm
%matplotlib inline
from sklearn.model_selection import train_test_split
from sklearn.linear_model import LinearRegression
from sklearn.feature_selection import RFE
from sklearn.linear_model import RidgeCV, LassoCV, Ridge, Lasso

# %% [code]
df = pd.read_csv('expTime__AML.csv')

X = df.drop(labels=['ID','fustat'], axis=1)
y = df["fustat"]
print(df.head())
print(X)
print(y)

# %% [code]
df.dtypes

# %% [code]
plt.figure(figsize=(100,80))
cor = df.corr()
sns.heatmap(cor, annot=True, cmap=plt.cm.Reds)
plt.savefig('相关性矩阵.png',dpi=600,bbox_inches='tight')
plt.show()


# %% [code]
# 筛选出于因变量之间的相关性
cor_target = abs(cor["fustat"])
# 挑选于大于0.5的相关性系数
relevant_features = cor_target[cor_target>0.5]
relevant_features

# %% [code]
LR= LinearRegression() 
# 挑选出相关的变量
rfe_model = RFE(LR)
# 交给模型去进行拟合
X_rfe = rfe_model.fit_transform(X,y)  
LR.fit(X_rfe,y)
# 输出各个变量是否是相关的，并且对其进行排序
print(rfe_model.support_)
print(rfe_model.ranking_)

# %% [code]
#将特征变量都依次遍历一遍
feature_num_list=np.arange(1,len(X))
# 定义一个准确率
high_score=0
# 最优需要多少个特征变量
num_of_features=0           
score_list =[]
for n in range(len(feature_num_list)):
    X_train, X_test, y_train, y_test = train_test_split(X,y, test_size = 0.3, random_state = 0)
    model = LinearRegression()
    rfe_model = RFE(model,feature_num_list[n])
    X_train_rfe_model = rfe_model.fit_transform(X_train,y_train)
    X_test_rfe_model = rfe_model.transform(X_test)
    model.fit(X_train_rfe_model,y_train)
    score = model.score(X_test_rfe_model,y_test)
    score_list.append(score)
    if(score>high_score):
        high_score = score
        num_of_features = feature_num_list[n]
print("最优的变量是: %d个" %num_of_features)
print("%d个变量的准确率为: %f" % (num_of_features, high_score))

# %% [code]
cols = list(X.columns)
model = LinearRegression()
# 初始化RFE模型，筛选出变量
rfe_model = RFE(model)             
X_rfe = rfe_model.fit_transform(X,y)  
# 拟合训练模型
model.fit(X_rfe,y)              
df = pd.Series(rfe_model.support_,index = cols)
selected_features = df[df==True].index
print(selected_features)

# %% [code]
lasso = LassoCV()
lasso.fit(X, y)
coef = pd.Series(lasso.coef_, index = X.columns)

# %% [code]
print("Lasso算法挑选了 " + str(sum(coef != 0)) + " 个变量，然后去除掉了" +  str(sum(coef == 0)) + "个变量")

# %% [code]
imp_coef = coef.sort_values()
matplotlib.rcParams['figure.figsize'] = (8, 6)
imp_coef.plot(kind = "barh")
plt.savefig('Lasso Model Feature Importance.png',dpi=600,bbox_inches='tight')
plt.title("Lasso Model Feature Importance")

# %% [code]
train = pd.read_csv("expTime__AML.csv")
train_labels = train['fustat']
train = train.drop(columns = ['fustat','id'])

# %% [code]
missing_series = train.isnull().sum() / train.shape[0]
df = pd.DataFrame(missing_series).rename(columns = {'index': '特征变量', 0: '缺失值比重'})
df.sort_values("缺失值比重", ascending = False).head()

# %% [code]
plt.rcParams['font.sans-serif']=['SimHei'] #用来正常显示中文标签
plt.figure(figsize = (7, 5))
plt.hist(df['缺失值比重'], bins = np.linspace(0, 1, 11), edgecolor = 'k', color = 'blue', linewidth = 2)
plt.xticks(np.linspace(0, 1, 11));
plt.xlabel('缺失值的比重', size = 14); 
plt.ylabel('特征变量的数量', size = 14); 
plt.savefig('缺失值分布图.png',dpi=600,bbox_inches='tight')
plt.title("缺失值分布图", size = 14);

# %% [code]
from sklearn.ensemble import RandomForestClassifier
clf = RandomForestClassifier()
# 模型拟合数据
clf.fit(X,y)
feat_importances = pd.Series(clf.feature_importances_, index=X.columns)
# 筛选出特征的重要性程度最大的10个特征
feat_importances.nlargest(10)

# %% [code]
feat_importances.nlargest(10).plot(kind='barh', figsize = (8, 6))
plt.savefig('feature_importances.png',dpi=600,bbox_inches='tight')
