# Supplementary material for: Machine learning identifies exosome features related to hepatocellular carcinoma
Source: Front Cell Dev Biol. 2022 Sep 19;10:1020415. doi: 10.3389/fcell.2022.1020415 (PMC9527306; doi:10.3389/fcell.2022.1020415)
Supplement: Supplementary file 2 [file DataSheet1.ZIP › Raw data for manuscript/code script files/run.R]

######Video source: http://ke.biowolf.cn
######Homepage: http://www.biowolf.cn/
######Wechat Public£ºbiowolf_cn
######E-mail£ºbiowolf@foxmail.com
######Wechat: 18520221056

#install.packages('e1071')

#if (!requireNamespace("BiocManager", quietly = TRUE))
#    install.packages("BiocManager")
#BiocManager::install("preprocessCore")

#if (!requireNamespace("BiocManager", quietly = TRUE))
#    install.packages("BiocManager")
#BiocManager::install("limma")


library("limma")                                                      #ÒýÓÃ°ü

#¶ÁÈ¡ÊäÈëÎÄ¼þ£¬²¢¶ÔÊäÈëÎÄ¼þÕûÀí
setwd("G:\\ÉúÐÅ\\ÍâÃÚÌå\\HCC\\18.imm")              #ÉèÖÃ¹¤×÷Ä¿Â¼
rt=read.table("symbol.txt",sep="\t",header=T,check.names=F)           #¶ÁÈ¡ÎÄ¼þ
rt=as.matrix(rt)
rownames(rt)=rt[,1]
exp=rt[,2:ncol(rt)]
dimnames=list(rownames(exp),colnames(exp))
data=matrix(as.numeric(as.matrix(exp)),nrow=nrow(exp),dimnames=dimnames)
data=avereps(data)

#È¥³ýÕý³£ÑùÆ·
group=sapply(strsplit(colnames(data),"\\-"),"[",4)
group=sapply(strsplit(group,""),"[",1)
group=gsub("2","1",group)
data=data[,group==0]

#È¥³ýµÍ±í´ï»ùÒò
data=data[rowMeans(data)>0,]

#Êý¾Ý½ÃÕý
v <-voom(data, plot = F, save.plot = F)
out=v$E
out=rbind(ID=colnames(out),out)
write.table(out,file="uniq.symbol.txt",sep="\t",quote=F,col.names=F)        #Êä³öÎÄ¼þ

#ÔËÐÐCIBERSORT£¬µÃµ½ÃâÒßÏ¸°ûº¬Á¿½á¹û
source("ssGSEA18.CIBERSORT.R")
results=CIBERSORT("ref.txt", "uniq.symbol.txt", perm=100, QN=TRUE)


######Video source: http://ke.biowolf.cn
######Homepage: http://www.biowolf.cn/
######Wechat Public£ºbiowolf_cn
######E-mail£ºbiowolf@foxmail.com
######Wechat: 18520221056
