# Supplementary material for: Machine learning identifies exosome features related to hepatocellular carcinoma
Source: Front Cell Dev Biol. 2022 Sep 19;10:1020415. doi: 10.3389/fcell.2022.1020415 (PMC9527306; doi:10.3389/fcell.2022.1020415)
Supplement: Supplementary file 2 [file DataSheet1.ZIP › Raw data for manuscript/code script files/survival.R]

#install.packages("survival")
#install.packages("survminer")

library(survival)
library("survminer")

setwd("C:\\Users\\isaac\\Desktop\\LIHC-exosome\\14.TIDE.survival\\Dysfunction")                #¹¤×÷Ä¿Â¼£¨ÐèÐÞ¸Ä£©
rt=read.table("TIDE-Time.txt",header=T,sep="\t",check.names=F,row.names=1)     #¶ÁÈ¡ÊäÈëÎÄ¼þ
rt$futime=rt$futime/365
var="Dysfunction"                                                                   #»ùÒòÃû×Ö

a=ifelse(rt[,var]<=median(rt[,var]),"low","high")
diff=survdiff(Surv(futime, fustat) ~a,data = rt)
pValue=1-pchisq(diff$chisq,df=1)
fit=survfit(Surv(futime, fustat) ~ a, data = rt)
if(pValue<0.001){
		      pValue="<0.001"
		  }else{
		      pValue=paste0("=",round(pValue,3))
		  }
surPlot=ggsurvplot(fit, 
			           data=rt,
			           conf.int=TRUE,
			           pval=paste0("p",pValue),
			           pval.size=5,
			           risk.table=T,
			           legend.labs=c("high","low"),
			           legend.title=var,
			           xlab="Time(years)",
			           break.time.by = 1,
			           risk.table.title="",
			           palette=c("red", "blue"),
			           risk.table.height=.25)          
pdf(file=paste0(var,".survival.pdf"), width = 6.5, height = 5.5,onefile = FALSE)
print(surPlot)
dev.off()

summary(fit)                 #²é¿´ÎåÄêÉú´æÂÊ
