# Supplementary material for: Machine learning identifies exosome features related to hepatocellular carcinoma
Source: Front Cell Dev Biol. 2022 Sep 19;10:1020415. doi: 10.3389/fcell.2022.1020415 (PMC9527306; doi:10.3389/fcell.2022.1020415)
Supplement: Supplementary file 2 [file DataSheet1.ZIP › Raw data for manuscript/code script files/timeROC.R]

#install.packages("survival")
#install.packages("survminer")
#install.packages("timeROC")


#ÒýÓÃ°ü
library(survival)
library(survminer)
library(timeROC)
setwd("C:\\Users\\isaac\\Desktop\\LIHC-exosome\\33.nomoROC")      #ÉèÖÃ¹¤×÷Ä¿Â¼

#¶¨Òå»æÖÆROCÇúÏßº¯Êý
bioROC=function(inputFile=null, rocFile=null){
	#¶ÁÈ¡ÊäÈëÎÄ¼þ
	rt=read.table(inputFile, header=T, sep="\t", check.names=F)
	#ROCÇúÏß
	ROC_rt=timeROC(T=rt$futime,delta=rt$fustat,
	               marker=rt$Nomogram,cause=1,
	               weighting='aalen',
	               times=c(1,2,3),ROC=TRUE)
	pdf(file=rocFile,width=5,height=5)
	plot(ROC_rt,time=1,col='#0066FF',title=FALSE,lwd=2)
	plot(ROC_rt,time=2,col='#FF9900',add=TRUE,title=FALSE,lwd=2)
	plot(ROC_rt,time=3,col='#FF0000',add=TRUE,title=FALSE,lwd=2)
	legend('bottomright',
	        c(paste0('AUC at 1 years: ',sprintf("%.03f",ROC_rt$AUC[1])),
	          paste0('AUC at 2 years: ',sprintf("%.03f",ROC_rt$AUC[2])),
	          paste0('AUC at 3 years: ',sprintf("%.03f",ROC_rt$AUC[3]))),
	        col=c("#0066FF",'#FF9900','#FF0000'),lwd=2,bty = 'n')
	dev.off()
}

#µ÷ÓÃº¯Êý,»æÖÆROCÇúÏß
bioROC(inputFile="nomoRisk.txt", rocFile="nomoROC.pdf")
