# Supplementary material for: Machine learning identifies exosome features related to hepatocellular carcinoma
Source: Front Cell Dev Biol. 2022 Sep 19;10:1020415. doi: 10.3389/fcell.2022.1020415 (PMC9527306; doi:10.3389/fcell.2022.1020415)
Supplement: Supplementary file 2 [file DataSheet1.ZIP › Raw data for manuscript/data sheets/22-immune related cells.txt]

Mixture	B cells naive	B cells memory	Plasma cells	T cells CD8	T cells CD4 naive	T cells CD4 memory resting	T cells CD4 memory activated	T cells follicular helper	T cells regulatory (Tregs)	T cells gamma delta	NK cells resting	NK cells activated	Monocytes	Macrophages M0	Macrophages M1	Macrophages M2	Dendritic cells resting	Dendritic cells activated	Mast cells resting	Mast cells activated	Eosinophils	Neutrophils	P-value	Correlation	RMSE
TCGA-EP-A26S	0.04917553	0	0.01063534	0.075649225	0	0.136523584	0	0	0	0	0.054891013	0.069021742	0.018984662	0.172920075	0.062757586	0.21974104	0.024187567	0	0.105512636	0	0	0	0.33	0.0338037	1.070678373
TCGA-DD-AAVX	0.060869941	0	0.006699078	0.158184547	0	0.28630326	0	0	0.00359454	0.005920444	0	0.060218219	0.029244929	0.057497674	0.117443283	0.144704074	0.016067276	0	0.047284043	0	0	0.005968691	0.24	0.053287696	1.075536699
TCGA-ED-A7PZ	0.004009401	0.002999243	0.000659347	0.084738322	0	0.10087282	0	0.009334546	0.055202921	0	0.123510696	0	0.065992643	0.381563262	0	0.146150211	0	0	0	0.021632213	0	0.003334375	0.23	0.054631644	1.095965406
TCGA-LG-A6GG	0.010305371	0	0	0.048542292	0	0.26912057	0	0.022716897	0.04988303	0	0.075937149	0.044389901	0.060367975	0.032588493	0.034707145	0.189583879	0.006869246	0	0.148005656	0	0.005980116	0.001002278	0.97	-0.041786237	1.100151975
TCGA-ED-A97K	0.058834639	0	0.034309771	0.064509075	0	0.152083464	0	0.003604555	0.022403168	0	0	0.029841938	0.005497016	0.40763463	0.046553207	0.131643044	0.003686552	0	0.037025457	0	0	0.002373484	0.01	0.168661191	1.038094485
TCGA-DD-AAVW	0.035535904	0	0.001398589	0.048154071	0	0.429602065	0	0	0.051529381	0	0	0.038644631	0.005676477	0.047514011	0.031530746	0.152253193	0.116048464	0	0.042112467	0	0	0	0.37	0.029899263	1.083539742
TCGA-UB-A7ME	0.060831633	0	0.009071305	0.163699764	0	0.129446926	0.004016567	0.095450782	0.09454252	0	0	0.032038131	0	0.216873566	0.060735954	0.092927404	0.013367818	0	0.026997631	0	0	0	0.01	0.169595037	1.026810456
TCGA-G3-A7M9	0.119917701	0	0.009465274	0.139683995	0	0.022649634	0	0.014941189	0.035859222	0	0	0.051805314	0	0.522763468	0.021337072	0.021219951	0	0	0.04035718	0	0	0	0.03	0.136800757	1.071061658
TCGA-DD-AACJ	0	0	0.002455111	0.07511191	0	0.059721327	0	0.003918222	0.048363071	0	0	0.031688613	0.078374796	0.175500289	0	0.327746335	0.013119866	0	0.151428902	0	0.004636338	0.027935219	0.09	0.092658497	1.055956565
TCGA-DD-A4NK	0.027817222	0	0	0.098585047	0	0.119874043	0	0	0	0	0.033744418	0.063471976	0.003964879	0.02451597	0.127810665	0.404516592	0.010132504	0	0.085566685	0	0	0	0.77	-0.015751153	1.103164854
TCGA-DD-A3A5	0.031758932	0	0	0.43179002	0	0.026168222	0	0.018120225	0.046546483	0	0	0.093226708	0.034446042	0.008589552	0.036054574	0.180910892	0.009431587	0	0.082956763	0	0	0	0.73	-0.013665984	1.125585932
TCGA-DD-AACF	0.053556524	0	0	0.110299665	0	0.15505168	0	0	0.013252039	0.011421154	0	0.035985666	0.032194159	0.034257288	0.054241059	0.349636926	0.033414639	0	0.107424806	0	0	0.009264393	0.38	0.026458616	1.068268675
TCGA-K7-A5RF	0.056358819	0	0	0.153989301	0	0.219469619	0	0	0.007183881	0.01984044	0	0.040286697	0.027276759	0.050803642	0.120431079	0.229408921	0	0	0.06272206	0	0	0.012228782	0.1	0.083815057	1.056707225
TCGA-ZP-A9D1	0.019160823	0	0.000658011	0.079494312	0	0.456673356	0	0	0.056107226	0	0	0.076269925	0.004175125	0.099361918	0.039109384	0.105840915	0.016388984	0	0.043631658	0	0	0.003128363	0.54	0.007178569	1.113680757
TCGA-DD-AADB	0.044450398	0	0.022465991	0.254091994	0	0.075730457	0.024330395	0.047234996	0.116538217	0	0	0.037836721	0.003390665	0.190425261	0.06189026	0.070674728	0.031943656	0	0.01899626	0	0	0	0.02	0.139330512	1.041749405
TCGA-DD-AAVZ	0.068393955	0	0	0.040422416	0	0.39029995	0	0	0.045839268	0	0	0.061682966	0.015768178	0.024832211	0.063851567	0.121356042	0.119109381	0	0.048444067	0	0	0	0.85	-0.02345674	1.09927341
TCGA-BC-A216	0.108438538	0	0.020126184	0.497474125	0	0	0.14538494	0.042648059	0	0	0	0.039800416	0.010872962	0.018194112	0.042242887	0.019285028	0.000239429	0	0.046998148	0	0	0.008295173	0.29	0.042519355	1.115267205
TCGA-DD-A1EF	0.1312324	0	0.008881292	0.09967253	0	0.148136176	0	0.025064126	0.12008919	0	0	0.03168158	0	0.169373446	0.051861511	0.084418081	0.091233586	0	0.038356082	0	0	0	0.01	0.155924198	1.022156353
TCGA-DD-AADL	0.046250778	0	0.000913495	0.12878967	0	0.037323483	0	0.022308822	0	0	0.035987969	0.086727842	0.015214897	0.053663001	0.14512354	0.205082554	0.054132827	0	0.145559137	0	0	0.022921986	0.51	0.011060004	1.085627282
TCGA-KR-A7K8	0.039318251	0	0.003895222	0.412562829	0	0	0.108701895	0.030324841	0.06893303	0	0	0.015282272	0.025507034	0.020806291	0.101949181	0.116911208	0.011584629	0	0.044223317	0	0	0	0.09	0.091049171	1.070721092
TCGA-ED-A7PX	0.036934825	0	0.002681145	0.069497442	0	0.154131986	0	0.005545248	0.043402928	0	0	0.053288737	0.05394637	0.233776362	0.041922949	0.229599398	0	0.005869737	0.055822915	0	0	0.013579959	0.04	0.124837149	1.039730803
TCGA-DD-AADK	0.16543715	0	0.047037423	0.110223644	0	0.217879596	0.008613655	0.013101082	0.056727004	0	0	0.01124956	0.017014977	0.04254138	0.075978886	0.120715468	0.082824139	0	0.030656034	0	0	0	0.01	0.165771756	1.018955134
TCGA-BW-A5NO	0.044652065	0	0.042663891	0.06790683	0	0.288380144	0	0.030465286	0.021678025	0.032349301	0	0.049889434	0	0.16825034	0.057594635	0.131104329	0	0	0.062781204	0	0	0.002284515	0.04	0.119197039	1.040481617
TCGA-DD-A39W	0.144491429	0	0.026509312	0.084180599	0	0.113231488	0.021791502	0	0.028278227	0	0.020158472	0.050435676	0.048013925	0.049630401	0.134580357	0.136174964	0.022005974	0	0.111546211	0	0	0.008971465	0.38	0.027107998	1.07013961
TCGA-GJ-A9DB	0.048891422	0	0.000134827	0.047270229	0	0.14989572	0	0.023708203	0.013735916	0	0	0.020786587	0.05106741	0.194477408	0.105089785	0.21603099	0.047590366	0	0.081321137	0	0	0	0.16	0.073705059	1.056856564
TCGA-DD-A1EA	0.081744507	0	0.004558664	0.154105549	0	0.19748807	0.036180013	0.011346903	0.001340891	0	0	0.038141228	0.01476858	0.071198657	0.143204724	0.136124319	0.015026311	0	0.094771584	0	0	0	0.08	0.096864448	1.049993809
TCGA-UB-A7MD	0.054065762	0	0.00629914	0.046086877	0	0.140653238	0	0	0.06314719	0.015540291	0	0.071785267	0.007900231	0.117793963	0.114848492	0.226322436	0.088021471	0	0	0.042996818	0	0.004538824	0.11	0.081864725	1.056636905
TCGA-ES-A2HS	0.011030046	0	0.00628287	0.057961986	0	0.213815998	0	0	0.016355867	0	0	0.14682775	0.029888021	0.002276702	0.036067626	0.270546311	0	0	0.198128894	0	0	0.01081793	0.87	-0.02685977	1.101510443
TCGA-G3-A3CJ	0.061223708	0	0.002809645	0.093857594	0	0.151258986	0	0	0.020514837	0.006789154	0.032872255	0.043994697	0.092410446	0.05530098	0.07667014	0.265194086	0.001886528	0	0.095216944	0	0	0	0.55	0.004798784	1.074711134
TCGA-FV-A3R2	1.46E-05	0	0.000219348	0.073026396	0	0.353310353	0	0.000780838	0	0	0	0.039698143	0.005865835	0.128713739	0.094109055	0.217491129	0.031475305	0	0.032113966	0	0	0.023181251	0.34	0.032587927	1.082815658
TCGA-BW-A5NQ	0.063939292	0	0	0.329988702	0	0.041113657	0.101698217	0.064655547	0.041987406	0.005719622	0	0.015007936	0.004558837	0.060200238	0.110556334	0.083262923	0.064191061	0	0.013120227	0	0	0	0	0.210858543	1.010592683
TCGA-2Y-A9GZ	0.039499768	0	0.003943826	0.129970278	0	0.021778031	0	0.073144248	0.023635374	0	0	0.063232312	0.001920878	0.176126048	0.060953346	0.347636836	0.004779694	0	0.053379361	0	0	0	0.44	0.020480042	1.087083545
TCGA-4R-AA8I	0.078875433	0	0.01023589	0.029800435	0	0.079373144	0	0.074022907	0.050105626	0.033175988	0	0.061465185	0	0.191649806	0.124143517	0.203290921	0	0.014642598	0.049218551	0	0	0	0.22	0.058958153	1.068196658
TCGA-DD-A4NG	0.014771174	0	0.002159173	0.083779594	0	0.408267517	0.024709463	0.012897618	0.01463292	0	0	0.025518549	0	0.131777384	0.082078009	0.130048118	0.036407679	0	0.029698544	0	0	0.003254257	0.26	0.049751229	1.081042374
TCGA-RC-A6M5	0.021564831	0	0.004157633	0.047880769	0	0.351104486	0	0.004416075	0	0	0	0.09084826	0.027028037	0.014133518	0.039187088	0.231285144	0.003461027	0	0.164933131	0	0	0	0.65	-0.004219953	1.089156135
TCGA-2Y-A9H0	0.007763797	0	0	0.327159804	0	0.096459835	0.05927212	0.054272536	0.02231234	0	0	0.063966966	0.013911048	0.043947883	0.087277546	0.108122531	0.007552195	0	0.105160899	0	0	0.002820501	0.18	0.070553783	1.078137791
TCGA-DD-A11B	0.022806413	0	0.003196216	0.063968062	0	0.31133417	0	0	0.025804643	0.011860981	0	0.062874669	0.031192128	0.055387343	0.066182779	0.207320229	0	0	0.135455323	0	0	0.002617043	0.8	-0.017838508	1.09134336
TCGA-G3-A25V	0.08855479	0	0.009499386	0.096389141	0	0.2149365	0.013162354	0	0.036001133	0	0	0.0275059	0.037353554	0.068466199	0.123490929	0.145636457	0.077158018	0	0.061845637	0	0	0	0.05	0.10840638	1.03780315
TCGA-DD-AADQ	0.046950123	0	0.003089204	0.2666212	0	0.016467227	0.026739275	0.041767178	0.113449669	0	0	0.088158912	0.010445448	0.0573115	0.091338509	0.147723584	0.014067437	0	0.075870733	0	0	0	0.66	-0.005243255	1.102828239
TCGA-CC-A8HS	0.095271371	0	0.003435813	0.091474187	0	0.213833069	0	0.063790652	0.052872416	0	0.010178632	0.05797942	0	0.153077726	0.062598534	0.149116238	0.001842817	0	0.040933473	0	0	0.003595652	0.69	-0.00888441	1.094599052
TCGA-DD-A1EL	0	0	0	0.024684698	0	0.107435665	0	0.004393044	0.019278852	0	0	0.06672229	0.006347634	0.253425026	0.046415147	0.205552294	0.235757011	0	0.029988339	0	0	0	0.01	0.154804529	1.039733634
TCGA-WQ-AB4B	0	0.018203557	0.003414826	0.047903905	0	0.203115153	0	0	0.013225622	0	0	0.131450001	0.017384648	0.117548698	0.071234683	0.197787707	0.033736609	0	0.144994591	0	0	0	0.45	0.019415896	1.078575508
TCGA-5R-AA1C	0.042678308	0	0.000868851	0.207660231	0	0.142309773	0.006219185	0.011956848	0	0	0.059765741	0	0.023553285	0	0.118969541	0.307259508	0	0	0.078758729	0	0	0	0.53	0.008566975	1.087095094
TCGA-ED-A8O6	0.000184015	0.010211478	0.017314631	0.103391886	0	0.210660458	0.000560038	0.016376607	0.098092048	0	0	0.010348651	0.017133061	0.169226062	0.085038396	0.111336207	0.041612912	0	0.108513549	0	0	0	0.22	0.0565312	1.062730935
TCGA-DD-AADD	0.029151622	0	0.007551784	0.280556307	0	0.048424365	0.03658767	0.100941928	0.005630252	0	0	0.010080486	0.010532391	0.062858676	0.103272167	0.263244424	0.0053261	0	0.03584183	0	0	0	0.52	0.009526531	1.090442994
TCGA-BC-A10S	0.015618225	0.001337964	0	0.221635178	0	0.150200488	0	0.015687778	0.018068289	0	0	0.066988378	0.010397553	0.05538836	0.030853907	0.368847369	0.004939214	0	0.038361646	0	0	0.00167565	0.37	0.02984036	1.08606289
TCGA-CC-A9FV	0.01280579	0	0.001731424	0.100307622	0	0.234339164	0	0.011400767	0.025524395	0.037972413	0	0.04368537	0.037066305	0	0.009354635	0.407401651	0	0	0.074457306	0.00395316	0	0	0	0.299274852	0.964010796
TCGA-DD-AAEB	0	0	0.008020229	0.244325832	0	0.174744766	0.023350128	0.001822118	0.020576699	0	0.002518592	0.090906417	0.030513378	0.079343932	0.01965913	0.209951765	0.008453933	0	0.085813081	0	0	0	0.52	0.010354842	1.0944455
TCGA-WX-AA44	0.080151673	0	0.005775827	0.04117758	0	0.290108178	0.000276083	0	0.034076301	0	0.00081837	0.008050121	0.004956921	0.168794646	0.150557792	0.13637989	0.025911288	0	0.052965331	0	0	0	0.24	0.051525767	1.073341547
TCGA-PD-A5DF	0	0.001038135	0.00278135	0.015375861	0	0.107538709	0.0002159	0	0.030614014	0	0	0.023977449	0	0.557708108	0.065844113	0.130842407	0.006563286	0	0.057500668	0	0	0	0	0.294157331	1.003874579
TCGA-YA-A8S7	0.000680115	0.006610097	0.000520649	0.04434377	0	0.120230794	0	0	0.012188212	0	0	0.045053646	0.208860031	0.002484927	0.051878261	0.379342529	0.003060415	0	0.116829634	0	0	0.007916921	0.23	0.053879748	1.066760095
TCGA-5R-AA1D	0.078588546	0	0.013742609	0.066667683	0	0.307353193	0.00315791	0	0.013752369	0.009454151	0	0.041134388	0.017988921	0.069942112	0.029551903	0.264604129	0.01244865	0	0.068355094	0	0	0.003258342	0.2	0.065776537	1.056469455
TCGA-DD-AACH	0.076367009	0	0	0.022684553	0	0.165691114	0	0.018457752	0.030861509	0	0.027819367	0.074008253	0.03206175	0.128405105	0.047886931	0.327928888	0.003948876	0	0.041154359	0	0	0.002724534	0.54	0.005527633	1.084877083
TCGA-CC-A8HV	0.008307429	0.049877431	0	0.051911379	0	0.282052389	0	0	0.050584661	0	0	0.129215217	0	0.183800992	0.055409811	0.062558913	0.017526265	0	0.108755514	0	0	0	0.33	0.034315366	1.081940384
TCGA-BW-A5NP	0.051704477	0	0.011430626	0.147729316	0	0.186648165	0.000230433	0	0.010284036	0.007852982	0	0.043074419	0.032970063	0.070992983	0.177262928	0.129776926	0.074088947	0	0.055953698	0	0	0	0.69	-0.009512528	1.100401481
TCGA-G3-AAV0	0.069012126	0	0.011159016	0.254654227	0	0.07397819	0	0.127312494	0.004740928	0.016289223	0	0.052143928	0.015884036	0.013889358	0.142852821	0.150510688	0.019969025	0	0.04760394	0	0	0	0.86	-0.02564133	1.118034308
TCGA-DD-AAED	0.074179685	0	0	0.015559567	0	0.282609131	0	0.02400897	0.004995246	0	0	0.025718222	0	0.316493746	0.063618761	0.167392523	0	0	0.025424149	0	0	0	0.04	0.125059851	1.050285823
TCGA-ZS-A9CG	0.076546825	0	0.009190777	0.089351854	0	0.127652517	0	0	0	0.040698565	0	0.11467748	0.017226961	0	0.126056734	0.270421514	0	0	0.120194929	0	0	0.007981845	0.54	0.005653357	1.090390338
TCGA-K7-A6G5	0.03532269	0	0.002252091	0.127464706	0	0.210633324	0	0	0.037494173	0	0	0.067544986	0.006143072	0.057669647	0.171185134	0.195276138	0.00987566	0	0.067196469	0	0	0.011941911	0.3	0.04009181	1.085433811
TCGA-DD-AADS	0.054236801	0	0.018174156	0.4095284	0	0	0.004130343	0.018574377	0.108948486	0	0	0.057489886	0.036423426	0.034103944	0.060946168	0.161070252	0	0	0.036373761	0	0	0	0.05	0.106794181	1.065538378
TCGA-DD-AAEK	0.056556544	0	0	0.155724244	0	0.171371983	0.006232956	0.030469194	0.070089644	0	0	0.048517171	0.004732437	0.179274361	0.097172451	0.093030718	0.033271508	0	0.053556789	0	0	0	0.03	0.134085551	1.037622475
TCGA-DD-A4ND	0.026552945	0	0.007673888	0.180854266	0	0.266977583	0.010170287	0.02214095	0.029806578	0	0	0.017738185	0.01890968	0.057276498	0.117563351	0.157734962	0.055054095	0	0.028127037	0	0	0.003419694	0.21	0.062486454	1.072232977
TCGA-2Y-A9H7	0.021758998	0.013526318	0	0.066149061	0	0.484980797	0	0	0.016827163	0	0	0.029248546	0.047578375	0.005399431	0.047797833	0.133710209	0.034257492	0	0.091759119	0	0	0.007006659	0.71	-0.011379645	1.106002035
TCGA-RC-A7S9	0.065192782	0	0	0.120215282	0	0.178750168	0.012178535	0.080277068	0.05921454	0	0.001678578	0.027900122	0.011091325	0.107231638	0.151384103	0.093093349	0.055208031	0	0.036584477	0	0	0	0.66	-0.005860969	1.10008744
TCGA-DD-AADI	0.031798669	0.00092037	0	0.142843195	0	0.292144612	0	0.015776374	0.024906802	0.058031314	0	0.088787713	0.007061219	0.046283311	0.100398697	0.08744955	0.033469892	0	0.066344917	0	0	0.003783365	0.04	0.1229469	1.057325563
TCGA-DD-A4NA	0.036894828	0	0.001313463	0.023427572	0	0.176198432	0.004640099	0	0.040727765	0	0	0.072068646	0	0.231456905	0.081605112	0.259976126	0.001962959	0	0.038667389	0	0	0.031060704	0.22	0.057337484	1.074442007
TCGA-BC-A10T	0.050851058	0	0.006877414	0.113019498	0	0.213229522	0	0	0	0.014742087	0	0.056712765	0.014173208	0.01462689	0.118073826	0.187333003	0.01444379	0	0.195916939	0	0	0	0.58	0.001200026	1.085053224
TCGA-RC-A7SH	0.010621987	0.003599585	0.048337264	0.164408255	0	0.190109075	0	0.070437719	0.081183418	0	0	0.066139352	0.006228911	0.139794914	0.088227728	0.079863187	0.005320087	0	0.045728517	0	0	0	0.53	0.007652082	1.099152404
TCGA-WJ-A86L	0.087839154	0	0	0.017986256	0	0.327254234	0.000322596	0	0	0.014409382	0	0.02847143	0	0.315138946	0.157814927	0	0.004057903	0	0.026751695	0	0	0.019953478	0.04	0.113224065	1.063243799
TCGA-DD-AA3A	0.004408273	0	0.016093462	0.050942457	0	0.095168223	0	0.01719296	0.019724569	0	0	0.123574139	0	0.390167182	0.05654744	0.04490274	0.120927167	0	0.054884971	0	0.005466416	0	0.01	0.160965305	1.042163885
TCGA-CC-A7IE	0.074828156	0	0.013832818	0.174017707	0	0.134689196	0.087110228	0.096730406	0.047689934	0	0.000136845	0	0.012979875	0.212183876	0.048451163	0.055555776	0.04179402	0	0	0	0	0	0.15	0.074086476	1.064053149
TCGA-DD-AAVS	0.037728343	0	0.012845943	0.142977394	0	0.320825938	0.004682371	0	0.01613797	0	0	0.058815448	0.0270623	0.06254121	0.052031677	0.072119699	0.134151756	0	0.058079951	0	0	0	0.58	0.000319853	1.089938647
TCGA-DD-AAE7	0.046753136	0	0	0.262005352	0	0.219952345	0	0.003629279	0.011773173	0.007681519	0	0	0	0	0.102452465	0.202598901	0.140897881	0	0.002255949	0	0	0	0.29	0.041166141	1.083056542
TCGA-BC-A3KG	0.014315131	0	0.012111634	0.123121087	0	0.307378301	0	0.029441631	0.034416654	0	0	0.055512681	0.027059444	0.123428514	0.084380056	0.107238262	0.025663905	0	0.021945459	0	0	0.033987242	0.77	-0.016034171	1.105746914
TCGA-DD-A3A2	0.060685197	0	0.004285239	0.070699285	0	0.111453878	0	0.011555024	0.045089273	0.044242237	0.021576104	0.062994855	0	0.048517362	0.06100273	0.401163969	0	0	0.05666124	0	0	7.36E-05	0.49	0.01319224	1.084388208
TCGA-DD-AAVR	0.062732666	0	0.004211562	0.07755264	0	0.41419843	0.043829331	0	0.033067701	0	0	0.011156073	0.016632424	0.004944292	0.043836921	0.154992046	0.087402459	0	0.028975014	0	0	0.01646844	0.04	0.124694159	1.041925117
TCGA-CC-A7II	0.082736044	0	0.012565658	0.063341513	0	0.029591423	0	0.020401434	0	0	0	0.059908559	0	0.326599818	0.030954667	0.206452594	0	0	0.039093761	0	0.128354529	0	0.04	0.123522296	1.052637185
TCGA-DD-AACN	0.098316449	0	0.007694932	0.089481166	0	0.274873992	0	0	0.003548332	0	0	0.065903886	0.01883568	0.048069941	0.164951973	0.099087177	0.045510612	0	0.08372586	0	0	0	0.1	0.084937134	1.060882652
TCGA-2Y-A9GX	0.054049001	0	0.006034907	0.090639865	0	0.355849224	0.007845925	0	0.001405267	0	0	0.012020411	0.009622984	0.122082254	0.074244091	0.149023348	0.077566356	0	0.039616367	0	0	0	0.01	0.166529276	1.019923898
TCGA-CC-A3MA	0.025092432	0	0.006042538	0.090702912	0	0.078683613	0	0.003633006	0.016516577	0	0	0.008992432	0	0.474589135	0.101524107	0.1577486	0.001841196	0	0.01725723	0	0	0.017376221	0	0.682546054	0.739761411
TCGA-DD-AACQ	0.022985396	0	0	0.026853167	0	0.164881368	0	0	0.005351876	0	0	0.115475042	0	0.075746019	0.236411452	0.126757783	0.025709771	0	0.178516301	0	0.005923799	0.015388026	0.25	0.050602982	1.098333653
TCGA-RC-A7SF	0.020321673	0	0.001848931	0.138429845	0	0.217851079	0	0.043571882	0.058212177	0	0	0.109412849	0	0.172866256	0.142597941	0.031062055	0.012202365	0	0.048742362	0	0.001779308	0.001101277	0.21	0.062629335	1.089209488
TCGA-DD-AADW	0.065989949	0	0.003995196	0.075488671	0	0.272336063	0	0.051740968	0	0	0	0.03593763	0	0.188260744	0.096617806	0.132947231	0.010744024	0	0.065941719	0	0	0	0.18	0.069874757	1.061886955
TCGA-G3-A3CH	0.124921514	0	0.013524516	0.115614227	0	0.268570286	0	0.006708287	0.036908018	0.017968149	0	0.047217875	0.000306501	0	0.093541277	0.171352554	0.024602596	0	0.078764201	0	0	0	0.44	0.021042539	1.082886292
TCGA-DD-A1EI	0.042839706	0	0	0.049826745	0	0.252136681	0	0.004350816	0.048771724	0.009940815	0	0.080090301	0.006962	0.121601952	0.056684081	0.201338624	0.025391508	0	0.09211131	0	0	0.007953737	0.52	0.009549211	1.079721367
TCGA-ZP-A9CZ	0.062416538	0	0.002746049	0.119534505	0	0.22078102	0.011805235	0	0.019468487	0	0	0.051481015	0.01378597	0.042364395	0.169788885	0.133134561	0.044871081	0	0.105169469	0	0	0.002652789	0.1	0.088288013	1.057869115
TCGA-KR-A7K0	0.070166389	0	0.01022667	0.070731387	0	0.125068586	0	0.003465298	0.020607625	0	0	0.071144205	0	0.196549297	0.074086282	0.286816405	0.060373602	0	0.010764255	0	0	0	0.05	0.111696757	1.048875043
TCGA-BC-A10Y	0.001346393	0	0.005062823	0.148881042	0	0.223420173	0	0.028275272	0.064310643	0	0	0.044315158	0.018328449	0.066399356	0.145940021	0.184720916	0.01741488	0	0.051584874	0	0	0	0.27	0.045955012	1.083302539
TCGA-ED-A8O5	0.048489323	0	0	0.170015011	0	0.27348599	0	0.004620516	0.049876353	0	0	0.094842624	0.02089339	0.084518834	0.066670888	0.053907041	0.012942089	0	0.119737941	0	0	0	0.73	-0.013453376	1.110099661
TCGA-CC-A9FS	0.033966752	0	0	0.107685798	0	0.197143842	0	0.063738722	0.050251489	0.006264256	0	0.063249645	0.019077067	0	0.086054766	0.225571388	0.110638202	0	0.036358073	0	0	0	0.67	-0.007873334	1.090222445
TCGA-UB-A7MB	0.022230222	0	0	0.041613248	0	0.232443339	0	0.080736074	0	0.016659185	0	0.123345571	0.019373932	0.086152071	0.092481174	0.166918992	0	0	0.088609387	0	0	0.029436806	0.77	-0.016086286	1.099018235
TCGA-ED-A627	0.049898012	0	0.008016797	0.280755716	0	0.300958547	0	0	0	0	0	0.046241781	0.023094638	0.001754445	0.106896165	0.142412011	0.011841761	0	0	0.025984679	0.000240051	0.001905397	0.03	0.127874897	1.062887997
TCGA-XR-A8TE	0.063830326	0	0.00433439	0.006833524	0	0.403132139	0	0	0	0.068252502	0	0.045510053	0.045525903	0.039846642	0.098836985	0.198289616	0.008529132	0	0.000858981	0.016219807	0	0	0.58	0.00022474	1.096466513
TCGA-G3-A7M7	0.108545519	0	0.01920867	0.085174299	0	0.16523924	0	0	0.06594914	0	0.020539353	0.039972154	0	0.180905246	0.044187564	0.17359262	0.062071127	0	0.034615069	0	0	0	0.59	-0.000710859	1.082980157
TCGA-G3-AAUZ	0.028402728	0.025545781	0	0.182761009	0	0.194276135	0	0.087870265	0.040576436	0.011153612	0	0.011894976	0.010570075	0	0.127929843	0.22544386	0.022875255	0	0.030700024	0	0	0	0.12	0.078916294	1.068832124
TCGA-RC-A7SK	0.046286633	0	0.004236465	0.114438094	0	0.038071609	0	0	0.009328578	0	0	0.034729655	0.007247932	0.144409988	0.106317814	0.143909135	0.016170126	0	0.320500886	0	0.014353085	0	0.84	-0.020391131	1.102809081
TCGA-DD-AACI	0.030184515	0	0.030551129	0.308278347	0	0.004953107	0.07084704	0.086720967	0.062189688	0.05567869	0	0.027790828	0	0.059003156	0.08150487	0.149599397	0.004858839	0	0.017476773	0	0	0.010362655	0.03	0.126960101	1.050279116
TCGA-2V-A95S	0.024383552	0	0.004548844	0.298030431	0	0.109975664	0.021527988	0.045765412	0.078003143	0	0	0.046195917	0	0.168850663	0.097013	0.053188445	0.00765684	0	0.044860101	0	0	0	0.02	0.146300276	1.047208272
TCGA-DD-A4NH	0	0.004348335	0.002712424	0.012493026	0	0.145312385	0	0.010703848	0.043666558	0	0	0.034066416	0	0.301119564	0.018768654	0.002152816	0.124328035	0	0.036301855	0	0	0.264026086	0.03	0.133790488	1.067962613
TCGA-WX-AA46	0.059162149	0	0.00603655	0.051815342	0	0.139306872	0	0.015509123	0	0.0286563	0	0.086182416	0.136940678	0.031890848	0.087891667	0.310386583	0	0	0	0.029088595	0	0.017132876	0.52	0.009572852	1.085410508
TCGA-DD-A4NQ	0	0.005306265	0.003677275	0.066650982	0	0.178960748	0	0	0.055913235	0	0	0.058161794	0.025098942	0.252332592	0.076313625	0.18260324	0	0	0.043901156	0	0	0.051080147	0.29	0.041047899	1.080978555
TCGA-G3-A5SM	0.026223198	0	0.006152707	0.049036378	0	0.13707297	0.010274064	0.014897915	0.057723512	0.005568268	0	0.039048913	0.01163121	0.328857032	0.092443414	0.094108138	0.049481708	0	0.077442024	0	3.85E-05	0	0.01	0.166574837	1.027445721
TCGA-MI-A75E	0.101399946	0	0.033269277	0.140133223	0	0.270093955	0.002838492	0.002927691	0.023022531	0	0	0.055445754	0.022036802	0.060529322	0.060607591	0.116271136	0.055457444	0	0.052638501	0	0	0.003328335	0.25	0.051401455	1.066184878
TCGA-DD-A11D	0.013519301	0.005295356	0	0.042988361	0	0.282092363	0	0	0.030974733	0	0	0.124438442	0.016468433	0.034961503	0.091822668	0.188687245	0.041154807	0	0.127596788	0	0	0	0.93	-0.031412078	1.102273016
TCGA-CC-5262	0.022220806	0	0	0.185400119	0	0.107892538	0.011042431	0.00254949	0.029141405	0	0	0.04116753	0.000336227	0.100673743	0.092754625	0.202818373	0.006774902	0	0.105241917	0	0	0.091985893	0.05	0.105917263	1.042902647
TCGA-2Y-A9GY	0.004666716	0.003339642	0.02537588	0.314382304	0	0.020597048	0.058026625	0.032620104	0.082631816	0	0	0.033060907	0.0120707	0.216475508	0.059233807	0.120625951	0.016315497	0	0.000577494	0	0	0	0.06	0.099915938	1.061008416
TCGA-ES-A2HT	0.012136645	0.007850804	0.037798644	0.059038953	0	0.149611005	0	0.075241684	0.064653042	0	0.00085394	0.037688973	0.01430484	0.096858529	0.101424787	0.308490326	0.011745105	0	0.021454974	0	0	0.000847749	0.31	0.038056399	1.073623143
TCGA-DD-AAW0	0.025732735	0	0	0.056625906	0	0.3012819	0.00019101	0	0.033057287	0	0	0.020559934	0.02608505	0.314673071	0.087883232	0.090708306	0.004547759	0	0.038653811	0	0	0	0.01	0.162059864	1.03419746
TCGA-G3-A3CI	0.103439491	0	0.018831171	0.188785284	0	0.08184095	0	0	0.055353318	0	0.011162357	0.052410163	0.138453518	0.012964386	0.077111765	0.184569084	0	0	0.066371863	0	0.004705582	0.004001068	0.21	0.061665714	1.055809567
TCGA-DD-AAVV	0.05082361	0	0.013898323	0.11843676	0	0.138375714	0.019277383	0.028156517	0.056573918	0	0	0.042017463	0.009763978	0.142064743	0.136836562	0.124104546	0.056120706	0	0.06152496	0	0	0.002024816	0.01	0.193703364	1.007841456
TCGA-DD-A39Y	0	0.007969167	0.017477911	0.098444638	0	0.181807832	0	0	0.094975679	0	0	0.068873939	0	0.099435226	0.032960067	0.280054575	0.077254994	0	0.040745973	0	0	0	0.71	-0.011347529	1.0921339
TCGA-DD-A1EB	0.015686584	0	0.000805249	0.185930838	0	0.118287989	0	0	0.001617314	0	0	0.095061429	0.061886475	0.068207476	0.140264413	0.117091216	0.010590922	0	0.184570096	0	0	0	0.43	0.022016695	1.086393803
TCGA-DD-AAD1	0.134481377	0	0.008091128	0.173472124	0	0.30771851	0	0	0.055254256	0	0	0.05130702	0.005797453	0.046338901	0.041210789	0.086979944	0.033454485	0	0.050697721	0	0	0.005196293	0.04	0.124144528	1.051196263
TCGA-G3-A3CK	0.053355492	0	0.001094522	0.324504846	0	0.079690572	0.025241766	0.000148612	0.013523866	0	0	0.057286141	0.028020122	0.079131059	0.133310873	0.10075222	0.001358002	0	0.096492206	0	0.006089701	0	0.26	0.047656263	1.082814825
TCGA-DD-AACA	0.009070082	0.001669719	0.008282515	0	0	0.206189699	0	0.024482555	0.044169718	0	0.030536458	0.106839602	0.030274574	0.233536639	0.039191568	0.143048707	0	0	0.110934888	0	0	0.011773276	0.2	0.065675328	1.064395943
TCGA-5C-A9VH	0.042587948	0	0.009595213	0.069469572	0	0.379583624	0	0	0.043952536	0	0	0.086075445	0.008245601	0.083162931	0.109388342	0.083689628	0.013730367	0	0.070518792	0	0	0	0.72	-0.01242509	1.109751947
TCGA-FV-A23B	0.052090627	0	0.000637565	0.106839525	0	0.261734532	0.013554503	0.048931483	0.032983556	0	0.006686501	0.020310581	0.022279905	0.02895887	0.087766408	0.140529217	0.141899126	0	0.034797601	0	0	0	0.51	0.010653876	1.080543992
TCGA-DD-AADR	0.009179344	0	0.006042054	0.114297497	0	0.366950796	0	0.005797676	0	0.094194068	0	0.042262163	0	0.112222179	0.046144657	0.142338185	0.031820964	0.000306597	0.02844382	0	0	0	0.27	0.046273547	1.08978995
TCGA-DD-A3A1	0	0.003821127	0	0.137134104	0	0.186564242	0	0.018052596	0.028406805	0	0	0.036259268	0	0.172070901	0.035869435	0.28082527	0	0	0.029862804	0	0	0.071133448	0.35	0.03150775	1.08470343
TCGA-DD-A4NR	0.036326283	0	0.001862844	0.274132468	0	0.135618679	0.075433153	0.034082855	0.041597515	0	0	0.024329036	0.016045899	0.119170098	0.040270317	0.162182322	0.004649582	0	0.029565105	0	0	0.004733844	0	0.201500649	1.010926989
TCGA-DD-AAC9	0.046499706	0.007736114	0.013868663	0.16984994	0	0.193103599	0	0.024434349	0.041179686	0	0	0.044422476	0.009472411	0.1219347	0.059166659	0.201527865	0.012800708	0	0.04428545	0	0	0.009717674	0.05	0.105017915	1.045996685
TCGA-CC-5259	0.02343209	0	0.019421443	0.216602449	0	0.237817829	0	0.014336199	0.10284195	0.007303153	0	0.038096416	0	0.191889903	0.067135033	0.062851531	0	0	0.016592721	0	0	0.001679283	0.38	0.02648324	1.104659794
TCGA-EP-A2KA	0.035959436	0	0.013789292	0.251795505	0	0.148462173	0.000768792	0.01611637	0.063982186	0.019987191	0	0.081243861	0.001365409	0.101498747	0.116698108	0.052907818	0.03596829	0	0.028883567	0	0	0.030573257	0.05	0.10990182	1.063863317
TCGA-DD-A1EC	0.014700315	0	0.010265004	0.206621869	0	0.028479397	0.054387735	0.064704226	0.086653706	0.076098147	0.047187993	0.039947472	0	0.160903918	0.084975883	0.086826519	0.004735855	0	0.033511959	0	0	0	0	0.277264045	0.981067315
TCGA-DD-AAD3	0.022699369	0	0.008683545	0.099390484	0	0.315396266	0	0.001142263	0	0	0	0.006851549	0.021115178	0.143232773	0.198594305	0.052007209	0.019950394	0	0.10998932	0	0	0.000947344	0.09	0.093097135	1.067924696
TCGA-DD-AACS	0.036904932	0	0	0.102344805	0	0.060989242	0	0.093903095	0	0	0	0.083027446	0.021777932	0.123417633	0.121958619	0.189824207	0.04947832	0	0.097706658	0	0	0.018667111	0.8	-0.017975334	1.091297015
TCGA-BD-A3ER	0.043903136	0	0.004887373	0.042504404	0	0.194970625	0.006183906	0	0.037648527	0	0	0.089267383	0.017466052	0.22935966	0.093192653	0.145672253	0.029621959	0	0.064164163	0	0	0.001157905	0.22	0.05862285	1.067021569
TCGA-GJ-A6C0	0.005914808	0	0	0.021397841	0	0.042947346	0.012189648	0.031610292	0.040345185	0.008821569	0.020186004	0	0	0.623233106	0.082255698	0.103233978	0.003911606	0	0	0	0	0.003952919	0	0.227208913	1.060169462
TCGA-2Y-A9GS	0.039814508	0	0.002123088	0.029687548	0	0.10980914	0	0	0.026617863	0.005036476	0	0.029461802	0.005811976	0.201772509	0.160911932	0.291016994	0.039880203	0	0.058055964	0	0	0	0.07	0.09715148	1.066199528
TCGA-BC-A8YO	0.007980566	0	0.001959839	0.243622157	0	0.140415504	0.019971961	0.072885908	0.011627316	0	0	0.105635056	0.014412208	0.070738554	0.129703418	0.048833366	0.061892618	0	0.068592813	0	0	0.001728716	0	0.209109012	1.017468702
TCGA-CC-A9FW	0.051293775	0	0.010381587	0.137563318	0	0.131399106	0	0.047577094	0.070854953	0	0	0.029542239	0.017497862	0.269569682	0.071667821	0.06124764	0.015062312	0	0.086342611	0	0	0	0.17	0.072753884	1.061632712
TCGA-DD-A1ED	0.049912937	0	0	0.125542137	0	0.251790161	0	0.007318592	0.001100494	0.003034548	0	0.064006811	0.051593332	0.039883159	0.060145411	0.176310315	0.014680472	0	0.112187743	0.036959981	0	0.005533907	0.24	0.052516611	1.062739077
TCGA-EP-A12J	0.061267255	0	0.001665009	0.11243841	0	0.142693818	0	0	0	0.052321422	0	0.076468768	0.038679524	0	0.133383627	0.249696315	0.00872154	0	0.122664312	0	0	0	0.56	0.003446826	1.088542306
TCGA-DD-A1EJ	0	0.007062226	0.005825525	0.083368257	0	0.196316816	0.007329719	0.011066072	0.001798882	0	0	0.051315636	0.051585381	0.120512016	0.089657105	0.323175634	0.008686775	0	0.035606482	0	0	0.006693475	0.5	0.012860253	1.086419381
TCGA-G3-AAV2	0.04442294	0	0	0.060110331	0	0.043393512	0	0	0	0	0.083101284	0.046421602	0.028760709	0.032829173	0.039417053	0.363753003	0.012597501	0	0.24519289	0	0	0	0.58	-0.000189717	1.089015346
TCGA-DD-AADY	0.050713246	0	0	0.095065183	0	0.33621206	0	0.005049936	0.023915197	0	0	0.027904617	0.011158225	0	0.127174772	0.220913808	0.073717105	0	0.028175853	0	0	0	0.67	-0.007429694	1.098920404
TCGA-CC-5263	0.033688006	0	0	0.044111061	0	0.087701921	0	0.055174452	0.015165636	0	0	0.034026046	0.005469451	0.109548778	0.059694164	0.124391666	0.347664324	0	0.051441305	0	0	0.031923192	0.47	0.01372183	1.08055464
TCGA-DD-AADP	0.142680938	0	0.031478876	0.093165475	0	0.22256228	0.045605741	0	0.05254832	0	0.012947753	0.022871084	0.016927651	0.043788012	0.110211479	0.062494427	0.070138389	0	0.061839572	0	0	0.010740004	0.5	0.01257872	1.078766131
TCGA-BC-A69I	0.027292577	0	0.002757841	0.185421058	0	0.085638945	0	0	0.008273093	0	0.011937188	0.05838548	0.090470531	0.054883588	0.083117089	0.177794463	0.074861936	0	0.128056228	0	0	0.011109981	0.45	0.019630381	1.068325399
TCGA-DD-A4NO	0.018592153	0	0	0.02151263	0	0.359742932	0	0	0.01218752	0	0	0.029117547	0.026847865	0.039245603	0.165937049	0.154193412	0.051195299	0	0.121427989	0	0	0	0.54	0.006591121	1.091372108
TCGA-BC-A10W	0	0.012119121	0	0.02340254	0	0.130317421	0	0.048112114	0	0	0	0.035509913	0.029235894	0.152596732	0.117317407	0.231070533	0.153421962	0	0.066831058	0	0	6.53E-05	0.44	0.02062798	1.081662623
TCGA-LG-A9QC	0	0	0	0.027533575	0	0.267823239	0	0	0	0	0.044080589	0	0.029837671	0.093088765	0.00547603	0.348878262	0	0	0.183281869	0	0	0	0.65	-0.004714629	1.089120807
TCGA-DD-A11C	0	0.012491181	0	0.066627687	0	0.321257665	0	0	0.005450385	0.03178807	0	0.056876957	0.041740493	0	0.048760385	0.320592412	0.005076428	0.005931176	0.083407161	0	0	0	0.58	0.000360652	1.088515715
TCGA-DD-AACV	0.010250103	0	0.001076343	0	0	0.351912415	0	0	0.005236912	0	0.059879544	0.052599613	0.050336509	0.025957693	0.057531483	0.192179083	0	0.003930204	0.188636076	0	0.000474023	0	0.92	-0.028771604	1.094625447
TCGA-CC-5264	0.096342611	0	0.010624458	0.158558121	0	0.228511297	0.05780989	0.053988342	0.009705543	0	0	0	0.003609657	0.055003277	0.040453165	0.21202332	0.001857961	0	0.064323741	0	0	0.007188616	0.27	0.045805473	1.0667945
TCGA-DD-AACL	0	0.007036068	0.050179064	0.131046045	0	0.058147379	0.043352257	0.033674862	0.027789556	0	0.005140653	0.004255214	0.028446011	0.354989495	0.063602778	0.143242867	0.019011419	0	0.02127838	0	0	0.008807951	0.01	0.167479476	1.031392613
TCGA-DD-A116	0.067581648	0	0.010405286	0.059947405	0	0.050998431	0.027549791	0	0.050323087	0.048648323	0	0.065690309	0.002200037	0.159223347	0.067859926	0.243675299	0.01556494	0	0.130332171	0	0	0	0.12	0.079977906	1.049971802
TCGA-CC-A7IG	0.0121401	0.007114215	0.006684926	0.025785528	0	0.212267562	0	0.023918964	0.036183752	0	0	0.054632712	0.015382524	0.250692352	0.04833355	0.253987677	0.022976667	0	0.029899471	0	0	0	0.05	0.103266412	1.055502659
TCGA-DD-AAE9	0.008352124	0	0.002441675	0.179041254	0	0.07654916	0	0.00917313	0.036123628	0	0	0.078018122	0.018116114	0.16190585	0.084892293	0.235192578	0.012286404	0	0.097907669	0	0	0	0.35	0.031611756	1.078218622
TCGA-DD-AAVP	0.125363586	0	0.014846801	0.15939687	0	0.053027717	0.002159364	0.02872808	0.020613843	0.016170991	0	0.045416222	0.015572812	0.042251279	0.158852474	0.141540072	0.009297738	0	0.152235748	0	0	0.014526405	0.32	0.036894974	1.074731426
TCGA-G3-AAV5	0.08807611	0	0.006074416	0.169731496	0	0.085420557	0	0.02376534	0.044865417	0	0	0.045281611	0.032588053	0.081535128	0.065209217	0.310779687	0.004829974	0	0.041842992	0	0	0	0.46	0.015397874	1.07805019
TCGA-ZS-A9CF	0.062637639	0	0.002805764	0.066976813	0	0.353249644	0	0.014060683	0.066809868	0	0	0.046781348	0.016750939	0	0.092791272	0.179592177	0.054706509	0	0.042837347	0	0	0	0.57	0.001840015	1.094836544
TCGA-NI-A8LF	0.146493611	0	0.021666684	0.118276364	0	0.218053779	0	0	0.003603239	0.011056677	0.002155781	0.019967382	0.021947596	0.024239054	0.047343643	0.193647249	0	0.005037479	0.166511462	0	0	0	0.77	-0.015789551	1.083988803
TCGA-DD-A39Z	0.00984629	0	0	0.277003946	0	0.344210148	0	0	0	0	0	0.074719404	0.007251916	0.02024068	0.065341261	0.127372749	0.012874947	0	0.061138659	0	0	0	0.77	-0.016189485	1.137451552
TCGA-EP-A3RK	0.017235169	0	0.048962026	0.171491621	0	0.095289107	0.008461365	0.042517772	0.057592444	0	0	0.089697892	0.022067856	0.102130644	0.065792402	0.162925846	0.034566419	0	0.081269436	0	0	0	0.03	0.132959905	1.030663308
TCGA-FV-A496	0	0.031811589	0.051376766	0.135557533	0	0.178087144	0.004888926	0	0.001553949	0	0	0	0.065910417	0.235243248	0.04358458	0	0.002759767	0	0.238546445	0	0	0.010679636	0.11	0.083135427	1.051484544
TCGA-CC-A3MB	0.063530436	0	0.002677803	0.020308158	0	0.284762077	0	0	0.003788836	0	0	0.072470668	0.014019543	0	0.087375116	0.280363696	0.011312873	0	0.144307356	0	0	0.015083439	0.95	-0.036261293	1.092589699
TCGA-CC-A7IF	0.015343038	0	0.009504508	0.024381513	0	0.259779675	0	0	0.03260461	0	0	0.056251526	0.022454996	0.110265027	0.10233291	0.122130423	0.016603859	0	0.228347915	0	0	0	0.45	0.017911952	1.07645099
TCGA-ZS-A9CD	0.039341663	0	0.000681756	0.067272899	0	0.296844796	0	0	0.006569707	0	0	0.041653722	0.036096947	0.116469814	0.107883888	0.140086354	0.055033696	0	0.054708766	0	0.001807487	0.035548504	0.19	0.067311033	1.057799578
TCGA-G3-A25S	0.004337525	0	0	0.058545237	0	0.187613363	0	0	0.004015284	0.103310172	0	0.054539429	0.018892284	0.168965516	0.025780876	0.24053034	0.009330531	0	0.121663412	0	0	0.002476029	0.5	0.012855866	1.085234652
TCGA-BC-A217	0.009592844	0	0.010053837	0.142735646	0	0.283031403	0.005017075	0.016757915	0.045334997	0.026146856	0	0.004936102	0	0.117325364	0.110243724	0.185990757	0.014014983	0	0.028818496	0	0	0	0.21	0.060683829	1.076013588
TCGA-DD-AAW2	0.086643438	0	0	0.113398253	0	0.071122609	0.002685224	0	0	0	0.189424078	0.027820312	0.035071361	0.013546328	0.092418873	0.25716158	0.027430374	0	0.08327757	0	0	0	0.83	-0.019361097	1.100509842
TCGA-DD-A3A3	0.03892294	0	0.006575783	0.070601047	0	0.294831128	0	0	0	0.014726342	0.014905759	0.017843343	0.002163325	0.128539421	0.07677986	0.224187651	0.055958218	0	0.048736196	0	0	0.005228987	0.13	0.077447019	1.05439339
TCGA-2Y-A9H8	0	0	0.023917106	0.255591706	0	0.097276682	0	0.080346179	0.085886238	0	0	0.072594001	0.018755986	0.127923092	0.064703938	0.141915058	0.009693142	0	0.021396873	0	0	0	0.19	0.069226125	1.077595311
TCGA-G3-A7M6	0.050474791	0.018200667	0	0.095219772	0	0.365688516	0	0.018763371	0.051601195	0	0	0.02055287	0.010382391	0.087422289	0.072229299	0.144824899	0.032252647	0	0.02480783	0	0	0.007579465	0.08	0.096705856	1.057677659
TCGA-FV-A2QQ	0.073492485	0	0.005759841	0.177047185	0	0.160587951	0.00502258	0.022049791	0.065946542	0.001793923	0	0.034459007	0.011728918	0.062021845	0.111800678	0.179134524	0.058789619	0	0.030365111	0	0	0	0.38	0.026480032	1.079443179
TCGA-ZP-A9D4	0.067882338	0	0	0.008256074	0	0.175888643	0	0	0.016466383	0	0	0.038008942	0.048489288	0.041291493	0.166657046	0.177245998	0.015501763	0	0.226047756	0	0	0.018264277	0.4	0.025734108	1.078780057
TCGA-LG-A9QD	0.139080041	0	0.000329244	0.078782177	0	0.222153161	0	0	0.010148429	0.039810356	0	0.073048517	0.000645369	0.004641825	0.110738121	0.162999954	0	0	0.147448191	0	0	0.010174615	0.73	-0.01365846	1.094474525
TCGA-RC-A6M4	0.069966324	0	0.01161427	0.04057292	0	0.084584489	0	0	0.028382633	0	0	0.063977949	0.003429604	0.156796568	0.148928145	0.312740896	0.016581569	0	0.061831642	0	0.000592992	0	0.33	0.033157683	1.087144262
TCGA-ED-A7XP	0.055639821	0	0.005228977	0.091602405	0	0.121704477	0	0	0.047866906	0	0	0.077981208	0.004229121	0.123112991	0.087154484	0.204149933	0.107203251	0	0.073506756	0	0	0.000619672	0.25	0.049870003	1.061089332
TCGA-2Y-A9HA	0.011075073	0	0.001691945	0.00967282	0	0.179587897	0.000615112	0	0.015228681	0.011069405	0	0.050175982	0.044899511	0.284005145	0.037993019	0.184073798	0	0	0.169911613	0	0	0	0.05	0.103027916	1.052343958
TCGA-DD-AAE2	0.055152119	0	0.003915748	0.256337412	0	0.155465619	0	0.045159312	0.017134644	0	0	0.045690657	0.01206562	0.013852227	0.202760538	0.137634567	0.027773078	0	0.027058457	0	0	0	0.01	0.185463238	1.036411975
TCGA-DD-AADF	0.004632774	0	0.149868825	0.438030634	0	0	0.081164083	0.054853296	0.03446117	0	0	0.032093895	0.002710712	0.033117997	0.085490266	0.066462928	0	0	0.017113419	0	0	0	0	0.214245226	1.024838981
TCGA-DD-AACW	0.048505862	0	0	0.108159631	0	0.299523138	0	0.004345559	0.040045532	0.003559119	0	0.036803011	0.006625255	0.014841862	0.0398928	0.235243445	0.092169046	0	0.07028574	0	0	0	0.89	-0.027925439	1.095555192
TCGA-MI-A75I	0	0	0	0.19358166	0	0.156165792	0	0.025393939	0.032236549	0	0	0.08391783	0.022681668	0.193500876	0.038683675	0.157395994	0	0	0.086025785	0	0	0.010416232	0.19	0.068714129	1.06865386
TCGA-FV-A3I0	0.003544505	0.003860717	0	0.011199516	0	0.217986616	0	0.005777976	0.019747946	0	0	0.08864344	0.011093584	0.30293332	0.003953337	0.231838337	0	0.040567281	0.053983403	0	0	0.004870023	0.01	0.170962366	1.0318029
TCGA-2Y-A9H1	0.039122445	0	0.010350016	0.178448095	0	0.188811349	0.009374833	0.001870589	0.043845253	0.000457865	0	0.106203754	0.017577983	0.097970878	0.077582617	0.129734093	0.01430763	0	0.080239963	0	0	0.004102637	0.23	0.055719931	1.072488931
TCGA-CC-A8HU	0.054815199	0	0	0.059809979	0	0.212183394	0	0.001967289	0.024169422	0	0	0.03845034	0.032605307	0.107080105	0.083337199	0.263797168	0.003272228	0	0.076892341	0.034758913	0	0.006861116	0.54	0.007060325	1.07906292
TCGA-DD-AAD2	0.049337676	0	0	0.080874842	0	0.244764434	0.012481849	0.006682894	0.043458562	0	0.003810748	0.028365931	0.015767823	0.241695836	0.094520949	0.13069528	0.018571641	0	0.028869218	0	0	0.000102316	0.05	0.103317813	1.052445587
TCGA-BC-A10R	0	0.008887222	0.003536588	0.101289414	0	0.200069013	0	0.003779877	0.030264796	0	0	0.03760697	0.104580075	0.02177844	0.083500477	0.197675929	0.03540289	0	0.164243454	0	0	0.007384855	0.86	-0.025447216	1.084897163
TCGA-G3-A5SL	0.043682094	0	0	0.076021909	0	0.22714334	0.032601085	0	0.002069653	0	0.023677288	0.017510088	0.01477127	0.022222623	0.102178429	0.225988222	0.060353258	0	0.146963099	0	0	0.004817642	0.47	0.013578725	1.069611554
TCGA-CC-A1HT	0.02569674	0	0.001257618	0.160215485	0	0.11393933	0.089794833	0.056581673	0.016886935	0	0.008033422	0.046929882	0.012689132	0.131326368	0.097090354	0.168511103	0.019892137	0	0.038156281	0	0	0.012998704	0.01	0.193169884	1.008105959
TCGA-2Y-A9GV	0.037849555	0	0.001258773	0.085643235	0	0.201674312	0	0	0.066701301	0	0	0.023355722	0.003477801	0.037573535	0.057129306	0.456084646	0	0	0.028526713	0	0	0.0007251	0.33	0.03401821	1.082036717
TCGA-ED-A7XO	0.074018499	0	0.159969352	0.122473438	0	0.136748574	0	0.021332735	0.023617617	0.001780985	0	0.073305231	0.016798094	0.022702696	0.056565992	0.166971329	0.031127759	0	0	0.068040409	0	0.024547292	0	0.294737516	0.966902622
TCGA-CC-A5UC	0.043577269	0	0.030558707	0.056946985	0	0.131946247	0.02066152	0.020358128	0.020941189	0.013122793	0	0.039567589	0	0.302388115	0.082753958	0.137391817	0.046763425	0	0.053022256	0	0	0	0.04	0.119479435	1.04470168
TCGA-G3-AAV1	0.033897087	0	0	0	0	0.152891246	0	0	0.050749457	0.013904	0	0.044949116	0.019720569	0.124071053	0.069816052	0.247085533	0.174782908	0	0.035224465	0	0.032908515	0	0.29	0.042300585	1.06658868
TCGA-O8-A75V	0.041585857	0	0.006716155	0.215961158	0	0.108183362	0.005117644	0	0.084045491	0	0	0.034329717	0.01655021	0.127767784	0.054048606	0.202529213	0.045172831	0	0.057991971	0	0	0	0.22	0.057524207	1.062982629
TCGA-ZP-A9CY	0.100405549	0	0.006594897	0.06996607	0	0.103800618	0	0	0.049375109	0	0	0.037230748	0.030376566	0.125169302	0.137184857	0.236679901	0.033591864	0	0.066813627	0	0	0.002810892	0.21	0.06358054	1.06087421
TCGA-G3-A7M8	0.043774137	0	0.005943326	0.044866062	0	0.076319972	0	0.010340015	0.001882496	0	0	0.054448822	0.038836653	0.164651273	0	0.469880997	0	0	0.089056248	0	0	0	0.32	0.035497729	1.093714296
TCGA-DD-AAE0	0.016929907	0.012562975	0	0.073926435	0	0.138978351	0	0	0.037973041	0	0	0.099127639	0	0.397094728	0.095379437	0.09365855	0	0	0.034368939	0	0	0	0.03	0.131573316	1.061420314
TCGA-ED-A7PY	0.056020587	0	0.029707335	0.148892139	0	0.190909414	0	0.031446015	0.003072408	0	0.00560374	0.051971421	0.013731775	0.059745021	0.129084312	0.090461902	0.12433202	0	0.065021911	0	0	0	0.7	-0.009698999	1.088982507
TCGA-EP-A2KC	0.066037157	0	0.006186391	0	0	0.198386123	0	0.003056798	0.005518788	0	0.011104844	0.014488165	0.001795439	0.19412507	0.205024593	0.163560692	0.009891999	0	0.120823942	0	0	0	0.04	0.113814776	1.057121478
TCGA-BC-A10X	0.10895808	0	0.002635873	0.101034128	0	0.16994278	0	0	0.016697737	0.016579575	0.00546463	0.015197424	0.091984729	0.044589073	0.064712049	0.337810617	0	0	0.024393305	0	0	0	0.22	0.058444645	1.060091797
TCGA-CC-A7IH	0.051208246	0	0.003589841	0.131155808	0	0.092875663	0	0.032664087	0	0	0.031578294	0.086143226	0.015862137	0.021566205	0.074852618	0.187176922	0	0	0.271326951	0	0	0	0.77	-0.016329041	1.09605915
TCGA-FV-A495	0.066403551	0	0.02195738	0.181254074	0	0.263900033	0	0.032962938	0.048447918	0.010095904	0	0.051677635	0.038564573	0.015600653	0.058558045	0.131848152	0.020816161	0	0.057912983	0	0	0	0.03	0.134395649	1.042213782
TCGA-DD-A1EH	0.040602732	0	0	0.093073074	0	0.281758497	0	0.003469482	0.004668222	0	0	0.07553834	0.017079866	0.124663514	0.104592665	0.160096863	0.014572798	0	0.074080367	0	0	0.005803579	0.23	0.054829852	1.068310481
TCGA-DD-AAEH	0.038825264	0	0.003661067	0.532809788	0	0	0.004365427	0.028916886	0.046061564	0.034971576	0	0.092032068	0.008330406	0.007537367	0.056174075	0.05252643	0.021602231	0	0.064999124	0	0	0.007186727	0.04	0.124631769	1.094534399
TCGA-DD-AAEE	0.0578483	0	0	0.001668199	0	0.151116677	0.020732196	0	0.00465425	0.034704679	0.03200769	0	0.01611069	0.223188924	0.104676395	0.122989013	0.020516297	0	0.209786692	0	0	0	0.17	0.072507063	1.056277372
TCGA-ZP-A9D0	0.080995132	0	0.000975895	0.040696357	0	0.169449054	0	0.039520224	0.022372196	0	0	0.063619173	0.017709382	0.032717392	0.104306103	0.269409642	0.07977591	0	0.070146271	0	0	0.00830727	0.85	-0.02380972	1.086537724
TCGA-DD-A1EG	0.103620552	0	0.038358557	0.092165939	0	0.147864942	0	0.005298308	0.064302456	0	0	0.070207787	0	0.216528299	0.093093119	0.086792309	0.021483296	0	0.048812582	0	0	0.011471855	0	0.235582902	0.990669344
TCGA-2Y-A9H6	0.043980877	0	0	0.076510576	0	0.345301959	0	0	0.075116538	0	0	0.045852969	0.027283354	0.040329909	0.026989679	0.153291085	0.114701334	0	0.050641721	0	0	0	0.46	0.014787427	1.083772458
TCGA-2Y-A9GW	0.028694005	0	0.005436691	0.015766162	0	0.180242606	0.00392566	0	0.045394656	0	0	0.015198002	0.008954207	0.458160529	0.077972559	0.02070788	0.105691961	0	0.02884707	0	0	0.005008011	0	0.320845164	0.967715635
TCGA-DD-A73D	0.055156035	0	0.005659307	0.050448307	0	0.076038561	0	0	0	0	0.053527862	0.082352361	0.055756287	0.108491191	0.160820942	0.177911008	0.025387355	0	0.147467076	0	0	0.000983708	0.45	0.019152923	1.086009095
TCGA-DD-A115	0.025560932	0	0.001914655	0.087433286	0	0.211470526	0	0.031062223	0.067874034	0.023255359	0	0.070450345	0	0.11144469	0.11070275	0.143215209	0.036054963	0	0.079561027	0	0	0	0.27	0.046084245	1.073323452
TCGA-XR-A8TF	0.058153891	0	0.004781833	0.279981336	0	0.074339988	0.051967565	0.089423749	0.001713551	0.039923663	0	0	0.02438123	0.035535392	0.094741177	0.245056625	0	0	0	0	0	0	0.76	-0.014902566	1.105825704
TCGA-DD-A4NI	0.047441881	0	0	0.186589994	0	0.267917041	0.001693493	0	0.015280002	0	0	0.071830386	0.040792352	0.029639291	0.1349605	0.080706672	0.017296363	0	0.105852024	0	0	0	0.22	0.056032626	1.081095593
TCGA-G3-AAV3	0.054089238	0	0.109967158	0.279676399	0	0.083699849	0.013361224	0.032805039	0.043470668	0	0	0.045910787	0	0.164801809	0.064643452	0.068920717	0.007856035	0	0.030797625	0	0	0	0	0.261591111	0.985411588
TCGA-UB-A7MA	0.049301082	0	0.006141275	0.107492279	0	0.271575423	0	0.011999617	0.031152866	0	0	0.096120479	0.01730894	0.030857224	0.07023468	0.122888875	0.124169062	0	0.047326667	0	0	0.013431532	0.74	-0.014068312	1.094073635
TCGA-UB-A7MF	0.157533908	0	0.021454623	0.217797475	0	0.139790625	0.015551871	0.018487956	0.015364099	0.00615612	0	0.05321986	0.026997561	0.029811236	0.161105844	0.059314075	0.008242234	0	0.069172513	0	0	0	0	0.296434705	0.972065699
TCGA-BC-A112	0.015205952	0.021643011	0	0.043124697	0	0.170569893	0	0	0.033544813	0	0	0.088303099	0.085752055	0.176793794	0.023179956	0.167999213	0.003671137	0	0.126887418	0	0.034221532	0.009103431	0.7	-0.0107008	1.082986974
TCGA-BC-A10U	6.61E-05	0	0.00304428	0.096024807	0	0.181959817	0.000937513	0.015064086	0	0.075517824	0	0	0	0.156067822	0.01438814	0.2403118	0.00413398	0	0.208485477	0	0	0.003998401	0.2	0.065423363	1.0621648
TCGA-BC-A5W4	0.004737328	0	0	0.02607302	0	0.308119985	0	0	0.019390667	0	0	0.098855852	0.049946687	0.069491364	0.096744506	0.203434721	0.009826782	0	0.113379088	0	0	0	0.53	0.008820347	1.083933508
TCGA-FV-A3I1	0.013712535	0	0	0.052934955	0	0.100889199	0.012125499	0.020132371	0.098182942	0	0.001854329	0.039069821	0.02094071	0.299573087	0.122592718	0.111278382	0.036948028	0	0.062604796	0	0.006954109	0.00020652	0.01	0.183177637	1.021504433
TCGA-CC-A123	0.001459664	0.00777989	0.002568114	0.044447542	0	0.288463182	0	0.009605629	0.046248264	0	0	0.107709145	0.030933044	0.125321742	0.018725483	0.254793819	0.029857177	0	0.032087306	0	0	0	0.34	0.032646437	1.08239869
TCGA-WQ-A9G7	0	0.037226687	0.03447769	0.07274436	0	0.154435949	0	0.062504353	0.013306112	0	0	0.08260933	0.021501185	0.23404324	0.053773565	0.182228072	0.008239184	0	0.038940272	0	0	0.003970002	0.11	0.081447076	1.057189422
TCGA-ED-A66X	0.099402932	0	0.048260676	0.042549126	0	0.108125845	0	0	0.024832966	0	0	0.00956675	0	0.237511019	0.027928219	0.3218888	0.042729462	0	0.03398242	0	0	0.003221785	0	0.221149327	1.004193892
TCGA-DD-A1EK	0	0	0	0.045274527	0	0.222069689	0	0	0.039662119	0.000825887	0	0.061717138	0.009208348	0.15787502	0.030791016	0.296385074	0	0	0.104223201	0	0	0.031967982	0.08	0.093892632	1.051560442
TCGA-DD-AADM	0.068088646	0	0.003883548	0.116965682	0	0.156537081	0	0.001479818	0.085931698	0	0	0.069730846	0.009632779	0.103412111	0.076141562	0.217735425	0.016991758	0	0.073469047	0	0	0	0.45	0.019208098	1.076465038
TCGA-MR-A8JO	0.048081041	0	0.00148212	0.141770641	0	0.28644484	0	0.005053043	0.081895305	0	0.00955897	0.02372022	0	0.150712082	0.085401968	0.13216544	0.006567363	0	0.027146969	0	0	0	0	0.202669042	1.013551868
TCGA-QA-A7B7	0.076149633	0	0.004529417	0.07119334	0	0.245026818	0	0.070223671	0.141115863	0.004376711	0	0.076825405	0	0	0.027362807	0.18956023	0.020739074	0.02137441	0.028492879	0	0	0.023029742	0.84	-0.020565284	1.112061325
TCGA-CC-A8HT	0	0.055417792	0	0.072295099	0	0.133949616	0	0.002397283	0.021052598	0.00927123	0	0.068479724	0.011805224	0.182837421	0.103227658	0.115594416	0.060754639	0	0.14130597	0	0.000499659	0.02111167	0.05	0.103091231	1.040960763
TCGA-FV-A4ZP	0.007810537	0.008200183	6.62E-05	0.147578055	0	0.07328123	0.015792561	0.032723263	0.061043358	0	0	0.060854919	0.025179827	0.333567603	0.032801603	0.177498197	0.001462141	0	0.022140337	0	0	0	0.01	0.168052656	1.034953784
TCGA-DD-A4NJ	0.048570951	0	0.006730553	0.047539982	0	0.228628512	0.016631434	0	0.010000335	0	0	0.006626677	0.008921571	0.076222856	0.107459996	0.201278048	0.183995996	0	0.055618192	0	0	0.001774897	0.05	0.11031769	1.036287743
TCGA-CC-5258	0.004343961	0.003675883	0.001582415	0.059286548	0	0.168962729	0.018616335	0.003457982	0.033088122	0	0	0.011289404	0.010356881	0.419872125	0.089997562	0.105210057	0.019694249	0	0.038390518	0	0	0.012175229	0.01	0.180933305	1.038067617
TCGA-EP-A2KB	0.029653285	0	0.013558697	0.144850301	0	0.258167354	0.000422134	0.032727644	0	0	0	0.070703743	0.054695081	0.137666419	0.051511094	0.173572091	0.005528083	0	0.023415171	0	0	0.003528905	0.67	-0.008258339	1.096943227
TCGA-G3-A25X	0.015938692	0	0.001149694	0.30799191	0	0.055144126	0.052000555	0	0.043737353	0	0	0.036765746	0	0.100158337	0.05584578	0.176963259	0.077592446	0	0.045163383	0	0	0.031548719	0	0.204335421	1.004619471
TCGA-CC-A5UD	0	0.034817646	0	0.230695503	0	0.073569433	0	0.060282425	0.031529694	0.033047208	0	0.049361733	0.013912069	0.025007309	0.153682454	0.215213674	0.005341016	0.000155966	0.073383871	0	0	0	0.51	0.010914445	1.098740331
TCGA-DD-A119	0.041541326	0	0.004334402	0.08876512	0	0.260160332	0	0	0.013783418	0	0	0.058512535	0	0.245126112	0.038875805	0.169008099	0.044225381	0	0.03566747	0	0	0	0.05	0.108334181	1.050594313
TCGA-DD-AACB	0.002866252	0	0.012357267	0.411549597	0	0	0.051531874	0.056993613	0.052699594	0.036392442	0	0.048858753	0.015834591	0.062333037	0.083555771	0.120263675	0.017958079	0	0.026805454	0	0	0	0.2	0.065198268	1.092200683
TCGA-DD-AAE4	0.014731302	0	0.005683695	0.227727076	0	0.228499574	0	0.001570837	0.029331729	0.041315534	0	0.05620246	0	0.034391308	0.134860553	0.132951682	0.020731049	0	0.069041405	0	0	0.002961795	0.03	0.132077458	1.054284055
TCGA-CC-A3M9	0	0	0.005295892	0.441916014	0	0.011784093	0.048285731	0.025123121	0.016421364	0.016757638	0	0.0267572	0.036750663	0.010598714	0.106925151	0.234542117	0.018842303	0	0	0	0	0	0	0.513708208	0.857251109
TCGA-CC-A7IL	0.027667172	0	0.00577507	0.015288981	0.01113978	0	0	0.040153427	0.007725391	0	0	0.076782878	0.037851	0.239987978	0.067057505	0.222461145	0.009403481	0	0.227435555	0	0.011085566	0.000185071	0.05	0.111919416	1.051051449
TCGA-BC-A10Z	0.115221037	0	0.005421109	0.011878467	0	0.056620955	0	0.097088827	0.002435568	0.005620083	0	0.068622464	0	0.07768509	0	0.283692677	0	0.198361568	0.062056677	0	0	0.015295477	0.76	-0.01538849	1.087795461
TCGA-UB-AA0U	0.025994527	0	0.004315977	0.067211736	0	0.238631306	0	0	0.021879715	0	0	0.030134317	0.042669598	0.010743818	0.144484119	0.142697044	0.21154672	0	0.059691124	0	0	0	0.37	0.029380994	1.072846832
TCGA-DD-A3A8	0.017711211	0	0	0.053704047	0	0.138949591	0	0	0	0	0	0.079428452	0.055272105	0.155306419	0.180638198	0	0.00963995	0	0.309350028	0	0	0	0.22	0.059246318	1.085693066
TCGA-ED-A4XI	0.033086461	0	0	0.149606175	0	0.179958512	0	0	0.045754643	0.008688733	0	0.032812463	0.031389259	0.080436832	0.122528485	0.207795134	0.069794768	0	0.038148536	0	0	0	0.27	0.045589526	1.070612835
TCGA-HP-A5MZ	0.047998064	0	0.009880549	0.050994597	0	0.269220495	0	0.008147953	0.052921946	0	0	0.052291817	0.001508897	0.082022889	0.082405748	0.188591741	0.06438681	0	0.089302415	0	0	0.00032608	0.03	0.125868138	1.030858755
TCGA-DD-AAVU	0.002774416	0	0	0.015609972	0	0.096275209	0	0	0.01282122	0.003143771	0	0.04815392	0	0.532237497	0.022016097	0.224378924	0.002856539	0	0.039732434	0	0	0	0.01	0.189567585	1.068595021
TCGA-DD-AAD6	0.015357078	0	0	0.038688705	0	0.38595507	0	0	0	0	0	0.045037041	0.037091374	0.167172865	0.036893027	0.235831015	0.004876216	0	0.032205398	0	0	0.000892212	0.45	0.016562788	1.089581638
TCGA-DD-A4NE	0.042506731	0	0	0	0	0.202896186	0	0.02550509	0	0	0	0.067390695	0.107426621	0.020692251	0.113032089	0.295441772	0	0	0.124142836	0	0	0.000965728	0.96	-0.040168064	1.095651068
TCGA-DD-AADV	0.096116851	0	0	0.111262204	0	0.118538242	0	0.018640948	0.015026713	0	0	0.056354227	0	0.155247957	0.048026712	0.2264472	0.100246308	0	0.051778128	0	0	0.00231451	0.27	0.047427445	1.062929237
TCGA-DD-AACX	0.040032837	0	0	0.105377421	0	0.054744023	0.005936082	0.020180798	0.003337845	0	0	0.065951178	0.087830594	0.105211975	0.160578865	0.127014307	0.024765778	0	0.196853295	0	0.001211386	0.000973615	0.23	0.054223165	1.067511484
TCGA-DD-AACC	0.063022792	0	0.03089489	0.345318011	0	0.076079951	0.02357793	0.046065087	0.05906539	0.003924762	0	0.060254609	0.017419884	0.056678867	0.070779143	0.110827222	0.032845597	0	0.000626701	0	0	0.002619165	0.01	0.193951867	1.024200256
TCGA-G3-A5SK	0.0530031	0	0.006582016	0.115509339	0	0.242487887	0	0.015305791	0.004740689	0.026294045	0.107089281	0	0	0.066551618	0.078074654	0.273233214	0	0	0.011128367	0	0	0	0.25	0.050954209	1.075040359
TCGA-ZS-A9CE	0.005209663	0.001665559	0	0.054526241	0	0.084926619	0	0.016083955	0.007533271	0	0	0.092308744	0.04322345	0.148759502	0.103355819	0.047631907	0.01892016	0	0.37585511	0	0	0	0.32	0.036787403	1.091620658
TCGA-DD-A73B	0	0.000104489	0	0.109836392	0	0.118017115	0	0	0	0	0.092768754	0.088243419	0.060688462	0.026547953	0.0704057	0.257506149	0.001082841	0	0.166233804	0	0	0.008564923	0.97	-0.046554397	1.11048708
TCGA-RC-A7SB	0.015576461	0	0.002127255	0.108565954	0	0.166521113	0	0.053529931	0.017947945	0	0	0.038445731	0	0.118610904	0.130937415	0.249435855	0.035006532	0	0.063294902	0	0	0	0.17	0.072239594	1.062623766
TCGA-DD-AADN	0	0.030974737	0.006411962	0.461998463	0	0	0.109749341	0.02413516	0.040332793	0	0	0.023562532	0.022138416	0.115252046	0.065030838	0.073490237	0.005556887	0	0.021366586	0	0	0	0.05	0.103416435	1.070429705
TCGA-CC-A5UE	0	0.008953352	0.004614571	0.09482464	0	0.228477835	0	9.27E-05	0.044385786	0	0	0.038271029	0	0.320475627	0.041781126	0.158245923	0.025327591	0	0.031456879	0	0	0.00309293	0.37	0.02931435	1.095900647
TCGA-DD-AACZ	0.002381484	0.022988933	0.015299382	0.119314251	0	0.138709589	0.015961499	0.024351885	0.029201911	0.051459278	0	0.033010628	0.023698972	0.188896067	0.046967465	0.209623513	0.017682381	0	0.060452762	0	0	0	0.01	0.191621803	1.008190216
TCGA-DD-AAVQ	0.083719216	0	0.054427916	0.176119531	0	0.112997154	0.016136629	0.088290075	0.058337086	0	0	0.023421567	0.016590079	0.172311143	0.061704401	0.051976678	0.030305624	0	0.053662899	0	0	0	0	0.253872548	0.982390586
TCGA-BD-A3EP	0.085077898	0.07986442	0	0.098387519	0	0.238034322	0	0.062253115	0.06342185	0	0	0.048006317	0	0.083157262	0.050507258	0.077479934	0.088662517	0	0.017018339	0	0	0.00812925	0	0.205386123	1.006139936
TCGA-DD-A39V	0.010641931	0	0.004516559	0.306682373	0	0	0.072154204	0.011040366	0.007628103	0.018263983	0	0.114529783	0.069025533	0.033665037	0.094377962	0.112943548	0.020779917	0	0.123750699	0	0	0	0.1	0.08712114	1.064790323
TCGA-NI-A4U2	0.038481277	0	0	0	0	0.145957733	0	0.022943149	0.014278361	0	0.057075698	0.026665871	0.085094388	0.322188396	0.075061512	0.168836687	0.008406292	0	0.035010636	0	0	0	0.04	0.117375324	1.052111057
TCGA-DD-A4NF	0.001492587	0.002327146	0	0	0	0.151981021	0	0	0	0.036863864	0	0.094640084	0.077001632	0	0.001093888	0.343554804	0.001289558	0	0.285023526	0	0	0.00473189	0.73	-0.013812694	1.100007088
TCGA-DD-A11A	0.031150404	0	0	0	0	0.300848722	0	0.062200226	0.004581487	0	0.013674585	0.095612641	0.128073444	0.173207402	0.026363879	0.130454486	0	0	0	0.012529642	0	0.021303082	0.35	0.031512535	1.080466423
TCGA-DD-AAD0	0.024332711	0	0	0	0	0.14714768	0	0.008161836	0.022523369	0.051541574	0	0.017736242	0	0.314698882	0.089332498	0.186342885	0.002008839	0	0.130019756	0	0.003378419	0.002775309	0.04	0.114039004	1.053593529
TCGA-DD-A3A6	0.129334048	0	0.060185134	0.157598211	0	0.293306705	0	0.001731641	0.026197005	0.008510013	0	0.10360801	0.015379691	0.011880325	0.011411889	0.125346473	0.000257492	0	0.055253362	0	0	0	0	0.284613175	0.979061137
TCGA-DD-A114	0.080369729	0	0.004827995	0.165511376	0	0.17395221	0.019174505	0.051617805	0.033395845	0	0	0.024702788	0.030437081	0.16899496	0.113716515	0.059801145	0.024714653	0	0.048783392	0	0	0	0.01	0.15611455	1.026936279
TCGA-5C-AAPD	0.003915591	0.005792996	0.063538459	0.219964888	0	0.10225762	0.039176389	0.032341057	0.077293366	0	0	0.014356577	0.006206283	0.163394512	0.097626286	0.096796937	0.040534399	0	0.024500404	0	0	0.012304237	0.04	0.123596176	1.040259514
TCGA-HP-A5N0	0.076592893	0	0.005321904	0.027714794	0	0.199291322	0	0	0.000162751	0.028040539	0.010127047	0.064038653	0.058919181	0.031902684	0.119761249	0.133020073	0.053038411	0	0.1920685	0	0	0	0.53	0.007437864	1.074799141
TCGA-T1-A6J8	0	0.001913993	0.031708443	0.114089067	0	0.164091957	0	0	0.046439973	0	0	0.027359435	0.016254079	0.024664868	0.060327124	0.270183081	0.198442896	0	0.044109279	0	0	0.000415807	0.25	0.050412499	1.05959866
TCGA-XR-A8TC	0.001235977	0.013762116	0	0.016954725	0	0.484724059	0	0	0	0	0	0.041340154	0	0.010591146	0.069216901	0.264546811	0.050694075	0	0.046934035	0	0	0	0.93	-0.032258585	1.111397627
TCGA-DD-AACK	0	0	0.002655946	0.077094559	0	0.302765582	0	0.027928469	0.062496151	0	0	0.052551875	0	0.069721822	0.086575196	0.267079583	0.051130817	0	0	0	0	0	0.61	-0.003211661	1.102123327
TCGA-MI-A75C	0.025570357	0	0.004759615	0.17363994	0	0.250409971	0	0.00033123	0.172247983	0.000984414	0.007677726	0.006874671	0.006325759	0.106343091	0.07390762	0.151280652	0	0	0.017922102	0	0	0.001724871	0.45	0.01761145	1.104881369
TCGA-DD-AACP	0.083549953	0	0.000963287	0.10460977	0	0.228323657	0	0.053665611	0.029688535	0	0	0.056424752	0.002034034	0.197189612	0.081778628	0.039512042	0.081954067	0	0.040306053	0	0	0	0.42	0.024146054	1.081534881
TCGA-DD-AACT	0.08772003	0	0.006619791	0.313646825	0	0.077800472	0.000803021	0.012223635	0.046561494	0	0	0.053959362	0.034418425	0.051138056	0.081751675	0.163522059	0.027623823	0	0.036938589	0	0	0.005272744	0.28	0.044023772	1.078475551
TCGA-DD-A73E	0.092922439	0	0.004939447	0.084514438	0	0.017711016	0	0.006475789	0	0.008553073	0	0.074545863	0	0.040076076	0.053436689	0.195023025	0.009043319	0.016344367	0.39641446	0	0	0	0.58	0.001360209	1.103468049
TCGA-BC-4072	0.012674938	0	0.001219468	0.221848764	0	0.149222	0.052421825	0.037528437	0.040591372	0	0	0.049102421	0.001543148	0.077370351	0.076410626	0.134424965	0.059016393	0	0.068477447	0	0	0.018147846	0.04	0.113612002	1.044308458
TCGA-BC-4073	0.043703028	0	0.00510066	0.156329234	0	0.078109021	0.082057936	0.040456507	0.030028431	0	0	0.006760182	0	0.245928338	0.058007135	0.134004969	0.029720559	0	0.02060486	0	0	0.069189139	0.05	0.104948498	1.046661206
TCGA-XR-A8TG	0.065207763	0	0.007234285	0.022110827	0	0.214234405	0	0.003499873	0.028874243	0.020359608	0	0.098010179	0.007546485	0.090445758	0.135104594	0.113987572	0.078214987	0	0	0.100250482	0	0.014918938	0.55	0.003990179	1.094712695
TCGA-RC-A6M6	0.061321367	0	0.005506322	0.055900989	0	0.171222696	0.000804169	0.05632296	0.098563137	0	0	0.019165106	0.004367148	0.29477215	0.066145888	0.123327777	0.018602661	0	0.023977632	0	0	0	0.33	0.032830693	1.086137509
TCGA-BC-A69H	0.043135192	0	0.002011309	0.062440656	0	0.166887019	0	0	0.05971695	0	0	0.045663127	0	0.41063126	0.03383444	0.14788374	0.012774298	0	0.012645327	0	0	0.002376681	0.01	0.177880491	1.039042794
TCGA-DD-AAC8	0.007905431	0	0.009544323	0.028625988	0	0.164265523	0	0.003174784	0.025586852	0	0	0.104666571	0.04354331	0.145801403	0.102688139	0.342453801	0.003747329	0	0	0	0	0.017996546	0.11	0.083264323	1.06833472
TCGA-DD-AADJ	0.075897577	0	0	0.174542049	0	0.22624166	0.064533883	0	0.033426268	0	0.023150803	0.023548971	0.042761885	0.0163488	0.059840264	0.116014929	0.084801611	0	0.058891302	0	0	0	0.79	-0.016921378	1.090259834
TCGA-2Y-A9H9	0.02086804	0	0.009157313	0.144820667	0	0.15375171	0	0.001359489	0.054283348	0.001616911	0	0.08161297	0.033081662	0.020486041	0.125090561	0.245758086	0.023177317	0	0.083551803	0	0	0.00138408	0.55	0.005129875	1.088639532
TCGA-ED-A5KG	0.207267258	0	0.035534937	0.219291118	0	0.189990363	0.018011975	0.03432083	0.061422318	0.013413837	0	0	0	0.079501806	0.082740035	0.045144022	0	0	0.013361503	0	0	0	0	0.332346412	0.956860674
TCGA-DD-AACO	0.00978139	0.014131119	0.001172964	0.067556669	0	0.216810428	0	0.003684022	0	0.05935411	0	0.077753433	0.002845924	0.045256896	0.060730264	0.196786734	0.034051648	0	0.207910787	0	0	0.002173611	0.36	0.030585529	1.072183804
TCGA-G3-A25Z	0	0	0	0.066549631	0	0.240272036	0	0	0.014855778	0	0.024832491	0.008915766	0.032345715	0.108288271	0.053620929	0.273699701	0.045798344	0	0.119031653	0	0	0.011789686	0.22	0.057380697	1.058635089
TCGA-DD-A4NV	0.013503503	0	0	0.095367678	0	0.253798013	0	0.001666908	0.041928155	0	0.040477505	0.029341094	0.040544452	0.086326499	0.078837084	0.232095108	0.023606303	0	0.05803655	0	0	0.004471149	0.38	0.026463647	1.075746979
TCGA-FV-A2QR	0.043155439	0	0.02496724	0.132184593	0	0.05396988	0.025037188	0.014145835	0.034558921	0	0.017918666	0.018743989	0.000226619	0.243760022	0.077544591	0.237628376	0.018466095	0	0.026851333	0	0	0.030841212	0.05	0.106257184	1.050104793
TCGA-G3-AAV7	0	0.033335437	0	0.017502125	0	0.138998727	0	0.02122506	0.017610575	0	0.003069568	0.002503535	0	0.57031019	0.033425975	0.122462263	0.000357474	0	0.036544375	0	0	0.002654695	0.01	0.189105881	1.065261831
TCGA-2Y-A9H4	0.015617178	0.009449904	0	0.126065172	0	0.200473175	0	0	0.062519826	0	0	0.077355106	0.002216682	0	0.059696948	0.216766409	0.153808929	0	0.07603067	0	0	0	0.53	0.008328584	1.080075105
TCGA-3K-AAZ8	0.067517579	0	0.004657571	0.170716134	0	0.310219993	0	0	0.010227654	0	0	0.122350955	0.015864502	0.067588457	0.063504101	0.117650388	0	0.003619994	0.045993818	0	0	8.89E-05	0.45	0.0195577	1.103785868
TCGA-CC-5261	0.174583196	0	0.022947245	0.076072323	0	0.21869362	0	0.034688533	0.054399159	0	0	0.044273664	0.000109537	0.059918908	0.05128574	0.071750092	0.121391715	0	0.063775392	0	0	0.006110874	0	0.266163301	0.974685623
TCGA-ZP-A9D2	0.157611842	0	0.065923889	0.060293108	0	0.181330414	0.00349204	0.010170474	0	0	0	0.012986848	0	0.114043826	0.102550996	0.216024328	0	0	0.05088444	0	0	0.024687796	0	0.270999709	0.97412733
TCGA-2Y-A9H5	0.026314809	0.007840547	0.014843454	0.102380698	0	0.261052214	0	0.082283551	0.057102435	0	0	0.050201629	0.010295602	0.064480094	0.086521974	0.111748028	0.077972279	0	0.046962687	0	0	0	0.54	0.00598358	1.091032067
TCGA-G3-A25T	0.029852122	0	0.002422184	0.037282838	0	0.219801522	0	0.005461909	0.020278569	0	0	0.107751702	0	0.380784651	0.016281492	0.121970078	0.005446041	0	0.04838152	0	0	0.004285372	0	0.291516997	0.978582684
TCGA-DD-AAEA	0.030523845	0	8.13E-05	0.236024572	0	0.145772379	0.018669589	0.016554054	0.017616244	0.019335042	0	0.061412924	0	0.127828774	0.145443143	0.07330356	0.009668856	0	0.09583875	0	0	0.001927	0.05	0.104485513	1.061120878
TCGA-RG-A7D4	0.066212352	0	0.060886061	0.276605022	0	0.03162286	0.024992225	0.088233035	0.064840299	0	0	0.088116805	0	0.159184545	0.055960583	0.050280131	0.002588778	0	0.026779266	0	0	0.003698037	0.01	0.181629659	1.026613073
TCGA-DD-AACD	0.015756067	0.009518463	0	0.078579086	0	0.177977853	0	0.002093349	0	0.047635566	0	0.092734706	0.009198889	0.068388328	0.107189571	0.23776431	0.008102429	0	0.13218946	0	0	0.012871922	0.19	0.066837922	1.061897065
TCGA-DD-AAD8	0.010036437	0	0.007712886	0.095531625	0	0.255957099	0.000908648	0	0.017956417	0.036623897	0	0.056919087	0	0.044346112	0.065312344	0.338365973	0	0	0.068781171	0	0	0.001548303	0.7	-0.011060517	1.095839758
TCGA-5R-AAAM	0.120610504	0	0.020091287	0.103948028	0	0.239691992	0.004340489	0	0	0	0	0.006269352	0.038824783	0.038773353	0.124789465	0.259870523	0.015196594	0	0.02759363	0	0	0	0.1	0.088456984	1.051787821
TCGA-EP-A3JL	0.033274667	0	0.003264151	0.184691925	0	0.137122449	0.019916385	0.028032138	0.027998776	0	0	0.035245587	0.025735122	0.08964583	0.162268415	0.168000645	0.030087733	0	0.054716178	0	0	0	0.01	0.163990906	1.027052887
TCGA-DD-A73G	0.020613184	0	0	0.12301087	0	0.129973903	0	0	0.066283832	0	0	0.061058923	0.029867303	0	0.038719559	0.410576864	0.008782335	0	0.111113228	0	0	0	0.37	0.029360973	1.074567795
TCGA-G3-AAV4	0.008564261	0	0	0	0	0.362052481	0	0.024233987	0.007600705	0.051674244	0	0.061031749	0.055565609	0	0.109938546	0.163967655	0	0	0.154119447	0	0	0.001251314	0.57	0.001936725	1.091301119
TCGA-ED-A459	0	0.013972686	0	0.007956697	0	0.120677955	0	0.018905512	0.007577394	0	0	0.063781749	0.036699089	0.179772343	0.07885018	0.376663845	0	0.067021097	0	0.028121454	0	0	0.31	0.038374194	1.094012394
TCGA-DD-A73C	0.049624838	0	0.00021966	0.255502981	0	0	0	0.028875502	0.023694633	0	0.043749862	0.045574919	0.028159952	0.038006293	0.045010584	0.329020413	0.00586117	0	0.106699194	0	0	0	0.67	-0.008164979	1.089037946
TCGA-MR-A520	0.029776215	0	0.002366516	0.119077096	0	0.207465857	0.009478057	0	0.02862844	0	0.056959072	0.003300324	0.004987164	0.113396356	0.062899385	0.265730321	0.021106746	0	0.074828451	0	0	0	0.51	0.01108362	1.079391954
TCGA-G3-A7M5	0.010111107	0	0.004247641	0.245950014	0	0.141434744	0	0.04270149	0.024582675	0	0	0.079902541	0.017151979	0.050249394	0.059110106	0.217183861	0.003442501	0	0.062431906	0	0	0.04150004	0.51	0.010498608	1.093099516
TCGA-MI-A75G	0.033577897	0	0	0.025729831	0	0.203880589	0.002392537	0	0.000142646	0	0.00570611	0.027790542	0.044516836	0.122256858	0.075596999	0.23484382	0.003834028	0	0.219731306	0	0	0	0.46	0.016406664	1.074164551
TCGA-CC-A7IK	0.049662584	0	0	0	0	0.237206895	0	0	0.001609875	0	0	0.142239602	0.099298451	0.032085997	0.122728647	0.143483114	0.007962523	0	0.161073747	0	0.002648563	0	0.66	-0.005061976	1.090522497
TCGA-G3-A5SJ	0.046420106	0.002430568	0	0.186006796	0	0.17180927	0.017033116	0.029301401	0.051242154	0	0	0.023483807	0	0.231859504	0.094109848	0.072443437	0.045554182	0	0.006055276	0	0	0.022250536	0.11	0.081175762	1.066351171
TCGA-DD-AADC	0.055633265	0	0.006621159	0.075104648	0	0.242470343	0	0.041708277	0.017924453	0.0015099	0	0.066402785	0	0.152066487	0.137922942	0.15748181	0.033409588	0	0.011744344	0	0	0	0.22	0.059118156	1.074122593
TCGA-DD-A3A7	0.044479623	0	0	0.283463152	0	0.170939537	0	0.022957132	0	0	0	0.084063373	0	0.146029319	0.054592422	0.11726839	0	0	0.076207052	0	0	0	0.43	0.022425012	1.097136311
TCGA-DD-AACE	0.079411736	0	0	0.083213977	0	0.105528547	0	0	0.000816007	0.023041258	0	0.052249918	0.02727866	0.165860635	0.196852266	0.076753663	0.036687826	0	0.152305506	0	0	0	0.06	0.101287791	1.057631965
TCGA-2Y-A9H3	0.022014717	0	0.028972443	0.220184528	0	0.148731455	0	0.029315795	0.063311768	0	0	0.061076145	0.016695265	0.042542636	0.063922269	0.097576372	0.005277117	0	0.20037949	0	0	0	0.05	0.104985549	1.050518968
TCGA-DD-A4NB	0.029336547	0	0.00829033	0.16863385	0	0.382510236	0	0	0	0	0	0.067849893	0.008691381	0.060549164	0.06087129	0.174977148	0.034203782	0	0	0.004086379	0	0	0.31	0.038328187	1.095085418
TCGA-G3-A5SI	0.005457964	0	0	0.018212303	0	0.175981691	0	0	0.053421875	0	0	0.129304401	0.051619116	0.059393044	0.080595551	0.32878024	0.021548214	0	0.070166538	0	0	0.005519064	0.96	-0.036889259	1.106115454
TCGA-DD-AAE6	0.111485183	0	0.004112296	0.006301419	0	0.253557397	0	0	0	0	0	0.158448038	0.030836745	0.066357924	0.05540637	0.185093464	0	0.02559003	0.102811135	0	0	0	0.96	-0.039812683	1.102325742
TCGA-DD-AACG	0.023519227	0	0.005994033	0.090293337	0	0.189270335	0	0.000200576	0.017160538	0.069279816	0	0.005590619	0	0.237710453	0.019712124	0.288992843	0.028259512	0	0.024016588	0	0	0	0.04	0.115311471	1.052996717
TCGA-5C-A9VG	0.101218102	0	0.008433485	0.036750415	0	0.245386012	0.003335983	0	0	0	0	0.048640053	0	0.125139155	0.045173192	0.246636761	0.001213982	0	0.138072861	0	0	0	0.58	0.000217955	1.077439477
TCGA-DD-A1EE	0.007781452	0	0	0	0	0.208162925	0	0.014163789	0.025548685	0	0.051504806	0.060059821	0.068686143	0.108573306	0.044857939	0.269114184	0.002312272	0	0.107798482	0	0.021189836	0.010246359	0.37	0.028688602	1.06904056
TCGA-BC-A110	0.046364878	0	0.005195945	0.081021992	0	0.23608184	0.012957756	0.000614146	0	0	0	0.032007573	0.203468042	0.033282572	0.055926832	0.211455808	0.006054855	0	0.068895798	0	0	0.006671963	0.09	0.090074865	1.042432037
TCGA-GJ-A3OU	0.069246601	0	0.009625192	0.018761515	0	0.136697028	0.004529584	0.009619309	0.063408328	0	0	0.032115051	0	0.423127684	0.064775757	0.087886007	0.027080262	0	0.049926077	0	0	0.003201604	0	0.510696876	0.859470892
TCGA-G3-A25U	0.045845783	0	0	0.019955232	0	0.169947819	0	0	0	0.037592981	0.043673497	0.016143046	0.096721316	0	0.084429245	0.255961849	0.001405177	0	0.159625237	0	0	0.068698817	0.59	-0.001283082	1.076767385
TCGA-G3-A3CG	0.081378626	0	0.0076732	0.118110197	0	0.205456146	0	0	0.090865108	0	0	0.05144784	0.008887217	0.012350969	0.210301397	0.111841433	0.025882047	0	0.062255549	0	0	0.013550272	0.38	0.027680127	1.102936702
TCGA-CC-5260	0.026683095	0	0.006375263	0.148641118	0	0.194461281	0	0	0.061918632	0	0	0.031069806	0.085319469	0.097639704	0.060708122	0.181167006	0.064674788	0	0.041341716	0	0	0	0.01	0.150463842	1.0222595
TCGA-CC-A7IJ	0	0.037596935	0.000617154	0.201333314	0	0.11231098	0.026280939	0.048817127	0	0.122036972	0	0.02800399	0	0	0.10445613	0.275437557	0.017647973	0	0.021671438	0	0	0.003789491	0.29	0.041973051	1.085966549
TCGA-DD-AADU	0.007134311	0	0.004732673	0.018584726	0	0.052652394	0.056516729	0.023524396	0	0.109412563	0	0.128902923	0	0.199178749	0.073033261	0.256770021	0.002259222	0	0	0.066252495	0.001045537	0	0.22	0.059054262	1.090240204
TCGA-DD-AAE1	0.095494232	0	0.00903665	0.10644867	0	0.269541956	0	0	0.053794773	0	0	0.063567133	0.016898522	0.028594824	0.074291205	0.125559747	0.098030836	0	0.058741453	0	0	0	0.72	-0.01240468	1.089940008
TCGA-2Y-A9HB	0.036202164	0	0.004652991	0.325324922	0	0.107018813	0.013128723	0.031802301	0.078038591	0	0	0.003253647	0.011716715	0.036347216	0.133911463	0.182343103	0.007455143	0	0.028804209	0	0	0	0.28	0.043592065	1.092953222
TCGA-BD-A2L6	0.030020406	0	0.003588385	0.227196304	0	0.253080088	0.008756955	0	0.063873329	0	0.010341196	0.031987481	0.027222364	0.018286479	0.114927145	0.119811046	0.023321186	0	0.067587637	0	0	0	0.69	-0.009185585	1.112274392
TCGA-DD-A3A9	0.030292555	0	0.002482019	0.128039243	0	0.30981855	0	0.018006557	0.055200024	0.026478567	0	0.069804879	0.004980904	0.053936148	0.06315039	0.134137182	0.029509577	0	0.063530596	0	0	0.010632809	0.37	0.029885654	1.089990247
TCGA-KR-A7K2	0.022767065	0	0.015526398	0.025082723	0	0.521427632	0	0	0.058150307	0.036942448	0	0.031838176	0	0	0.062275099	0.2026287	0	0.000950913	0.02241054	0	0	0	0.6	-0.002338426	1.120111877
TCGA-CC-A3MC	0.05660625	0.006268633	0	0.014422275	0	0.243880448	0	0.004747018	0.021923778	0.003338891	0	0.082882342	0	0.244441081	0.077124132	0.146090809	0.024534045	0	0.064712731	0	0	0.009027565	0.14	0.076165603	1.060157401
TCGA-DD-A73A	0.002618173	0.001773318	0	0.180891674	0	0.354505992	0	0	0.041434407	0	0	0.068968958	0.016570812	0.056296927	0.050345017	0.125284192	0.059031472	0	0.042264882	0	0	1.42E-05	0.45	0.0182555	1.104228165
TCGA-DD-AADG	0.104284777	0	0.016853066	0.286168987	0	0.075296548	0	0.000155645	0	0.010074617	0	0.096115081	0.011690717	0.083773405	0.065221468	0.121145894	5.29E-05	0	0.129166904	0	0	0	0.42	0.024092874	1.085898299
TCGA-DD-A4NL	0.034848924	0	0	0.113727398	0	0.300582979	0.002674085	0	0.00049049	0	0	0.025163921	0.000914921	0.086722712	0.035135198	0.347573248	0	0	0.052166125	0	0	0	0.54	0.005961929	1.090756582
TCGA-BC-A10Q	0.039436124	0	0	0.102776113	0	0.169041349	0	0.010235808	0.040469385	0	0	0.093918074	0.110989869	0.078049598	0.043896945	0.260112536	0.024772071	0	0.024023968	0	0.001256917	0.001021242	0.58	0.001319286	1.085176979
TCGA-2Y-A9GU	0.068721879	0	0.019027694	0.175514554	0	0.066104255	0	0.054105675	0.060526762	0	0	0.071399844	0.022896666	0.052574149	0.063509592	0.26058636	0.009659265	0	0.075373305	0	0	0	0.76	-0.01543259	1.088071954
TCGA-ZP-A9CV	0.051630497	0	0.009197682	0.141358654	0	0.352788255	0	0	0	0	0	0.027633058	0.030998427	7.70E-05	0.147065734	0.136881051	0	0	0.07788022	0	0	0.024489454	0.33	0.033110259	1.090117953
TCGA-DD-A113	0.019738651	0	0	0.189431343	0	0.150932514	0	0.004289338	0.076757964	0	0	0.081350894	0.009517348	0.170906201	0.055112893	0.13338881	0.029693557	0	0.078880486	0	0	0	0.61	-0.003005747	1.096119007
TCGA-2Y-A9GT	0.084842122	0	0.004094135	0.350946453	0	0.171008736	0	0.017520832	0.049504492	0	0	0.087801089	0.030844111	0.007244834	0.077495061	0.076367695	0.005251714	0	0.035401229	0	0	0.001677497	0.01	0.149097031	1.060843829
TCGA-DD-A39X	0.041074844	0	0	0.061808295	0	0.23127148	0	0	0.045910501	0	0	0.054844798	0.014712964	0.187910982	0.071423939	0.227760665	0.027685285	0	0.035596246	0	0	0	0.33	0.033128964	1.077429123
TCGA-RC-A6M3	0.161754091	0	0.074852375	0.123448537	0	0.150661054	0.074729902	0.048172601	0.00058548	0	0.037885695	0.000218582	0.002431249	0.103463891	0.056039676	0.137766948	0.019819148	0	0.008170772	0	0	0	0.55	0.004527098	1.085219951
TCGA-DD-AACU	0.00339813	0.006549139	0.011815734	0.120955365	0	0.290402717	0	0	0.055364521	0	0	0.030286711	0.010704549	0.060950537	0.145710847	0.087180741	0.117884167	0	0.058796843	0	0	0	0.31	0.03900079	1.081007978
TCGA-WX-AA47	0.141905631	0	0.002623289	0	0	0.178842374	0	0.013904507	0.019529697	0	0.206644747	0	0.034542891	0.326334359	0.023952041	0.025485453	0	0.003601858	0.013692517	0	0	0.008940638	0.15	0.074250317	1.073012797
TCGA-DD-A3A4	0.126587637	0	0.004489876	0.004118913	0	0.078819394	0	0	0	0	0.094601259	0.047795703	0.045212555	0.011372127	0.067223763	0.341131684	0	0	0.162857164	0	0	0.015789927	0.6	-0.002189062	1.081867745
TCGA-DD-A73F	0.010751265	0	0.003641762	0.319503424	0	0.217942851	0.014013588	0.01673696	0.031134689	0	0	0.058254025	0	0.068472476	0.092202867	0.13199623	0.011422925	0	0.02282672	0	0	0.001100218	0	0.200281416	1.028658582
TCGA-DD-A4NN	0.0110039	0	0.016738943	0.056678616	0	0.133038655	0	0	0.040833706	0	0.053298436	0	0.035553417	0.184444826	0.033609692	0.275362921	0.049189655	0	0.098802113	0	0.01144512	0	0.34	0.032687668	1.070793101
TCGA-DD-AAEI	0.01272931	0	0	0.102617662	0	0.14419722	0	0	0.032360655	0.023268046	0	0.10314559	0.000132465	0.12094224	0.107875085	0.168082077	0.025456217	0	0.156302486	0	0	0.002890947	0.23	0.055803071	1.068302651
TCGA-UB-AA0V	0.074639611	0	0.006235353	0.093385041	0	0.216794845	0	0.006569415	0	0	0	0.054490386	0.005574615	0.032990565	0.118585696	0.223259619	0.080855919	0	0.069090281	0	0	0.017528653	0.5	0.012079557	1.0761988
TCGA-DD-AADO	0.007940888	0	0.007638325	0.302171755	0	0.058275735	0.022259571	0.076796542	0.098762575	0	0	0.034347978	0.017812223	0.197308365	0.045738599	0.095673477	0.014007482	0	0.021266485	0	0	0	0.06	0.101699799	1.065321785
TCGA-DD-AAVY	0.044726225	0	0.001923379	0.167127347	0	0	0	0.018564584	0	0	0.017463764	0.111628652	0.027512245	0.04787115	0.11358617	0.297892449	0	0	0.132221633	0	0	0.019482403	0.46	0.015699062	1.086611318
TCGA-FV-A3R3	0.01738657	0	0	0.085285218	0	0.35604459	0	0	0	0	0	0.045722128	0.008630783	0.06778604	0.024376134	0.267174743	0.074451545	0	0.053142248	0	0	0	0.54	0.006607701	1.087651165
TCGA-DD-A4NS	0.069048431	0	0.036716486	0.225413172	0	0.261413117	0.001371917	0	0.017228676	6.97E-05	0	0.021748727	0.016095686	0.07879036	0.07411485	0.142914065	0.027408251	0	0.026261573	0	0	0.001404973	0.04	0.125754006	1.043814025
TCGA-MI-A75H	0.000138754	0	0.003541612	0.239942192	0	0.15462053	0.038089152	0	0.040431844	0	0.026744968	0.067188075	0.092926307	0.018847207	0.105277492	0.137827245	0.023266389	0	0.051158233	0	0	0	0.09	0.091126791	1.062335507
TCGA-UB-A7MC	0	0.009843642	0.011186601	0.069888188	0	0.105042247	0	0	0	0	0.05028836	0.061656813	0.079381747	0.063731006	0.128928665	0.180270208	0.026218202	0	0.205238648	0	0.008325674	0	0.52	0.009646351	1.080833659
TCGA-FV-A4ZQ	0.010811611	0	0.032793565	0.44289918	0	0	0.024069147	0.097258561	0.051899221	0.052466306	0	0.032566496	0.045274218	0.010384818	0.077505026	0.114735582	0.001963731	0	0.005372537	0	0	0	0.07	0.097455573	1.089007399
TCGA-DD-AAEG	0.139451994	0	0.009891126	0.045376761	0	0.162121958	0	0.105387793	0.020217474	0	0	0.11935939	0	0.163871423	0.083336177	0.091974063	0	0	0.059011842	0	0	0	0.31	0.039194257	1.076955978
TCGA-DD-AAD5	0.005401307	0.00190891	0	0.020358276	0	0.116020133	0.001669384	0	0	0	0	0.054353053	0.131197153	0.056104294	0.008188393	0.536307102	0	0.037469737	0.029227048	0	0	0.001795212	0.04	0.116057543	1.060877757
TCGA-K7-A5RG	0.063894574	0	0.09427567	0.399896144	0	0	0.052831554	0.086476273	0.05893185	0	0	0.008518693	0.012438665	0.05591587	0.055043435	0.089821269	0.015246803	0	0.00471584	0	0.001993359	0	0	0.257961751	0.994064822
TCGA-XR-A8TD	0.041347491	0	0.003104661	0.336879418	0	0	0.113592989	0.012494086	0	0	0	0.02700478	0	0.210714658	0.087613427	0.116915903	0.018480229	0	0.022270963	0	0	0.009581395	0.03	0.129269257	1.042830332
TCGA-DD-AACY	0.026547867	0	0.008403788	0.198774374	0	0.247915001	0	0.031210057	0.008356101	0.03358613	0	0.086572974	0	0.058792544	0.07094031	0.194564963	0.034335891	0	0	0	0	0	0.72	-0.012737501	1.117558405
TCGA-CC-A9FU	0.021995709	0	0.007224951	0.183232963	0	0.168068855	0	0.08574986	0.072115189	0	0	0.039216903	0	0.144823236	0.09319346	0.066755961	0.067759774	0	0.049863137	0	0	0	0.54	0.005996018	1.096879291
TCGA-KR-A7K7	0	0.003395052	0.006465495	0.419674031	0	0	0.005279927	0.077790686	0.116538127	0	0	0.098848126	0.014981529	0.081222409	0.037780483	0.117729956	0.005205632	0	0.015088546	0	0	0	0.22	0.05607462	1.113337473
TCGA-G3-A25Y	0.050330039	0	0.006012667	0.083965931	0	0.297143059	0.042207198	0.049245756	0.023629039	0	0	0.003445959	0.012957711	0.040196727	0.111158169	0.208515538	0.006982988	0	0.063628933	0	0	0.000580286	0.22	0.058167194	1.065881228
TCGA-K7-AAU7	0.075244195	0	0.006741755	0.017946709	0	0.161152707	0.001874054	0.052733543	0.021367227	0	0	0.021947947	0	0.306465529	0.076298644	0.132055204	0.039168094	0	0	0.015360296	0	0.071644096	0.13	0.077214606	1.069368584
TCGA-BC-A3KF	0.048435471	0	0	0	0	0.332885213	0	0	0	0	0	0.031866658	0.020810853	0.036416753	0.13170254	0.172699609	0.043853124	0	0.180223011	0	0	0.001106768	0.45	0.017731745	1.075617268
TCGA-2Y-A9H2	0.021033469	0.002100184	0.005904744	0.09598991	0	0.175089717	0	0.009984109	0.058869546	0	0	0.08510503	0.027047317	0.339700918	0.075547436	0.031674134	0.025177133	0	0.037994633	0	0	0.008781719	0	0.216688307	1.009435779
TCGA-DD-AAW3	0.023634574	0	0.001170912	0.131581673	0	0.226679524	0.025667921	0	0	0	0	0.056695792	0.038053034	0.018150243	0.038677412	0.301853499	0.013582317	0	0.122266503	0	0	0.001986596	0.85	-0.021716334	1.089274761
TCGA-ED-A82E	0.158019885	0	0.018369823	0.055768859	0	0.322498692	0	0	0.090942845	0	0	0.117621435	0.028439145	0.037766988	0	0.103233496	0	0.010238437	0.054575854	0	0	0.002524539	0	0.371540236	0.933767079
TCGA-DD-A4NP	0.103148669	0	0.002476209	0.117551415	0	0.089283109	0	0	0	0	0.033318274	0.04186593	0.0079584	0	0.018181074	0.296363789	0	0	0.28602641	0	0	0.00382672	0.67	-0.007068199	1.088204126
TCGA-G3-A6UC	0.035165457	0	0	0.033909364	0	0.137863285	0	0	0	0	0	0.109134025	0.045317901	0.070770349	0.127243238	0.129732403	0.017166944	0	0.292639051	0	0	0.001057984	0.54	0.00550286	1.0928309
TCGA-DD-AAW1	0.007683822	0.001638372	0	0.078697735	0	0.054687068	0	0.027214173	0.005360778	0	0	0.12501353	0.090320913	0.030101259	0.123165902	0.267706268	0	0	0.180676382	0	0.007733798	0	0.55	0.004745104	1.090203701
TCGA-DD-A118	0.003203935	0.000125154	0.007814372	0.055775107	0	0.225305991	0	0.033405259	0.009115776	0	0	0.058644175	0.033848848	0.098754072	0.021148563	0.289075222	0.007742607	0	0.15127826	0	0	0.00476266	0.58	0.000681513	1.081479288
TCGA-DD-AADA	0.1349498	0	0.0046904	0.199718227	0	0.303079456	0.016717036	0.019121968	0.02594908	0.002712116	0	0.02488294	0.000599553	0.033851789	0.073799767	0.107799006	0.028246162	0	0.023882699	0	0	0	0.44	0.020370831	1.10042151
TCGA-ED-A66Y	0.020902673	0.088120478	0	0.042315036	0	0.140393153	7.07E-05	0.042988306	0.026751722	0	0.001026689	0.004928532	0	0.374915241	0.044626623	0.173837861	0.001456666	0	0.037666347	0	0	0	0.14	0.076377197	1.078205317
TCGA-DD-AAE3	0.013860368	0	0.002986306	0.038560929	0	0.163544884	0	0	0	0.005551426	0	0.103055812	0.047543494	0.013512617	0.030367458	0.564567185	0.005912721	0	0	0.004357721	0	0.00617908	0.44	0.021436204	1.104271651
TCGA-G3-AAV6	0.020702204	0	0.00423407	0.121230086	0	0.199551051	0	0.016548486	0.01375841	0	0	0.038873482	0.000250551	0.418956164	0.031122433	0.071383526	0.008759245	0	0.054630291	0	0	0	0.32	0.037417624	1.103705674
