# Supplementary material for: Machine learning identifies exosome features related to hepatocellular carcinoma
Source: Front Cell Dev Biol. 2022 Sep 19;10:1020415. doi: 10.3389/fcell.2022.1020415 (PMC9527306; doi:10.3389/fcell.2022.1020415)
Supplement: Supplementary file 2 [file DataSheet1.ZIP › Raw data for manuscript/data sheets/all socre used for RF signature.csv]

id	fustat	futime	exosome score	mitosis score	NK score	PI3K-Akt score	B cell score	CD8+T score
TCGA-EP-A26S	0	1.665753425	10.60714657	0.560142946	0.801051744	3.987890781	-0.018211578	0.212696389
TCGA-DD-AAVX	0	4.706849315	10.97702263	0.542937838	0.649750638	3.76186523	-0.057390251	0.21457728
TCGA-ED-A7PZ	0	0.016438356	11.79050154	1.144399756	0.889971602	4.33351693	-0.013738673	0.218832128
TCGA-LG-A6GG	0	1.060273973	12.73397158	0.697632075	1.016813483	3.979971143	-0.003949079	0.224740719
TCGA-ED-A97K	0	0.016438356	11.77338899	1.103318189	1.09552975	4.483561492	-0.266547654	0.252932311
TCGA-DD-AAVW	0	6.347945205	11.24077327	0.998790851	0.467915906	4.191196906	-0.241402561	0.267940829
TCGA-UB-A7ME	0	1.331506849	11.27395889	1.04779808	0.788053487	3.850341561	-0.443297312	0.275122537
TCGA-G3-A7M9	1	0.153424658	13.85306469	2.158594087	1.077372792	7.095914989	-0.072755723	0.27856697
TCGA-DD-AACJ	0	5.75890411	12.11137994	0.713670764	1.245730181	4.420526485	-0.014071503	0.286373291
TCGA-DD-A4NK	1	3.315068493	11.18029581	0.457206069	0.628495443	3.619694118	-0.02402866	0.289181567
TCGA-DD-A3A5	1	8.561643836	11.87478317	0.810963356	0.625195806	3.832806855	-0.003216302	0.326714253
TCGA-DD-AACF	1	1	12.4023107	0.805675926	0.868012185	3.723483104	-0.07010306	0.352011447
TCGA-K7-A5RF	0	1.728767123	10.80234472	0.442455931	0.700113885	3.631123165	-0.379823573	0.361414235
TCGA-ZP-A9D1	0	0.057534247	12.31580035	0.620552231	0.349065076	4.187768188	-0.111494664	0.369517717
TCGA-DD-AADB	0	3.402739726	11.72880221	1.250979803	0.936520973	4.608567806	-0.445258411	0.383347992
TCGA-DD-AAVZ	0	5.205479452	11.50821487	0.84996075	0.925466995	3.931690022	-0.101440888	0.436705083
TCGA-BC-A216	0	3.701369863	10.91877311	1.528004576	1.104272211	5.2464051	-0.146856768	0.447628084
TCGA-DD-A1EF	1	1.079452055	12.24498797	0.980980954	0.592424017	4.868638811	-0.426841482	0.450077749
TCGA-DD-AADL	0	1.742465753	11.18996856	0.976816628	1.29958704	4.022917437	-0.025727854	0.450083967
TCGA-KR-A7K8	0	2.482191781	10.81874005	1.009279056	0.87965868	3.809578566	-0.347634182	0.465353439
TCGA-ED-A7PX	0	0.016438356	12.71186429	1.144084663	1.093659475	2.400852671	-0.12512335	0.494679713
TCGA-DD-AADK	0	2.873972603	10.57686205	0.762755327	1.304909415	3.901078393	-0.366185575	0.524797855
TCGA-BW-A5NO	0	0.054794521	11.828513	1.104744584	1.038252331	4.577766901	-0.240632306	0.545897913
TCGA-DD-A39W	1	2.265753425	11.56072774	0.564949623	0.47342107	4.184402712	-0.08155866	0.54975611
TCGA-GJ-A9DB	1	0.183561644	11.86148062	0.995060544	1.166451662	4.334606176	-0.111617259	0.590116752
TCGA-DD-A1EA	0	6.616438356	12.04028302	0.771078744	0.914096951	3.801781171	-0.356038145	0.591064118
TCGA-UB-A7MD	1	0.142465753	13.28812147	0.994846482	1.176466509	4.68156739	-0.090144922	0.597515127
TCGA-ES-A2HS	1	1.884931507	11.04166606	0.512433813	0.445653084	3.631303321	-0.038062227	0.59808955
TCGA-G3-A3CJ	0	1.62739726	10.44632499	0.491504588	0.412851838	3.898855827	-0.036939568	0.600472006
TCGA-FV-A3R2	1	0.531506849	12.09379897	0.938888206	0.952485825	4.384614071	-0.006179903	0.603512373
TCGA-2Y-A9GZ	1	2.323287671	11.7062298	0.608066907	0.667072784	3.572510993	-0.158462384	0.607401817
TCGA-4R-AA8I	1	0.717808219	11.69053826	0.959336428	0.876821561	4.54928014	-0.08831003	0.608799236
TCGA-DD-A4NG	1	2.197260274	11.9338853	0.713888195	1.021258421	3.976109989	-0.051211853	0.623828944
TCGA-RC-A6M5	0	0.04109589	12.23891604	0.509131767	0.313805773	4.094543605	-0.143642907	0.630808453
TCGA-2Y-A9H0	0	10.06849315	11.50270317	1.2989095	1.153673874	4.544646305	-0.218204063	0.651372216
TCGA-DD-A11B	1	0.038356164	12.03129151	0.598930355	0.616616145	3.841918684	-0.02019045	0.663949821
TCGA-G3-A25V	0	2.356164384	12.33491337	0.579236519	0.788847966	3.753260548	-0.155150632	0.667570445
TCGA-DD-AADQ	0	1.194520548	10.19215373	0.710275593	0.89852359	3.879367059	-0.023909941	0.685385414
TCGA-CC-A8HS	1	0.821917808	11.8280358	1.492116591	1.12839267	5.034153982	-0.08857045	0.695579349
TCGA-DD-A1EL	1	1.136986301	13.93587167	1.392205054	1.050064025	5.112349242	-0.012694665	0.705112317
TCGA-WQ-AB4B	0	1.082191781	10.60250724	0.80640681	0.924555723	3.928079542	-0.059102175	0.716257115
TCGA-5R-AA1C	0	1.424657534	12.61099071	0.847314276	1.144745754	4.437364246	-0.030303188	0.719399226
TCGA-ED-A8O6	1	0.153424658	13.10687835	1.133834876	0.974970459	5.388064864	-0.111613383	0.722474883
TCGA-DD-AADD	0	3.37260274	11.40065722	1.3946883	0.925287045	4.438070658	-0.033535868	0.72482019
TCGA-BC-A10S	1	3.898630137	11.24659418	0.584518931	0.120571476	4.191306416	-0.157616417	0.72520962
TCGA-DD-AAEB	0	1.309589041	9.884644811	0.434482231	0.737697101	3.492999123	-0.020076162	0.729841698
TCGA-WX-AA44	0	1.684931507	12.03468184	1.092533992	1.297182082	4.896327207	-0.123325781	0.732811237
TCGA-PD-A5DF	1	1.750684932	12.10380839	1.181038656	1.342915342	4.651394764	-0.083660374	0.737135706
TCGA-YA-A8S7	1	1.128767123	13.32207843	1.458139873	1.544330894	5.330912015	-0.123971725	0.740934869
TCGA-5R-AA1D	0	1.230136986	12.08166208	0.632813885	0.747560369	4.471737229	-0.112969938	0.746298281
TCGA-DD-AACH	1	0.534246575	14.15076221	1.411189548	1.586548737	4.939744847	-0.023429353	0.750049126
TCGA-CC-A8HV	1	0.764383562	12.30688409	1.37869671	1.145595409	4.703928506	-0.033225818	0.753861004
TCGA-G3-AAV0	0	1.304109589	9.156915149	0.426924857	0.290333818	3.031331995	-0.085101437	0.76398773
TCGA-DD-AAED	0	2.090410959	10.4745754	0.690972801	1.486682588	3.997764608	-0.070569078	0.765370704
TCGA-ZS-A9CG	0	0.934246575	11.67682292	0.45051725	0.591276127	4.199751237	-0.041996176	0.768360767
TCGA-K7-A6G5	0	1.402739726	11.73322344	0.692216746	0.932814919	4.015718274	-0.159615279	0.76919412
TCGA-DD-AADS	0	1.298630137	9.570125253	0.335159684	0.527170158	3.139100389	-0.120778233	0.770380963
TCGA-DD-AAEK	0	2.923287671	10.58279611	0.759866486	0.589921547	2.744017499	-0.423220283	0.775410918
TCGA-DD-A4ND	0	7.523287671	11.786224	0.957734469	1.126137706	4.038800464	-0.177991304	0.777605698
TCGA-2Y-A9H7	0	3.2	10.75665855	0.697487949	0.798744436	3.605609933	-0.084636906	0.783254221
TCGA-RC-A7S9	0	1.753424658	11.25539933	1.132258233	0.684804749	4.016932027	-0.236953317	0.785179638
TCGA-DD-AADI	0	2.97260274	10.97943202	0.652663037	0.829395309	3.600398857	-0.333898437	0.792548395
TCGA-DD-A4NA	0	2.761643836	12.75473661	1.067866452	1.466885418	2.964948083	-0.379660651	0.793389159
TCGA-BC-A10T	1	2.293150685	11.34166345	0.813605713	0.985367083	3.694765682	-0.078063356	0.800338756
TCGA-RC-A7SH	0	1.282191781	10.7926612	1.32482661	0.724570277	4.288167103	-0.046612329	0.801115034
TCGA-WJ-A86L	0	0.945205479	11.69828244	1.080297676	0.788400175	4.401341478	-0.201250109	0.802781386
TCGA-DD-AA3A	1	1.123287671	12.81514806	1.410614293	1.837104353	4.878009707	-0.037103198	0.826486965
TCGA-CC-A7IE	1	0.594520548	12.87140245	1.310773282	0.897111664	4.76563229	-0.311465076	0.826576218
TCGA-DD-AAVS	0	4.994520548	10.97455372	0.797910383	0.743011104	4.234734672	-0.12469195	0.830058995
TCGA-DD-AAE7	0	1.764383562	10.50850308	0.486812006	0.158009911	3.218546456	-0.253299848	0.834534381
TCGA-BC-A3KG	0	1.863013699	12.50302876	1.738859289	0.834712351	5.016577907	-0.019475941	0.849067967
TCGA-DD-A3A2	1	5.838356164	10.49203887	0.439067399	0.684235642	3.190226554	-0.103449648	0.851455221
TCGA-DD-AAVR	0	6.884931507	12.16608808	0.726610571	-0.066860293	3.760959632	-0.348912843	0.862114347
TCGA-CC-A7II	0	1.093150685	12.77782641	1.787595117	1.01442082	5.457000631	-0.041019402	0.862903225
TCGA-DD-AACN	0	3.567123288	11.21112659	0.69396844	0.852061371	3.855202844	-0.265055293	0.869701761
TCGA-2Y-A9GX	0	6.690410959	11.06142648	0.821506421	0.852444057	3.489990926	-0.301767555	0.88380338
TCGA-CC-A3MA	1	0.830136986	12.26242545	1.410492034	1.837088588	4.868451204	-0.054462908	0.889367486
TCGA-DD-AACQ	1	1.183561644	11.12674199	0.711171242	0.921583359	4.061298853	-0.007580415	0.890334238
TCGA-RC-A7SF	0	1.58630137	10.18142769	0.727341728	1.000094019	3.939350533	-0.057382037	0.894488906
TCGA-DD-AADW	0	1.608219178	12.16454291	1.28534153	1.056897354	4.628967305	-0.131659916	0.896101308
TCGA-G3-A3CH	0	2.136986301	11.39937787	0.852318391	0.784703359	3.521187924	-0.206422742	0.906298769
TCGA-DD-A1EI	0	0.501369863	12.11307873	1.030459839	1.11194611	4.271028833	-0.1284695	0.911646645
TCGA-ZP-A9CZ	0	1.934246575	11.4560139	1.281374101	1.075772114	3.994939373	-0.416536125	0.914988615
TCGA-KR-A7K0	1	0.178082192	13.05925936	0.751353782	0.928348249	4.30984588	-0.081331127	0.916452232
TCGA-BC-A10Y	1	1.947945205	12.21986404	1.208809483	0.632220507	4.082913489	-0.075146911	0.939044546
TCGA-ED-A8O5	0	1.112328767	10.51697715	0.765804889	0.566649274	3.850404332	-0.100130484	0.944160137
TCGA-CC-A9FS	0	0.578082192	11.41188201	0.706667758	0.760571069	4.014223457	-0.060575523	0.948847499
TCGA-UB-A7MB	0	1.646575342	11.6758647	1.353224627	0.820056322	4.060936458	-0.009011107	0.949197853
TCGA-ED-A627	0	1.15890411	11.64755915	0.673176067	0.983621557	3.650274076	-0.463031761	0.950108479
TCGA-XR-A8TE	0	2.534246575	11.8987869	0.553964167	0.819581857	4.566477113	-0.030264544	0.953455894
TCGA-G3-A7M7	0	0.989041096	12.12330455	0.666320613	0.758594079	4.089613226	-0.031684117	0.956569109
TCGA-G3-AAUZ	0	1.315068493	11.51413927	0.795193643	0.256164217	3.563331936	-0.192753166	0.959672803
TCGA-RC-A7SK	0	1.293150685	11.0827313	0.843972901	0.998008248	3.635484987	-0.039546977	0.960129324
TCGA-DD-AACI	0	4.432876712	11.56753481	0.698010781	0.242403554	3.992763686	-0.144631981	0.960864947
TCGA-DD-A4NH	0	2.512328767	12.57230578	1.08991161	1.673124022	4.900562213	-0.034518573	0.962863618
TCGA-WX-AA46	0	2.071232877	10.77141498	0.414510845	0.511279494	3.530823831	-0.056493162	0.964598534
TCGA-DD-A4NQ	1	1.021917808	14.04910614	1.30694368	1.414522077	5.472935559	-0.008750199	0.975514105
TCGA-G3-A5SM	0	1.424657534	11.66413358	0.931059061	0.688859377	3.84201593	-0.253243303	0.978496818
TCGA-MI-A75E	0	1.389041096	11.70298872	0.674439407	0.934340641	3.653461802	-0.218731974	0.989476708
TCGA-DD-A11D	1	4.273972603	12.28253044	0.500825513	0.913004699	3.821545362	-0.022269013	0.992947375
TCGA-CC-5262	1	0.282191781	12.44979324	1.157280782	1.27401086	4.628778862	-0.198384555	0.994874314
TCGA-2Y-A9GY	1	2.073972603	13.66101638	1.492661509	1.025916199	5.261536761	-0.626047446	0.999933001
TCGA-ES-A2HT	1	1.2	11.49422227	0.481482423	0.797412389	3.744293614	-0.0615823	1.003127036
TCGA-DD-AAW0	0	5.520547945	11.12553554	0.841387518	1.224131924	3.701246147	-0.132334249	1.010028241
TCGA-G3-A3CI	0	0.493150685	11.1303971	0.530364158	0.167903655	3.195711505	-0.189719263	1.019195248
TCGA-DD-AAVV	0	6.726027397	11.64054617	0.83476809	0.716435147	3.954341395	-0.262694955	1.02781545
TCGA-DD-A39Y	1	0.468493151	13.58428026	1.606672152	1.331239451	5.305600848	-0.026629128	1.034977122
TCGA-DD-A1EB	0	5.526027397	11.04493101	0.53865276	1.001751592	3.367999827	-0.030694742	1.035655354
TCGA-DD-AAD1	0	1.545205479	11.5289913	0.763929754	0.644605454	3.852766623	-0.529625414	1.036657098
TCGA-G3-A3CK	0	1.602739726	11.58643377	0.639691128	0.658497587	4.26217921	-0.122937052	1.036891983
TCGA-DD-AACA	0	6.304109589	10.97955992	0.814494176	0.948814576	3.907249688	-0.088643771	1.036967409
TCGA-5C-A9VH	0	0.882191781	11.16726521	0.870413068	0.597637086	4.615899405	-0.036991818	1.043705481
TCGA-FV-A23B	1	5.073972603	10.90251805	0.853201081	0.871375364	4.079247145	-0.094404472	1.059829849
TCGA-DD-AADR	0	5.556164384	11.40652184	1.076711112	0.704063354	3.889032682	-0.096468049	1.06001076
TCGA-DD-A3A1	1	0.638356164	12.25434033	0.9418088	1.38970662	4.821362712	-0.001581855	1.061448754
TCGA-DD-A4NR	1	0.024657534	12.46756472	1.239058379	0.873846037	4.85900702	-0.208090994	1.062704036
TCGA-DD-AAC9	0	0.950684932	11.21407274	0.52127306	0.864978187	3.738015078	-0.302143907	1.065701572
TCGA-CC-5259	0	0.684931507	11.23542392	0.843129166	0.580683615	4.315146502	-0.061252716	1.070047123
TCGA-EP-A2KA	1	1.717808219	11.95569333	1.033508493	0.831309382	4.089070127	-0.295766898	1.07971068
TCGA-DD-A1EC	0	1.649315068	11.24823175	0.838904747	0.160569322	4.670804192	-0.257640329	1.096071072
TCGA-DD-AAD3	0	3.547945205	10.98415583	0.53359348	0.942637445	3.506495481	-0.130178263	1.103565401
TCGA-DD-AACS	0	4.942465753	10.62248814	0.950560651	0.976905316	4.078233163	-0.005638486	1.11044887
TCGA-BD-A3ER	0	3.054794521	11.50263663	0.680543667	0.895993065	4.282284924	-0.106727418	1.111290986
TCGA-GJ-A6C0	1	0.084931507	13.47741584	1.151204305	1.116446748	5.19255779	-0.023921772	1.116763635
TCGA-2Y-A9GS	1	1.983561644	12.76460545	1.407755366	1.25450737	4.493746621	-0.067876839	1.120072174
TCGA-BC-A8YO	0	1.539726027	12.36626872	1.436592135	0.733889867	5.133806306	-0.171860677	1.126600565
TCGA-CC-A9FW	0	0.679452055	12.01893236	0.916177087	0.743188142	4.508070206	-0.316967106	1.127710215
TCGA-DD-A1ED	0	6.304109589	10.45580805	0.388410494	0.126466058	3.696126682	-0.152291683	1.137814341
TCGA-EP-A12J	0	1.561643836	10.92277282	0.588499137	0.859281831	3.714778553	-0.038245615	1.156035861
TCGA-DD-A1EJ	1	2.753424658	12.79725024	1.202672176	1.143889255	5.160176028	-0.073246064	1.156663641
TCGA-G3-AAV2	0	1.019178082	11.32304995	0.444108282	0.576427317	3.91675977	-0.023472261	1.162140999
TCGA-DD-AADY	0	1.520547945	11.58309332	0.64325217	1.283873613	3.908383441	-0.014448783	1.174857761
TCGA-CC-5263	1	0.353424658	13.36275938	1.635030233	1.503304252	5.592987896	-0.062482386	1.175472257
TCGA-DD-AADP	0	1.254794521	11.00006912	0.724239974	0.736778189	3.599251674	-0.238426988	1.181160568
TCGA-BC-A69I	0	1.060273973	11.5430554	0.452641829	0.537290507	3.457016274	-0.018974818	1.187455449
TCGA-DD-A4NO	0	6.150684932	11.84675179	0.603708742	0.895824616	3.873791669	-0.008846879	1.192216563
TCGA-BC-A10W	1	0.249315068	13.59882352	1.707605878	1.960792369	5.649716962	-0.022576693	1.198115197
TCGA-LG-A9QC	0	1.164383562	10.34916225	0.602920129	0.786483017	3.795308131	-0.009108575	1.204229368
TCGA-DD-A11C	0	1.81369863	11.23370054	0.842325612	0.508804515	3.534973358	-0.044788656	1.205891369
TCGA-DD-AACV	0	4.194520548	11.30261334	1.311808863	0.801268012	4.020164844	-0.022616757	1.207451799
TCGA-CC-5264	1	0.279452055	12.50922595	1.594282398	1.540444783	5.45517205	-0.113197378	1.217286056
TCGA-DD-AACL	1	0.293150685	13.23764172	1.550922604	1.217655935	5.195750383	-0.392703466	1.217701108
TCGA-DD-A116	1	4.443835616	11.08905401	0.879461234	1.005143076	4.142701231	-0.089949929	1.222586395
TCGA-CC-A7IG	1	0.819178082	12.27994432	1.367267411	1.240205949	5.161693857	-0.026592927	1.225533825
TCGA-DD-AAE9	0	1.978082192	11.91894923	0.735373477	0.841584269	3.875477499	-0.019209587	1.237853463
TCGA-DD-AAVP	0	7.539726027	11.61470932	0.689890486	0.708170213	4.122930663	-0.055623315	1.239647838
TCGA-G3-AAV5	0	0.969863014	13.04210279	0.87295506	1.169975683	4.275824219	-0.066500059	1.244465547
TCGA-ZS-A9CF	0	6.608219178	12.30575696	1.04700053	0.501004728	4.134812496	-0.04905598	1.244894175
TCGA-NI-A8LF	0	2.189041096	10.45912513	0.542065144	0.891124461	3.1472302	-0.079664245	1.261153385
TCGA-DD-A39Z	1	1.646575342	10.64133847	0.675399891	0.90005013	3.965650704	-0.010493541	1.26436599
TCGA-EP-A3RK	0	0.994520548	12.59905653	1.165927444	0.904886669	4.198151192	-0.468709244	1.266629037
TCGA-FV-A496	0	0.02739726	10.42569865	0.654031607	1.028542531	3.655079314	-0.036635568	1.268550544
TCGA-CC-A3MB	1	0.863013699	12.25903334	1.514618465	1.188395229	4.427837047	-0.07628494	1.268735464
TCGA-CC-A7IF	1	1.778082192	11.31318897	1.086820143	0.828846539	4.06567678	-0.051356116	1.278528494
TCGA-ZS-A9CD	1	3.797260274	12.00896055	0.681785607	1.037856727	4.259159495	-0.09954989	1.288957621
TCGA-G3-A25S	1	1.139726027	12.44651295	1.162200615	0.927770526	4.63937085	-0.039300994	1.293290133
TCGA-BC-A217	1	3.82739726	12.8579601	1.324835381	1.206538042	5.232277989	-0.141898269	1.296366792
TCGA-DD-AAW2	0	5.082191781	10.63973125	0.617412069	1.017785527	3.683603367	-0.021087898	1.29824219
TCGA-DD-A3A3	1	1.465753425	11.15550755	0.910401555	0.901546026	4.515566302	-0.025402625	1.301516424
TCGA-2Y-A9H8	1	1.734246575	11.79223853	1.029321091	0.653405805	4.6156519	-0.252258792	1.30418686
TCGA-G3-A7M6	0	1.731506849	11.5695647	1.277995741	1.882921361	5.263566073	-0.266217043	1.31019478
TCGA-FV-A2QQ	0	1.997260274	12.48237123	0.813059608	0.850245453	4.49822455	-0.175075579	1.314099715
TCGA-ZP-A9D4	0	1.082191781	10.64178915	0.620941809	0.627708602	3.780098018	-0.017808326	1.314995765
TCGA-LG-A9QD	0	1.002739726	10.76414869	0.436209452	0.752094961	3.520922717	-0.156720419	1.325789185
TCGA-RC-A6M4	0	0.060273973	11.22676545	0.779066756	0.955811758	3.834189377	-0.002792276	1.331972178
TCGA-ED-A7XP	0	1.095890411	11.86183139	0.937092199	1.01376086	4.257635373	-0.096321036	1.338826072
TCGA-2Y-A9HA	1	0.098630137	11.32162024	1.166134714	1.010799619	5.145945815	-0.031794434	1.339769199
TCGA-DD-AAE2	0	1.747945205	11.10877878	0.801090072	0.911197457	3.552820824	-0.200340172	1.349435386
TCGA-DD-AADF	1	0.315068493	12.15986674	0.919435523	0.838288905	4.256077245	-0.311814603	1.370326891
TCGA-DD-AACW	0	3.901369863	11.50923807	1.047534997	0.282393576	3.815860143	-0.069885847	1.370373474
TCGA-MI-A75I	0	1.726027397	11.6382415	0.943004474	1.020799668	4.595935953	-0.02239123	1.373931951
TCGA-FV-A3I0	0	2.323287671	12.69070936	0.835985335	1.715255699	4.30565367	-0.018679682	1.383976209
TCGA-2Y-A9H1	1	3.367123288	10.26112918	0.557305769	0.618038926	3.583099464	-0.076933798	1.384952901
TCGA-CC-A8HU	1	0.942465753	12.19169548	1.56584213	1.395136104	5.200601621	-0.04042762	1.394396333
TCGA-DD-AAD2	0	1.802739726	11.17139087	0.910659643	0.663693694	3.903011991	-0.094708968	1.395842405
TCGA-BC-A10R	1	0.843835616	11.97560165	0.56284395	0.974196649	4.158971089	-0.037885557	1.401473491
TCGA-G3-A5SL	0	1.701369863	11.61813488	0.643545274	0.642294894	3.851235817	-0.027889067	1.408597804
TCGA-CC-A1HT	1	0.276712329	13.70475906	1.743886424	1.166191755	5.662530431	-0.287860034	1.414494817
TCGA-2Y-A9GV	1	6.936986301	11.19136911	0.530044361	0.498141088	3.546099283	-0.09573859	1.424819786
TCGA-ED-A7XO	0	1.169863014	11.67847684	1.082621558	0.367980784	4.05620668	-0.294324416	1.426540787
TCGA-CC-A5UC	1	0.950684932	12.98141918	1.406793837	0.870675041	5.148076208	-0.235340328	1.44380898
TCGA-G3-AAV1	1	0.983561644	11.64981314	0.777059244	1.25116163	4.536553003	-0.00719833	1.451026268
TCGA-O8-A75V	0	1.473972603	11.25502126	0.743101821	0.756586856	3.884760336	-0.167061958	1.456735739
TCGA-ZP-A9CY	0	2.142465753	11.21904781	0.55439728	0.905786287	3.890587356	-0.087473508	1.46151462
TCGA-G3-A7M8	0	1.178082192	10.6386421	0.418771967	0.505254054	3.865286088	-0.045711877	1.462264975
TCGA-DD-AAE0	0	1.520547945	12.64304873	1.38287779	1.433327557	4.547801599	-0.117357923	1.468643962
TCGA-ED-A7PY	0	1.068493151	11.09879269	0.797516576	0.853532538	4.126838203	-0.087816384	1.470248062
TCGA-EP-A2KC	1	0.052054795	10.97499949	0.770994859	0.888502813	4.157442507	-0.113549035	1.473117507
TCGA-BC-A10X	1	2.109589041	11.19539683	0.474542258	0.531493775	3.701473279	-0.178436167	1.475841653
TCGA-CC-A7IH	0	1	11.81005808	0.690537685	0.681353715	4.082737225	-0.041507492	1.490236199
TCGA-FV-A495	0	0.002739726	11.69916587	0.936011324	0.502129266	3.437518981	-0.239069471	1.490852596
TCGA-DD-A1EH	0	4.095890411	11.77744482	0.766554164	0.841993377	4.461638478	-0.178193104	1.505007618
TCGA-DD-AAEH	0	2.147945205	11.09952951	0.65142075	0.654997503	3.440925535	-0.226998013	1.510514832
TCGA-DD-AAEE	0	2.219178082	10.50122762	0.875216689	1.011760693	4.170578258	-0.015953552	1.511472405
TCGA-ZP-A9D0	0	2.989041096	11.15169829	0.507457998	0.628820399	3.569847368	-0.052117963	1.517451773
TCGA-DD-A1EG	1	3.75890411	12.77536911	1.019132358	1.056461736	4.376381434	-0.342855468	1.520782018
TCGA-2Y-A9H6	0	0.978082192	10.53502511	0.558635385	-0.241868055	3.606310254	-0.200753081	1.526346693
TCGA-2Y-A9GW	1	3.482191781	11.54239679	0.823804749	0.967708408	4.445886529	-0.1662448	1.537602546
TCGA-DD-A73D	0	1.898630137	11.08629812	0.647988223	0.725857402	3.776554189	-0.024076809	1.538743359
TCGA-DD-A115	1	6.964383562	11.7764654	1.005958542	0.835973709	3.892784241	-0.04354473	1.539051498
TCGA-XR-A8TF	1	1.898630137	11.4460903	0.696339786	0.76387675	3.835575862	-0.069402657	1.541469256
TCGA-DD-A4NI	0	2.235616438	9.915074369	0.454983009	0.675541384	3.443445986	-0.216713795	1.550473569
TCGA-G3-AAV3	0	1.128767123	11.48416981	0.794884412	0.656354845	4.198042029	-0.494787341	1.55118041
TCGA-UB-A7MA	0	2.323287671	11.05436695	1.29852643	1.162837777	4.271526595	-0.061808551	1.55574611
TCGA-UB-A7MF	1	0.58630137	12.20391297	1.109648404	1.007357917	4.669235079	-0.25716197	1.555883335
TCGA-BC-A112	1	0.419178082	13.06039451	1.255331507	1.462243312	5.046697683	-0.047216733	1.559015021
TCGA-BC-A10U	1	2.293150685	11.3200205	0.881153804	1.255266638	4.707184194	-0.007548974	1.562474198
TCGA-BC-A5W4	1	1.498630137	12.59794391	0.698629101	1.091841946	4.456664908	-0.006620406	1.564303425
TCGA-FV-A3I1	1	0.676712329	13.08001103	1.129004515	1.145284521	4.753722026	-0.19344642	1.572433507
TCGA-CC-A123	0	0.6	11.21130455	0.888174563	0.320961202	4.163609158	-0.049850625	1.61101601
TCGA-WQ-A9G7	0	0.082191781	11.37594266	1.334282422	1.49588903	4.195039548	-0.047544141	1.619309983
TCGA-ED-A66X	0	1.112328767	11.67447462	1.179109343	0.677318255	4.585983303	-0.224975181	1.620338005
TCGA-DD-A1EK	1	1.528767123	12.89272738	0.86380371	0.857899417	4.583645558	-0.012213668	1.632391231
TCGA-DD-AADM	1	0.032876712	11.96696982	0.858556967	0.929602203	4.01036775	-0.038332159	1.632859588
TCGA-MR-A8JO	0	0.904109589	12.54998261	0.780842412	0.714866668	4.53798545	-0.125232002	1.636020942
TCGA-QA-A7B7	0	0.257534247	11.5829955	1.510513354	0.936811611	4.491122285	-0.122834044	1.647470917
TCGA-CC-A8HT	1	0.383561644	12.95569921	1.748216522	1.205738278	5.687356809	-0.067202894	1.665965145
TCGA-FV-A4ZP	1	6.810958904	11.97765436	1.122646449	1.32098138	4.106099092	-0.009066831	1.676417357
TCGA-DD-A4NJ	0	2.542465753	11.94922868	1.218792164	1.505564953	4.476823272	-0.152132506	1.683074499
TCGA-CC-5258	1	0.353424658	12.92913299	1.34946725	0.875054844	4.443377235	-0.064960086	1.690832814
TCGA-EP-A2KB	1	1.632876712	11.56278015	1.084668728	0.521804548	3.768558916	-0.032355294	1.695440128
TCGA-G3-A25X	0	4.873972603	12.33769334	1.077837355	1.00534326	4.556426685	-0.045987771	1.697809342
TCGA-CC-A5UD	1	0.832876712	12.764446	1.401140108	1.333944963	5.058069635	-0.038653014	1.701050217
TCGA-DD-A119	1	0.610958904	12.21029867	0.78422099	1.05270967	4.113425932	-0.067756957	1.712186334
TCGA-DD-AACB	0	6.367123288	12.19111168	1.103692949	0.809130012	4.320631542	-0.528783354	1.721311435
TCGA-DD-AAE4	0	1.665753425	11.83776009	0.843246704	0.632840943	3.486469327	-0.203701201	1.749142956
TCGA-CC-A3M9	1	0.821917808	13.21226317	1.950107774	1.366417804	5.356388713	-0.259605087	1.7522544
TCGA-CC-A7IL	1	0.761643836	12.10005053	0.693204441	1.340550212	3.847949229	-0.009059658	1.752907964
TCGA-BC-A10Z	1	0.093150685	12.76643503	0.849243613	0.659131182	4.363395168	-0.006600502	1.772591029
TCGA-UB-AA0U	0	0.895890411	11.2303853	1.068285644	1.223072603	4.0010173	-0.072926409	1.781479657
TCGA-DD-A3A8	1	0.030136986	11.00929464	0.785090256	0.608904418	3.864288447	-0.016402158	1.79431625
TCGA-ED-A4XI	0	2.243835616	11.68503757	0.592167988	0.340990528	3.635914665	-0.108050302	1.795461348
TCGA-HP-A5MZ	1	0.249315068	12.28272844	0.770762848	0.978780885	4.17011312	-0.236934373	1.798269828
TCGA-DD-AAVU	0	6.032876712	11.97784705	0.786800703	0.85637611	3.839771523	-0.018757641	1.809467452
TCGA-DD-AAD6	0	1.84109589	10.05531128	0.920660189	1.112377618	4.147069398	-0.001216015	1.818291366
TCGA-DD-A4NE	1	1.808219178	11.78630134	1.411958066	0.867006418	3.757089328	-0.01872121	1.821502097
TCGA-DD-AADV	0	1.57260274	12.1993816	1.122635215	0.854089427	3.888141076	-0.083055492	1.833167046
TCGA-DD-AACX	0	0.465753425	12.4016768	1.069579093	1.421923228	3.904519863	-0.032325709	1.862026611
TCGA-DD-AACC	1	4.616438356	11.93218464	0.900057529	0.571192648	3.640475037	-0.629280332	1.881656498
TCGA-G3-A5SK	0	2.038356164	11.87455285	0.418063175	0.436768309	3.511972233	-0.128064215	1.888630873
TCGA-ZS-A9CE	0	3.4	11.15461285	0.605690231	0.944215704	3.3643027	-0.006133151	1.89306639
TCGA-DD-A73B	1	0.775342466	12.4153136	1.07182825	1.007630625	4.145412957	-0.011229835	1.916547532
TCGA-RC-A7SB	0	1.610958904	11.13775726	0.751446883	1.028989159	3.803106212	-0.062569874	1.917619105
TCGA-DD-AADN	0	2.460273973	13.32844381	1.18990724	0.447509327	4.510399189	-0.441960799	1.923339235
TCGA-CC-A5UE	1	0.745205479	12.72841222	1.730888319	1.483102882	4.770396877	-0.009962324	1.927780974
TCGA-DD-AACZ	1	0.468493151	12.90366229	1.410879348	1.138432084	4.484279136	-0.385266441	1.930219157
TCGA-DD-AAVQ	0	7.473972603	11.46260464	1.082588015	0.037619807	3.537272379	-0.641734972	1.930587906
TCGA-BD-A3EP	0	1.120547945	11.69927382	0.863101767	0.629049822	3.58940667	-0.618295317	1.935064208
TCGA-DD-A39V	1	1.761643836	11.97728788	0.843167223	0.876979397	4.274219053	-0.055811182	1.941178507
TCGA-NI-A4U2	1	4.906849315	11.60177907	0.684288717	0.931274188	3.558876437	-0.013008547	1.956925355
TCGA-DD-A4NF	0	2.580821918	11.91054324	0.504251151	0.79919244	4.294822531	-0.011116442	1.959015484
TCGA-DD-A11A	0	0.216438356	11.31382273	0.867644322	0.811882653	3.732371074	-0.007813132	1.972169128
TCGA-DD-AAD0	0	0.375342466	11.85025532	0.897146996	1.086951711	4.748979597	-0.023783775	1.972513401
TCGA-DD-A3A6	1	8.926027397	11.12024252	0.505302382	-0.514369229	3.951996624	-0.235064099	1.980530974
TCGA-DD-A114	1	3.147945205	12.74988974	1.38819464	1.017806278	4.728163492	-0.538607861	1.990962856
TCGA-5C-AAPD	0	0.054794521	12.17515819	1.212969314	1.082514082	4.191245797	-0.631806965	1.991084863
TCGA-HP-A5N0	1	2.060273973	11.36560527	0.481697013	0.503348137	3.563501843	-0.132600463	2.01815924
TCGA-T1-A6J8	0	0.063013699	12.16308344	0.599595089	0.962080101	3.950112797	-0.016114707	2.019983165
TCGA-XR-A8TC	0	3.668493151	11.82363365	0.870489627	0.871481762	4.255940897	-0.013770564	2.045485489
TCGA-DD-AACK	0	0.024657534	11.91690677	0.871979088	1.30924578	4.813402933	-0.014134634	2.065029111
TCGA-MI-A75C	0	0.797260274	11.51696484	0.945508002	0.771212334	4.449642201	-0.02171553	2.065153131
TCGA-DD-AACP	0	1.136986301	12.95422872	1.458037153	0.743132054	5.343887191	-0.159541462	2.068430317
TCGA-DD-AACT	0	4.279452055	11.23839056	0.675802676	0.511504388	4.08325255	-0.205237664	2.086359062
TCGA-DD-A73E	0	0.120547945	11.94272245	0.537979625	0.757791961	4.158088688	-0.020918795	2.095313797
TCGA-BC-4072	1	4.082191781	13.4302325	1.190759591	1.411081813	4.805420137	-0.24861745	2.112772387
TCGA-BC-4073	0	2.326027397	12.23785039	1.281342334	1.301239482	5.160051436	-0.430651874	2.120843053
TCGA-XR-A8TG	0	2.460273973	11.82128907	1.033364231	0.928821817	4.31569251	-0.069019272	2.126962145
TCGA-RC-A6M6	0	0.024657534	12.54352269	1.369207116	0.948427914	5.13819789	-0.062671773	2.129919203
TCGA-BC-A69H	0	1.216438356	12.5262239	1.231207635	0.782096825	4.888562111	-0.097495176	2.141210917
TCGA-DD-AAC8	1	0.043835616	12.85706102	0.612462009	0.843013095	4.59598138	-0.035216267	2.146386219
TCGA-DD-AADJ	0	2.920547945	10.63820894	0.593619274	0.5584731	3.15986069	-0.09040846	2.166211039
TCGA-2Y-A9H9	0	1.909589041	11.56119345	0.680440884	0.802712187	3.660154022	-0.055715871	2.167468827
TCGA-ED-A5KG	0	2.339726027	12.02978077	1.142938378	-0.300558458	3.33890113	-0.912968378	2.204133037
TCGA-DD-AACO	0	5.139726027	10.87093336	0.81286903	0.608216773	4.089814845	-0.111555034	2.24284192
TCGA-G3-A25Z	0	1.794520548	11.55949614	0.772688347	0.73148544	4.132240625	-0.020700112	2.244845777
TCGA-DD-A4NV	0	6.569863014	11.22591782	0.610161362	0.685994977	3.355687766	-0.081964578	2.246227529
TCGA-FV-A2QR	1	1.591780822	11.55908674	0.777549441	1.525369353	4.450240567	-0.01929304	2.259902616
TCGA-G3-AAV7	0	0.989041096	12.44430952	1.781065802	1.641223666	5.376871864	-0.045966519	2.259937481
TCGA-2Y-A9H4	0	3.978082192	10.81771214	0.75322884	0.783921432	3.425695483	-0.068384647	2.294840612
TCGA-3K-AAZ8	0	1.084931507	11.22028955	0.605657431	0.984842975	3.808231278	-0.094061013	2.298496663
TCGA-CC-5261	1	0.265753425	12.28337649	1.114046578	0.87697637	4.110975127	-0.489493658	2.310470937
TCGA-ZP-A9D2	1	2.095890411	12.28919816	1.100039795	1.362620035	4.213325888	-0.289190481	2.339067834
TCGA-2Y-A9H5	1	1.520547945	11.42309909	0.860548045	0.680123257	4.504481438	-0.176182837	2.353307878
TCGA-G3-A25T	0	4.254794521	12.81428217	1.265985694	1.307328691	4.665750729	-0.074069292	2.385789147
TCGA-DD-AAEA	0	1.575342466	11.16453597	1.180321798	0.559349721	4.071800176	-0.135147113	2.397177172
TCGA-RG-A7D4	0	3.008219178	11.92959845	1.333340427	0.837135195	4.420740097	-0.708701264	2.401376157
TCGA-DD-AACD	1	1.043835616	10.98333401	0.602705274	0.650289421	3.744105442	-0.037775243	2.411775203
TCGA-DD-AAD8	0	3.339726027	11.37449884	1.097122405	0.665267362	4.372618586	-0.030149183	2.432739891
TCGA-5R-AAAM	1	0.126027397	12.32194213	0.589883562	0.493364062	3.659966902	-0.173455396	2.484309938
TCGA-EP-A3JL	0	0.830136986	11.53095844	0.952409203	0.398714301	4.388197972	-0.157375202	2.518126044
TCGA-DD-A73G	0	9.528767123	10.86042519	0.752949457	0.378446816	4.139046865	-0.034700337	2.521560396
TCGA-G3-AAV4	1	0.073972603	13.05812804	0.790122459	1.112460552	4.452517595	-0.00761782	2.54114292
TCGA-ED-A459	0	2.493150685	12.13008128	1.121447174	1.084528377	5.185679035	-0.005664992	2.544038979
TCGA-DD-A73C	0	1.920547945	11.53948557	0.530227019	0.467820395	3.585200671	-0.031530584	2.563205918
TCGA-MR-A520	0	0.62739726	11.14466529	0.51684488	0.156023031	3.288057534	-0.086785584	2.632573246
TCGA-G3-A7M5	0	1.224657534	10.71180686	0.49484933	0.618026076	3.23948247	-0.019156675	2.646203467
TCGA-MI-A75G	0	1.912328767	11.11501762	0.546354962	0.966572623	3.919015542	-0.025027209	2.646790696
TCGA-CC-A7IK	1	0.717808219	12.58921479	1.287628486	0.756230342	4.72024832	-0.006647986	2.647734587
TCGA-G3-A5SJ	0	1.912328767	11.95137768	1.140574981	2.007150525	5.313188535	-0.430421598	2.649553047
TCGA-DD-AADC	1	1.164383562	12.12104318	1.744625757	1.416587037	5.042214073	-0.105987431	2.658556069
TCGA-DD-A3A7	1	1.147945205	12.56921038	0.951520406	0.493011204	4.501164078	-0.015030029	2.665199749
TCGA-DD-AACE	0	5.983561644	10.31897553	0.651049091	0.852590066	3.432140549	-0.091788863	2.709073894
TCGA-2Y-A9H3	0	4.153424658	10.22190255	0.617068381	0.034014921	3.466777074	-0.533329656	2.722035624
TCGA-DD-A4NB	0	2.709589041	12.78876572	0.641861264	0.397499469	4.186836284	-0.035832058	2.735197253
TCGA-G3-A5SI	1	2.104109589	11.18880108	1.168882833	1.037854586	3.880064697	-0.026788659	2.765513514
TCGA-DD-AAE6	0	0.38630137	10.93920401	1.307536145	0.540224239	3.972932368	-0.001674087	2.781813554
TCGA-DD-AACG	1	1.284931507	12.10852535	1.18652616	0.870920838	4.082822153	-0.057069175	2.79475857
TCGA-5C-A9VG	0	0.898630137	12.16472318	1.256644982	0.46334989	4.860431855	-0.04779403	2.81243544
TCGA-DD-A1EE	1	0.956164384	12.4423574	1.239316985	1.40527003	4.784078102	-0.008220974	2.818364448
TCGA-BC-A110	1	5.797260274	11.61410494	0.508932522	0.505904103	3.478934634	-0.236066861	2.924525029
TCGA-GJ-A3OU	0	2.408219178	12.51895884	1.090644061	0.524968985	3.912402121	-0.318005235	2.947746677
TCGA-G3-A25U	0	4.482191781	11.74197986	0.921770785	0.761275232	3.856139773	-0.018792206	2.963769
TCGA-G3-A3CG	0	1.843835616	10.75245179	0.628570547	0.73179627	3.852629607	-0.061208759	2.972607263
TCGA-CC-5260	1	0.238356164	11.6509567	1.270466786	1.799976386	5.16048484	-0.11070178	3.048204405
TCGA-CC-A7IJ	0	1.046575342	13.31070908	1.90536796	1.566501313	5.544465645	-0.158388857	3.049273384
TCGA-DD-AADU	0	1.517808219	10.87316259	0.47962732	0.804518284	3.999656271	-0.012971437	3.06541128
TCGA-DD-AAE1	0	1.512328767	11.03922421	0.814823283	0.635993257	3.737633541	-0.093710573	3.114357949
TCGA-2Y-A9HB	0	0.712328767	11.16868632	0.616623782	0.70268988	3.738817066	-0.16835503	3.143439289
TCGA-BD-A2L6	0	3.734246575	11.15270478	1.054865521	0.489243452	3.974789009	-0.029806373	3.149198107
TCGA-DD-A3A9	1	2.550684932	12.53699524	0.738812037	1.009127289	3.98255186	-0.117367204	3.188811817
TCGA-KR-A7K2	0	2.271232877	11.07354486	0.752846038	0.537652086	4.095431629	-0.090446001	3.198920056
TCGA-CC-A3MC	0	0.994520548	12.82107877	1.145196982	1.100699903	4.255628632	-0.063824563	3.203846441
TCGA-DD-A73A	0	1.994520548	10.71904814	0.678100808	0.655666258	3.869669756	-0.026919117	3.204197422
TCGA-DD-AADG	0	3.136986301	10.00481674	0.59425016	0.872111103	3.736902271	-0.078263343	3.211396479
TCGA-DD-A4NL	0	4.687671233	10.11678776	0.406319544	0.471539798	3.466699994	-0.059276342	3.286100758
TCGA-BC-A10Q	1	3.109589041	12.83157225	1.166676483	1.761157375	4.427417123	-0.019039417	3.294880774
TCGA-2Y-A9GU	0	5.312328767	10.22836763	0.778268645	0.567645072	3.682556966	-0.060983208	3.315106084
TCGA-ZP-A9CV	1	2.980821918	11.49951205	0.702081988	0.422669389	3.93678887	-0.149984207	3.331201911
TCGA-DD-A113	0	6.643835616	11.72013991	0.994467774	0.684479234	4.12089588	-0.14081808	3.413610142
TCGA-2Y-A9GT	1	4.449315068	10.58672316	0.513370142	0.783744426	3.57614909	-0.218749209	3.419674474
TCGA-DD-A39X	1	4.64109589	12.33490783	0.913166288	0.362221224	4.001538963	-0.058795891	3.52574416
TCGA-DD-AACU	0	4.293150685	11.1723112	0.779046872	1.265312127	4.105830429	-0.127515979	3.643999485
TCGA-WX-AA47	1	1.523287671	11.78772048	0.643828627	0.790455013	3.88336714	-0.052400435	3.684329065
TCGA-DD-A3A4	1	1.676712329	13.2432211	0.533264456	0.957373608	4.059548572	-0.00892766	3.712345034
TCGA-DD-A73F	0	2.97260274	10.75928528	0.891771547	0.851185912	3.435418819	-0.131819018	3.766205791
TCGA-DD-A4NN	1	2.463013699	12.23653903	1.136359743	0.850637617	4.978846713	-0.026498847	3.781094452
TCGA-DD-AAEI	0	4.194520548	11.08783461	0.980088044	0.927433508	3.750586793	-0.01600627	3.794866663
TCGA-UB-AA0V	0	0.860273973	10.97056907	0.436243398	0.765124629	3.47022251	-0.135860602	3.843008036
TCGA-DD-AADO	0	1.24109589	11.84756762	0.9381989	0.671472803	4.311643349	-0.189959978	3.845785748
TCGA-DD-AAVY	0	5.397260274	11.7433425	0.529679401	0.884774251	3.993953699	-0.005265794	3.873666796
TCGA-FV-A3R3	1	1.002739726	11.92028131	0.516057455	0.139523695	3.794882599	-0.111158648	3.903627536
TCGA-DD-A4NS	1	6.728767123	11.24407567	0.695904437	0.880928391	4.048131138	-0.220552612	3.915061571
TCGA-MI-A75H	0	2.046575342	11.44037526	0.690413891	0.768311163	3.558624062	-0.093679293	4.043565608
TCGA-UB-A7MC	0	1.369863014	11.14425775	1.046275801	0.924296091	4.347639521	-0.014722453	4.092214215
TCGA-FV-A4ZQ	0	0.032876712	12.0141657	1.314393893	0.997774944	4.679069286	-0.517379589	4.113631811
TCGA-DD-AAEG	0	1.969863014	13.00267393	0.850383063	0.62957704	4.18656602	-0.01672796	4.160142221
TCGA-DD-AAD5	0	3.684931507	12.96880632	1.444062025	1.367301697	4.941193619	-0.059769143	4.197693323
TCGA-K7-A5RG	0	1.421917808	11.52944471	1.242235862	1.344486764	3.675051005	-0.718803623	4.419939862
TCGA-XR-A8TD	0	2.821917808	12.57281676	1.255484572	1.095092572	4.377945154	-0.468959257	4.450013915
TCGA-DD-AACY	0	3.97260274	10.95146756	0.590765666	0.41707015	3.963039646	-0.013901357	4.485006924
TCGA-KR-A7K7	0	2.605479452	11.45119494	1.190588126	0.759532681	4.412021912	-0.263609499	4.503253822
TCGA-G3-A25Y	1	1.238356164	12.61271827	1.102122541	1.344883492	4.32037325	-0.150293544	4.542778597
TCGA-K7-AAU7	0	0.983561644	12.87849701	1.297128239	1.605666016	5.283595026	-0.208375819	4.567235255
TCGA-BC-A3KF	0	0.021917808	10.41826424	0.959752452	0.994509059	4.074080008	-0.02187233	4.605540537
TCGA-2Y-A9H2	0	4.742465753	10.84140443	1.059637014	1.899438511	4.201714862	-0.090327397	4.695006253
TCGA-DD-AAW3	0	4.473972603	10.35484623	0.571256965	1.007401314	3.735552364	-0.020128467	4.751371875
TCGA-ED-A82E	0	1.117808219	12.69046223	0.784101718	1.685272164	4.270440805	-0.151066526	4.752725084
TCGA-DD-A4NP	0	9.063013699	10.07483153	0.381616723	0.441777404	3.676319378	-0.060493751	4.834946213
TCGA-G3-A6UC	0	1.838356164	10.15206302	0.57560652	0.747263475	3.503264343	-0.006330936	5.042998246
TCGA-DD-AAW1	0	5.449315068	10.79596694	0.480605872	0.648089752	3.939559765	-0.037846238	5.520125028
TCGA-DD-A118	0	9.416438356	11.11904083	0.695119386	0.596416416	4.122904623	-0.021998401	5.76953634
TCGA-DD-AADA	0	3.378082192	10.3804935	0.522756713	0.375446219	3.534573574	-0.268401377	6.1020255
TCGA-ED-A66Y	1	0.810958904	10.70434198	1.117576126	1.215596916	4.73723064	-0.042067118	6.117572614
TCGA-DD-AAE3	0	1.550684932	9.895854224	0.552671997	0.973387503	3.995985373	-0.011539749	6.48508493
TCGA-G3-AAV6	1	0.178082192	12.35869335	1.290646383	0.269021507	6.42199605	-0.06680322	6.633304383
