# Supplementary material for: Machine learning identifies exosome features related to hepatocellular carcinoma
Source: Front Cell Dev Biol. 2022 Sep 19;10:1020415. doi: 10.3389/fcell.2022.1020415 (PMC9527306; doi:10.3389/fcell.2022.1020415)
Supplement: Supplementary file 2 [file DataSheet1.ZIP › Raw data for manuscript/data sheets/B cell related genes.txt]

id	futime	fustat	CD79A	JCHAIN
TCGA-EP-A26S	1.665753425	0	0.082362555	0.524069093
TCGA-DD-AAVX	4.706849315	0	0.337527055	1.224226157
TCGA-ED-A7PZ	0.016438356	0	0.113183823	0.115625506
TCGA-LG-A6GG	1.060273973	0	0.033176093	0.029716501
TCGA-ED-A97K	0.016438356	0	1.719973694	4.851160352
TCGA-DD-AAVW	6.347945205	0	1.498100207	4.720194178
TCGA-UB-A7ME	1.331506849	0	3.543353587	4.326321618
TCGA-G3-A7M9	0.153424658	1	0.335604905	2.057700144
TCGA-DD-AACJ	5.75890411	0	0.038327126	0.543626735
TCGA-DD-A4NK	3.315068493	1	0.082930923	0.832505082
TCGA-DD-A3A5	8.561643836	1	0.021185587	0.056172246
TCGA-DD-AACF	1	1	0.349942467	1.837066866
TCGA-K7-A5RF	1.728767123	0	2.740315391	5.327034843
TCGA-ZP-A9D1	0.057534247	0	0.639945415	2.464847286
TCGA-DD-AADB	3.402739726	0	3.613149713	4.048907497
TCGA-DD-AAVZ	5.205479452	0	0.849175748	0.779915751
TCGA-BC-A216	3.701369863	0	0.675475785	4.164077465
TCGA-DD-A1EF	1.079452055	1	3.100514667	5.871508804
TCGA-DD-AADL	1.742465753	0	0.082759383	0.924450196
TCGA-KR-A7K8	2.482191781	0	2.498753808	4.926671729
TCGA-ED-A7PX	0.016438356	0	0.618724485	3.31104995
TCGA-DD-AADK	2.873972603	0	2.938148951	3.512588463
TCGA-BW-A5NO	0.054794521	0	1.994207508	1.960532097
TCGA-DD-A39W	2.265753425	1	0.395703367	2.199858254
TCGA-GJ-A9DB	0.183561644	1	0.73993829	1.923504437
TCGA-DD-A1EA	6.616438356	0	2.66367935	4.473064084
TCGA-UB-A7MD	0.142465753	1	0.540052769	1.868760636
TCGA-ES-A2HS	1.884931507	1	0.319320579	0.288820859
TCGA-G3-A3CJ	1.62739726	0	0.276607908	0.462736795
TCGA-FV-A3R2	0.531506849	1	0.049634141	0.059013102
TCGA-2Y-A9GZ	2.323287671	1	1.017228535	2.913022657
TCGA-4R-AA8I	0.717808219	1	0.305264668	3.057003964
TCGA-DD-A4NG	2.197260274	1	0.355144623	0.796789436
TCGA-RC-A6M5	0.04109589	0	0.765401927	3.499201711
TCGA-2Y-A9H0	10.06849315	0	1.533909155	3.281518291
TCGA-DD-A11B	0.038356164	1	0.04657405	0.826155512
TCGA-G3-A25V	2.356164384	0	0.779272834	4.039525342
TCGA-DD-AADQ	1.194520548	0	0.168162041	0.35912474
TCGA-CC-A8HS	0.821917808	1	0.714333275	0.829469174
TCGA-DD-A1EL	1.136986301	1	0.094101808	0.16427011
TCGA-WQ-AB4B	1.082191781	0	0.264460646	1.716278916
TCGA-5R-AA1C	1.424657534	0	0.12488209	0.938684835
TCGA-ED-A8O6	0.153424658	1	0.689145981	2.201612221
TCGA-DD-AADD	3.37260274	0	0.195865993	0.722865465
TCGA-BC-A10S	3.898630137	1	1.059669535	2.635160013
TCGA-DD-AAEB	1.309589041	0	0.111754135	0.462881669
TCGA-WX-AA44	1.684931507	0	0.671676078	2.924628967
TCGA-PD-A5DF	1.750684932	1	0.427805455	2.136518876
TCGA-YA-A8S7	1.128767123	1	0.70518065	2.775636774
TCGA-5R-AA1D	1.230136986	0	0.620561732	2.650072221
TCGA-DD-AACH	0.534246575	1	0.099947054	0.707168004
TCGA-CC-A8HV	0.764383562	1	0.269017103	0.305429985
TCGA-G3-AAV0	1.304109589	0	0.667812939	0.898583424
TCGA-DD-AAED	2.090410959	0	0.494693421	1.068866137
TCGA-ZS-A9CG	0.934246575	0	0.166812221	1.335180805
TCGA-K7-A6G5	1.402739726	0	1.021098038	2.953566413
TCGA-DD-AADS	1.298630137	0	0.668627565	2.804891995
TCGA-DD-AAEK	2.923287671	0	3.229741412	4.969470102
TCGA-DD-A4ND	7.523287671	0	1.001269013	4.046399383
TCGA-2Y-A9H7	3.2	0	0.595594077	1.269425793
TCGA-RC-A7S9	1.753424658	0	1.793337835	2.864154244
TCGA-DD-AADI	2.97260274	0	2.448826965	4.464587897
TCGA-DD-A4NA	2.761643836	0	2.608387488	6.041205083
TCGA-BC-A10T	2.293150685	1	0.280296917	2.645024415
TCGA-RC-A7SH	1.282191781	0	0.283138061	0.945007204
TCGA-WJ-A86L	0.945205479	0	1.615376274	1.927103796
TCGA-DD-AA3A	1.123287671	1	0.179939018	1.001195499
TCGA-CC-A7IE	0.594520548	1	2.467214519	3.162351205
TCGA-DD-AAVS	4.994520548	0	0.778548306	2.412194032
TCGA-DD-AAE7	1.764383562	0	1.58883862	4.860188122
TCGA-BC-A3KG	1.863013699	0	0.106839998	0.457662052
TCGA-DD-A3A2	5.838356164	1	0.55720038	2.487373152
TCGA-DD-AAVR	6.884931507	0	2.822092366	3.223427647
TCGA-CC-A7II	1.093150685	0	0.304463847	0.528607923
TCGA-DD-AACN	3.567123288	0	2.001279464	3.229823995
TCGA-2Y-A9GX	6.690410959	0	1.931123266	5.580472949
TCGA-CC-A3MA	0.830136986	1	0.338085602	1.064383477
TCGA-DD-AACQ	1.183561644	1	0.01747806	0.310220046
TCGA-RC-A7SF	1.58630137	0	0.33371751	1.244660593
TCGA-DD-AADW	1.608219178	0	0.86924114	2.28843387
TCGA-G3-A3CH	2.136986301	0	1.498162005	2.846411877
TCGA-DD-A1EI	0.501369863	0	0.834189616	2.309626159
TCGA-ZP-A9CZ	1.934246575	0	3.180527108	4.881149699
TCGA-KR-A7K0	0.178082192	1	0.368814827	2.335007253
TCGA-BC-A10Y	1.947945205	1	0.503967816	1.263226151
TCGA-ED-A8O5	1.112328767	0	0.865711558	0.619125711
TCGA-CC-A9FS	0.578082192	0	0.448840811	0.784881254
TCGA-UB-A7MB	1.646575342	0	0.088076912	0
TCGA-ED-A627	1.15890411	0	3.320789648	6.602790304
TCGA-XR-A8TE	2.534246575	0	0.215772765	0.438581681
TCGA-G3-A7M7	0.989041096	0	0.136823093	0.947213923
TCGA-G3-AAUZ	1.315068493	0	1.436463569	2.452374032
TCGA-RC-A7SK	1.293150685	0	0.283372318	0.565318553
TCGA-DD-AACI	4.432876712	0	0.794052563	3.395183888
TCGA-DD-A4NH	2.512328767	0	0.223979872	0.621447642
TCGA-WX-AA46	2.071232877	0	0.214404487	1.850827421
TCGA-DD-A4NQ	1.021917808	1	0.02555452	0.328616368
TCGA-G3-A5SM	1.424657534	0	1.738869848	4.035066957
TCGA-MI-A75E	1.389041096	0	1.557692891	3.179469648
TCGA-DD-A11D	4.273972603	1	0.175515148	0.230949012
TCGA-CC-5262	0.282191781	1	1.14962162	4.325723158
TCGA-2Y-A9GY	2.073972603	1	4.724359957	7.642726839
TCGA-ES-A2HT	1.2	1	0.498241777	0.568110539
TCGA-DD-AAW0	5.520547945	0	0.764504889	2.898449652
TCGA-G3-A3CI	0.493150685	0	1.063055568	4.335965531
TCGA-DD-AAVV	6.726027397	0	1.823933557	4.07517234
TCGA-DD-A39Y	0.468493151	1	0.155301462	0.5752278
TCGA-DD-A1EB	5.526027397	0	0.151365671	0.814539431
TCGA-DD-AAD1	1.545205479	0	4.11731188	5.804877028
TCGA-G3-A3CK	1.602739726	0	0.817082094	2.107060445
TCGA-DD-AACA	6.304109589	0	0.616657736	1.368607026
TCGA-5C-A9VH	0.882191781	0	0.193042864	0.923427992
TCGA-FV-A23B	5.073972603	1	0.63991264	1.54971303
TCGA-DD-AADR	5.556164384	0	0.342282906	3.291089271
TCGA-DD-A3A1	0.638356164	1	0	0.084720732
TCGA-DD-A4NR	0.024657534	1	1.184571661	4.654071155
TCGA-DD-AAC9	0.950684932	0	2.416934297	2.938638847
TCGA-CC-5259	0.684931507	0	0.299250872	1.640824964
TCGA-EP-A2KA	1.717808219	1	2.02500859	4.744648192
TCGA-DD-A1EC	1.649315068	0	1.536974438	5.376843584
TCGA-DD-AAD3	3.547945205	0	0.981977414	1.591343834
TCGA-DD-AACS	4.942465753	0	0.028408042	0.146323899
TCGA-BD-A3ER	3.054794521	0	0.562223274	2.63540058
TCGA-GJ-A6C0	0.084931507	1	0.188591836	0.247813794
TCGA-2Y-A9GS	1.983561644	1	0.145220285	2.839605923
TCGA-BC-A8YO	1.539726027	0	1.052634995	3.436597488
TCGA-CC-A9FW	0.679452055	0	2.352122616	4.087671593
TCGA-DD-A1ED	6.304109589	0	0.796913252	3.789745942
TCGA-EP-A12J	1.561643836	0	0.164617418	1.146335239
TCGA-DD-A1EJ	2.753424658	1	0.561237458	0.847613179
TCGA-G3-AAV2	1.019178082	0	0.142065188	0.478680701
TCGA-DD-AADY	1.520547945	0	0.090515069	0.277870398
TCGA-CC-5263	0.353424658	1	0.39312203	1.192318541
TCGA-DD-AADP	1.254794521	0	1.814001131	2.829856865
TCGA-BC-A69I	1.060273973	0	0.09458672	0.497964547
TCGA-DD-A4NO	6.150684932	0	0.069570222	0.092611269
TCGA-BC-A10W	0.249315068	1	0.166570461	0.296439904
TCGA-LG-A9QC	1.164383562	0	0.022068113	0.366913916
TCGA-DD-A11C	1.81369863	0	0.284634708	0.839134356
TCGA-DD-AACV	4.194520548	0	0.051901413	0.926912128
TCGA-CC-5264	0.279452055	1	0.624292586	2.641810268
TCGA-DD-AACL	0.293150685	1	3.298328393	2.95923433
TCGA-DD-A116	4.443835616	1	0.447659171	2.364585879
TCGA-CC-A7IG	0.819178082	1	0.15811815	0.557854999
TCGA-DD-AAE9	1.978082192	0	0.106042674	0.447765584
TCGA-DD-AAVP	7.539726027	0	0.395034823	0.814480369
TCGA-G3-AAV5	0.969863014	0	0.499681822	0.823604431
TCGA-ZS-A9CF	6.608219178	0	0.240827386	1.307724262
TCGA-NI-A8LF	2.189041096	0	0.269200034	2.791569678
TCGA-DD-A39Z	1.646575342	1	0.088131649	0.079096034
TCGA-EP-A3RK	0.994520548	0	3.514700485	5.844333926
TCGA-FV-A496	0.02739726	0	0.213298128	0.793359729
TCGA-CC-A3MB	0.863013699	1	0.372766151	2.043093184
TCGA-CC-A7IF	1.778082192	1	0.317454582	1.011037568
TCGA-ZS-A9CD	3.797260274	1	0.633281097	1.861627893
TCGA-G3-A25S	1.139726027	1	0.285737655	0.539183433
TCGA-BC-A217	3.82739726	1	1.02351725	1.99142552
TCGA-DD-AAW2	5.082191781	0	0.173208299	0.180331338
TCGA-DD-A3A3	1.465753425	1	0.144336968	0.569618635
TCGA-2Y-A9H8	1.734246575	1	1.703582256	4.175696245
TCGA-G3-A7M6	1.731506849	0	2.009997779	3.244273022
TCGA-FV-A2QQ	1.997260274	0	1.090609574	3.400699814
TCGA-ZP-A9D4	1.082191781	0	0.136138141	0.20780966
TCGA-LG-A9QD	1.002739726	0	1.118553091	2.264521118
TCGA-RC-A6M4	0.060273973	0	0.015146687	0.06655235
TCGA-ED-A7XP	1.095890411	0	0.53306881	2.23780843
TCGA-2Y-A9HA	0.098630137	1	0.086078385	1.231176781
TCGA-DD-AAE2	1.747945205	0	1.390281375	3.111772006
TCGA-DD-AADF	0.315068493	1	2.510524742	2.943753705
TCGA-DD-AACW	3.901369863	0	0.616783667	0.363283011
TCGA-MI-A75I	1.726027397	0	0.108183415	0.606437395
TCGA-FV-A3I0	2.323287671	0	0.149416765	0.181717673
TCGA-2Y-A9H1	3.367123288	1	0.499139907	1.38538244
TCGA-CC-A8HU	0.942465753	1	0.308967511	0.472235603
TCGA-DD-AAD2	1.802739726	0	0.606979123	1.746479602
TCGA-BC-A10R	0.843835616	1	0.151439582	1.199258988
TCGA-G3-A5SL	1.701369863	0	0.105751485	0.914215403
TCGA-CC-A1HT	0.276712329	1	1.872123488	5.158904104
TCGA-2Y-A9GV	6.936986301	1	0.413874471	2.859736632
TCGA-ED-A7XO	1.169863014	0	2.01739211	4.709126283
TCGA-CC-A5UC	0.950684932	1	1.691710136	3.334632772
TCGA-G3-AAV1	0.983561644	1	0.051211458	0.104914977
TCGA-O8-A75V	1.473972603	0	1.229907803	2.208226007
TCGA-ZP-A9CY	2.142465753	0	0.359143299	2.716974877
TCGA-G3-A7M8	1.178082192	0	0.189004591	1.412583192
TCGA-DD-AAE0	1.520547945	0	0.770144423	2.065448233
TCGA-ED-A7PY	1.068493151	0	0.503918169	1.942047888
TCGA-EP-A2KC	0.052054795	1	0.723904243	2.114824417
TCGA-BC-A10X	2.109589041	1	0.905768628	4.593517514
TCGA-CC-A7IH	1	0	0.173615884	1.271727451
TCGA-FV-A495	0.002739726	0	1.74065734	3.266152515
TCGA-DD-A1EH	4.095890411	0	1.034649586	3.874299263
TCGA-DD-AAEH	2.147945205	0	1.307994417	4.99039809
TCGA-DD-AAEE	2.219178082	0	0.127573497	0.155401727
TCGA-ZP-A9D0	2.989041096	0	0.18187297	1.794756874
TCGA-DD-A1EG	3.75890411	1	2.377225109	5.336647944
TCGA-2Y-A9H6	0.978082192	0	1.668250314	1.610761945
TCGA-2Y-A9GW	3.482191781	1	1.141339922	2.649766503
TCGA-DD-A73D	1.898630137	0	0.128540209	0.585168791
TCGA-DD-A115	6.964383562	1	0.212316199	1.168780009
TCGA-XR-A8TF	1.898630137	1	0.40206463	1.513952536
TCGA-DD-A4NI	2.235616438	0	1.259929875	4.702966105
TCGA-G3-AAV3	1.128767123	0	3.655327783	6.470456496
TCGA-UB-A7MA	2.323287671	0	0.433334887	0.935883932
TCGA-UB-A7MF	0.58630137	1	1.705852752	4.42585873
TCGA-BC-A112	0.419178082	1	0.169465061	1.600246438
TCGA-BC-A10U	2.293150685	1	0.043959868	0.163429687
TCGA-BC-A5W4	1.498630137	1	0.046208472	0.101376409
TCGA-FV-A3I1	0.676712329	1	1.340945038	3.012894897
TCGA-CC-A123	0.6	0	0.442088796	0.24747635
TCGA-WQ-A9G7	0.082191781	0	0.30771552	0.860241369
TCGA-ED-A66X	1.112328767	0	1.437806725	4.170755915
TCGA-DD-A1EK	1.528767123	1	0.087994728	0.171972559
TCGA-DD-AADM	0.032876712	1	0.208030744	0.91308801
TCGA-MR-A8JO	0.904109589	0	0.818188929	2.223908103
TCGA-QA-A7B7	0.257534247	0	1.163342861	0.204215354
TCGA-CC-A8HT	0.383561644	1	0.260259119	2.173158142
TCGA-FV-A4ZP	6.810958904	1	0.046217792	0.232350575
TCGA-DD-A4NJ	2.542465753	0	0.861064309	3.429706473
TCGA-CC-5258	0.353424658	1	0.463389242	0.939991173
TCGA-EP-A2KB	1.632876712	1	0.215214251	0.55361815
TCGA-G3-A25X	4.873972603	0	0.229158065	1.2073394
TCGA-CC-A5UD	0.832876712	1	0.202692912	0.959520833
TCGA-DD-A119	0.610958904	1	0.4096552	1.384220046
TCGA-DD-AACB	6.367123288	0	4.041411217	6.175674092
TCGA-DD-AAE4	1.665753425	0	1.384491392	3.323507558
TCGA-CC-A3M9	0.821917808	1	1.742276179	4.357125467
TCGA-CC-A7IL	0.761643836	1	0.055823611	0.179331546
TCGA-BC-A10Z	0.093150685	1	0.05544439	0.049702343
TCGA-UB-AA0U	0.895890411	0	0.280861437	2.366807298
TCGA-DD-A3A8	0.030136986	1	0.107942176	0.286997505
TCGA-ED-A4XI	2.243835616	0	0.541855773	2.817854684
TCGA-HP-A5MZ	0.249315068	1	1.561792905	4.13188494
TCGA-DD-AAVU	6.032876712	0	0.16018717	0.126876819
TCGA-DD-AAD6	1.84109589	0	0	0.065127124
TCGA-DD-A4NE	1.808219178	1	0.072705713	0.604278317
TCGA-DD-AADV	1.57260274	0	0.434347894	2.068273542
TCGA-DD-AACX	0.465753425	0	0.285560478	0.166573032
TCGA-DD-AACC	4.616438356	1	4.926428367	6.70864387
TCGA-G3-A5SK	2.038356164	0	0.566596481	3.754190566
TCGA-ZS-A9CE	3.4	0	0.013930975	0.252143856
TCGA-DD-A73B	0.775342466	1	0.109763334	0
TCGA-RC-A7SB	1.610958904	0	0.302910924	1.691313947
TCGA-DD-AADN	2.460273973	0	3.496599122	4.510930914
TCGA-CC-A5UE	0.745205479	1	0.078357068	0.104204785
TCGA-DD-AACZ	0.468493151	1	2.695510162	5.864052395
TCGA-DD-AAVQ	7.473972603	0	5.164831724	6.069361686
TCGA-BD-A3EP	1.120547945	0	5.304296009	4.0497928
TCGA-DD-A39V	1.761643836	1	0.200338618	1.891375633
TCGA-NI-A4U2	4.906849315	1	0.095530954	0.173250009
TCGA-DD-A4NF	2.580821918	0	0.053113367	0.304339193
TCGA-DD-A11A	0.216438356	0	0.04552433	0.169004974
TCGA-DD-AAD0	0.375342466	0	0.15495009	0.424762174
TCGA-DD-A3A6	8.926027397	1	1.7072045	3.234937497
TCGA-DD-A114	3.147945205	1	4.132577665	6.202308986
TCGA-5C-AAPD	0.054794521	0	5.21184314	5.280040981
TCGA-HP-A5N0	2.060273973	1	0.809426628	2.666559827
TCGA-T1-A6J8	0.063013699	0	0.082849045	0.409099462
TCGA-XR-A8TC	3.668493151	0	0.100225609	0.188337746
TCGA-DD-AACK	0.024657534	0	0.101312906	0.201878722
TCGA-MI-A75C	0.797260274	0	0.177606073	0.189848464
TCGA-DD-AACP	1.136986301	0	1.228994727	1.810447628
TCGA-DD-AACT	4.279452055	0	1.430784108	3.15213733
TCGA-DD-A73E	0.120547945	0	0.183934387	0.112501177
TCGA-BC-4072	4.082191781	1	1.46410467	5.292885899
TCGA-BC-4073	2.326027397	0	3.029445641	6.465006359
TCGA-XR-A8TG	2.460273973	0	0.215159195	2.517563448
TCGA-RC-A6M6	0.024657534	0	0.295546012	1.737127311
TCGA-BC-A69H	1.216438356	0	0.743146632	1.149576099
TCGA-DD-AAC8	0.043835616	1	0.185909921	0.867418121
TCGA-DD-AADJ	2.920547945	0	0.694177546	1.038351893
TCGA-2Y-A9H9	1.909589041	0	0.251006915	1.608635163
TCGA-ED-A5KG	2.339726027	0	7.345247329	8.648499597
TCGA-DD-AACO	5.139726027	0	0.225191871	4.740713352
TCGA-G3-A25Z	1.794520548	0	0.132842485	0.380745959
TCGA-DD-A4NV	6.569863014	0	0.505734968	1.618682674
TCGA-FV-A2QR	1.591780822	1	0.038727431	0.821087538
TCGA-G3-AAV7	0.989041096	0	0.316211213	0.729195386
TCGA-2Y-A9H4	3.978082192	0	0.338496298	1.807751403
TCGA-3K-AAZ8	1.084931507	0	0.680749315	1.307554428
TCGA-CC-5261	0.265753425	1	4.03007471	4.133520783
TCGA-ZP-A9D2	2.095890411	1	1.937002324	4.874657804
TCGA-2Y-A9H5	1.520547945	1	1.268400856	2.485798788
TCGA-G3-A25T	4.254794521	0	0.399657836	1.777075427
TCGA-DD-AAEA	1.575342466	0	0.943030424	2.070873923
TCGA-RG-A7D4	3.008219178	0	5.782368198	6.272154609
TCGA-DD-AACD	1.043835616	1	0.29376033	0.413507431
TCGA-DD-AAD8	3.339726027	0	0.233442424	0.335582725
TCGA-5R-AAAM	0.126027397	1	0.939374413	4.142616022
TCGA-EP-A3JL	0.830136986	0	0.893121496	3.534837291
TCGA-DD-A73G	9.528767123	0	0.307066494	0.175911227
TCGA-G3-AAV4	0.073972603	1	0.02203552	0.28725088
TCGA-ED-A459	2.493150685	0	0.035561331	0.108547232
TCGA-DD-A73C	1.920547945	0	0.17682967	0.719775908
TCGA-MR-A520	0.62739726	0	0.237098041	3.348875426
TCGA-G3-A7M5	1.224657534	0	0.091989799	0.52193418
TCGA-MI-A75G	1.912328767	0	0.174781458	0.382692261
TCGA-CC-A7IK	0.717808219	1	0.034969848	0.164435278
TCGA-G3-A5SJ	1.912328767	0	3.146711261	5.810118898
TCGA-DD-AADC	1.164383562	1	0.606473024	2.353302963
TCGA-DD-A3A7	1.147945205	1	0.133545206	0.073218
TCGA-DD-AACE	5.983561644	0	0.649794595	1.355478665
TCGA-2Y-A9H3	4.153424658	0	3.918935728	7.090265946
TCGA-DD-A4NB	2.709589041	0	0.168258079	0.997121406
TCGA-G3-A5SI	2.104109589	1	0.109038657	0.837267943
TCGA-DD-AAE6	0.38630137	0	0	0.089660472
TCGA-DD-AACG	1.284931507	1	0.465209699	0.507395831
TCGA-5C-A9VG	0.898630137	0	0.203351026	1.445487823
TCGA-DD-A1EE	0.956164384	1	0.05745439	0.125477624
TCGA-BC-A110	5.797260274	1	1.505917345	4.391591771
TCGA-GJ-A3OU	2.408219178	0	2.094771491	5.553421331
TCGA-G3-A25U	4.482191781	0	0.116559614	0.367784244
TCGA-G3-A3CG	1.843835616	0	0.329287236	1.473887157
TCGA-CC-5260	0.238356164	1	0.48262208	3.28443181
TCGA-CC-A7IJ	1.046575342	0	1.030143942	2.838315066
TCGA-DD-AADU	1.517808219	0	0.103365258	0.128334596
TCGA-DD-AAE1	1.512328767	0	0.71979264	1.074848601
TCGA-2Y-A9HB	0.712328767	0	1.229002728	2.282439508
TCGA-BD-A2L6	3.734246575	0	0.126199605	0.904857156
TCGA-DD-A3A9	2.550684932	1	0.684455572	2.535475458
TCGA-KR-A7K2	2.271232877	0	0.459605256	2.325696106
TCGA-CC-A3MC	0.994520548	0	0.400177211	1.225543945
TCGA-DD-A73A	1.994520548	0	0.185762668	0.423847485
TCGA-DD-AADG	3.136986301	0	0.485085693	1.533599727
TCGA-DD-A4NL	4.687671233	0	0.217559675	1.982599739
TCGA-BC-A10Q	3.109589041	1	0.038561271	0.808414543
TCGA-2Y-A9GU	5.312328767	0	0.278506998	1.740056285
TCGA-ZP-A9CV	2.980821918	1	0.887402052	3.170331143
TCGA-DD-A113	6.643835616	0	0.825695685	3.017531793
TCGA-2Y-A9GT	4.449315068	1	1.387289742	4.114112948
TCGA-DD-A39X	4.64109589	1	0.377786653	1.078907633
TCGA-DD-AACU	4.293150685	0	0.721681597	2.875042803
TCGA-WX-AA47	1.523287671	1	0.423204555	0.487514441
TCGA-DD-A3A4	1.676712329	1	0.038278938	0.268397622
TCGA-DD-A73F	2.97260274	0	0.938275929	1.918680468
TCGA-DD-A4NN	2.463013699	1	0.159395133	0.545819052
TCGA-DD-AAEI	4.194520548	0	0.055461674	0.553360307
TCGA-UB-AA0V	0.860273973	0	0.545299436	4.288444944
TCGA-DD-AADO	1.24109589	0	1.513019708	1.883289232
TCGA-DD-AAVY	5.397260274	0	0.034771567	0.091494576
TCGA-FV-A3R3	1.002739726	1	0.466745297	3.395897182
TCGA-DD-A4NS	6.728767123	1	1.415205383	4.057736183
TCGA-MI-A75H	2.046575342	0	0.467681918	2.454608374
TCGA-UB-A7MC	1.369863014	0	0.081354818	0.342720964
TCGA-FV-A4ZQ	0.032876712	0	3.781767807	6.987623291
TCGA-DD-AAEG	1.969863014	0	0.07575753	0.480801767
TCGA-DD-AAD5	3.684931507	0	0.569234709	0.081997554
TCGA-K7-A5RG	1.421917808	0	5.530723442	8.192096989
TCGA-XR-A8TD	2.821917808	0	3.373837496	6.629579711
TCGA-DD-AACY	3.97260274	0	0.087545218	0.264824641
TCGA-KR-A7K7	2.605479452	0	1.924365971	3.573836202
TCGA-G3-A25Y	1.238356164	1	1.089450015	2.079781207
TCGA-K7-AAU7	0.983561644	0	1.171154295	4.742845921
TCGA-BC-A3KF	0.021917808	0	0.075115103	0.759843305
TCGA-2Y-A9H2	4.742465753	0	0.530014192	1.933539781
TCGA-DD-AAW3	4.473972603	0	0.081075036	0.63378848
TCGA-ED-A82E	1.117808219	0	0.647429092	4.54322427
TCGA-DD-A4NP	9.063013699	0	0.322765423	1.471328991
TCGA-G3-A6UC	1.838356164	0	0.036222033	0.140593482
TCGA-DD-AAW1	5.449315068	0	0.155222695	1.17642363
TCGA-DD-A118	9.416438356	0	0.065053827	0.821725968
TCGA-DD-AADA	3.378082192	0	2.134752897	2.677668345
TCGA-ED-A66Y	0.810958904	1	0.261013338	0.822807389
TCGA-DD-AAE3	1.550684932	0	0.079439801	0.18275547
TCGA-G3-AAV6	0.178082192	1	0.522803326	0.713147311
