# Supplementary material for: Machine learning identifies exosome features related to hepatocellular carcinoma
Source: Front Cell Dev Biol. 2022 Sep 19;10:1020415. doi: 10.3389/fcell.2022.1020415 (PMC9527306; doi:10.3389/fcell.2022.1020415)
Supplement: Supplementary file 2 [file DataSheet1.ZIP › Raw data for manuscript/data sheets/clinical characteristics-ICGC cohort.txt]

id	survival time	survival state
DO45275	10	1
DO23516	20	1
DO50798	30	1
DO45309	30	1
DO45145	60	1
DO50832	90	0
DO50785	90	1
DO45205	90	1
DO48687	120	0
DO45193	120	1
DO48682	120	1
DO50815	150	0
DO48728	150	0
DO23551	150	1
DO50859	180	0
DO48717	180	1
DO23530	180	1
DO23511	180	1
DO50857	210	0
DO50845	210	0
DO45247	210	0
DO45211	240	0
DO48741	240	0
DO45245	240	1
DO45307	240	1
DO45263	270	1
DO45217	270	1
DO50842	300	0
DO50844	300	0
DO45295	300	0
DO45305	300	0
DO50840	330	0
DO50839	330	0
DO45259	330	0
DO45289	360	0
DO45131	360	1
DO50825	390	0
DO50817	390	0
DO50816	390	0
DO45287	390	0
DO45195	390	0
DO23508	390	0
DO45221	390	1
DO48727	390	1
DO50813	420	0
DO50814	420	0
DO45127	420	1
DO50811	450	0
DO45293	450	0
DO45103	450	0
DO48672	450	0
DO23538	450	0
DO50848	480	0
DO50837	480	0
DO50827	480	0
DO50787	480	0
DO50783	480	0
DO45285	480	0
DO45273	480	0
DO48757	480	0
DO50791	480	1
DO48751	480	1
DO50831	510	0
DO50820	510	0
DO50822	510	0
DO50818	510	0
DO50819	510	0
DO50800	510	0
DO45283	510	0
DO48753	510	0
DO45119	510	1
DO50851	540	0
DO50834	540	0
DO50806	540	0
DO50807	540	0
DO50803	540	0
DO50799	540	0
DO50793	540	0
DO50796	540	0
DO48747	540	0
DO45161	540	1
DO50855	570	0
DO50829	570	0
DO50808	570	0
DO50789	570	0
DO45291	570	0
DO48746	570	0
DO48743	570	0
DO48720	570	0
DO45267	570	1
DO45123	570	1
DO45183	570	1
DO23545	570	1
DO45277	600	0
DO45171	600	0
DO45185	600	0
DO45179	600	0
DO48742	600	0
DO48733	600	0
DO48736	600	0
DO48723	600	0
DO50778	630	0
DO45249	630	0
DO48730	630	0
DO48732	630	0
DO23519	630	0
DO50772	660	0
DO227801	660	0
DO50780	660	1
DO45133	660	1
DO50805	690	0
DO50776	690	0
DO45165	690	0
DO48760	690	0
DO48719	690	0
DO48715	690	1
DO50850	720	0
DO50804	720	0
DO50774	720	0
DO45255	720	0
DO48759	720	0
DO48737	720	0
DO48716	720	0
DO48695	720	0
DO50809	720	1
DO45147	720	1
DO45093	720	1
DO45281	750	0
DO45269	750	0
DO48704	750	0
DO48703	750	0
DO23540	750	0
DO48738	780	0
DO48725	780	0
DO48701	780	0
DO23509	780	1
DO45257	810	0
DO48712	810	0
DO48700	810	0
DO23552	810	0
DO48697	810	1
DO48684	810	1
DO45115	840	0
DO48694	840	0
DO23534	840	0
DO23548	840	0
DO45253	870	0
DO45239	870	0
DO48761	870	0
DO48706	870	0
DO23510	870	0
DO45251	900	0
DO45235	900	0
DO45237	900	0
DO45233	900	0
DO45201	900	0
DO48721	900	0
DO48709	900	0
DO48693	900	0
DO48692	900	0
DO48689	900	0
DO48681	900	0
DO48691	900	0
DO23533	900	0
DO23531	900	0
DO23537	900	1
DO50802	930	0
DO45243	930	0
DO45231	930	0
DO23536	930	0
DO23541	930	0
DO23529	930	0
DO45163	960	0
DO23535	960	0
DO23532	960	0
DO23544	960	0
DO23542	960	0
DO45261	990	0
DO45229	990	0
DO45303	990	0
DO48686	990	0
DO23550	990	0
DO23549	990	0
DO45265	1020	0
DO45227	1020	0
DO45223	1020	0
DO23547	1020	0
DO23543	1020	0
DO23528	1020	0
DO45225	1050	0
DO45207	1050	0
DO23546	1050	0
DO23527	1050	0
DO23526	1050	0
DO23525	1050	0
DO23524	1050	0
DO45241	1080	0
DO45219	1080	0
DO23523	1080	0
DO23539	1110	0
DO23521	1110	0
DO45117	1110	1
DO45175	1140	0
DO48677	1140	0
DO45215	1170	0
DO45203	1170	0
DO45197	1170	0
DO45173	1170	0
DO45213	1200	0
DO45189	1200	0
DO45191	1200	0
DO45181	1200	0
DO48679	1200	0
DO23517	1200	0
DO23513	1200	0
DO45092	1200	1
DO45151	1230	0
DO23515	1230	0
DO45149	1260	0
DO45187	1260	0
DO45177	1260	0
DO227643	1260	0
DO48674	1260	0
DO23512	1260	0
DO45297	1260	1
DO45279	1290	0
DO45143	1290	0
DO23514	1290	0
DO45096	1290	1
DO45141	1320	0
DO45137	1320	0
DO45139	1320	0
DO23518	1320	0
DO23522	1320	0
DO45091	1320	1
DO45209	1350	0
DO45169	1350	0
DO45199	1350	0
DO45153	1380	0
DO45135	1410	0
DO23520	1410	0
DO45299	1440	0
DO45167	1440	1
DO45301	1440	1
DO45159	1470	0
DO45129	1470	0
DO45121	1530	0
DO45113	1560	0
DO45111	1590	0
DO45109	1590	0
DO45099	1590	0
DO45095	1620	0
DO45097	1620	0
DO45094	1650	0
DO45125	1680	0
DO45105	1680	0
DO45101	1680	0
DO45107	1710	0
DO45157	1980	0
DO45155	2160	0
