# Supplementary material for: Machine learning identifies exosome features related to hepatocellular carcinoma
Source: Front Cell Dev Biol. 2022 Sep 19;10:1020415. doi: 10.3389/fcell.2022.1020415 (PMC9527306; doi:10.3389/fcell.2022.1020415)
Supplement: Supplementary file 2 [file DataSheet1.ZIP › Raw data for manuscript/data sheets/different expressed genes of ERGs signature.txt]

Ensembl ID	log2fc
ENSG00000006611	1.37054565
ENSG00000183010	1.275522388
ENSG00000163220	2.634957607
ENSG00000275395	1.937109918
ENSG00000141934	1.134619276
ENSG00000140505	-1.484680598
ENSG00000232629	1.210241126
ENSG00000186818	1.033748828
ENSG00000162745	1.435104867
ENSG00000143125	-3.02752756
ENSG00000175426	3.548481813
ENSG00000076864	1.179369739
ENSG00000116774	1.180333967
ENSG00000160181	3.348773904
ENSG00000085831	1.270087096
ENSG00000091490	1.402533908
ENSG00000111371	1.091096556
ENSG00000258691	1.048511357
ENSG00000272620	1.404199434
ENSG00000164611	1.137883716
ENSG00000155659	1.019207538
ENSG00000102359	2.014356129
ENSG00000095970	1.171808927
ENSG00000171199	-1.020193905
ENSG00000099812	1.610349089
ENSG00000165304	1.205839611
ENSG00000214049	2.327928513
ENSG00000021461	-1.124954598
ENSG00000198054	1.21836443
ENSG00000173894	1.330822634
ENSG00000269028	-1.031183692
ENSG00000011426	1.417674121
ENSG00000166143	1.552051581
ENSG00000153071	1.13059752
ENSG00000254726	1.103541617
ENSG00000211950	2.163046961
ENSG00000139146	1.003768339
ENSG00000011422	1.551751386
ENSG00000130649	-1.089399566
ENSG00000124664	2.705314943
ENSG00000128591	1.772107944
ENSG00000077942	1.501823065
ENSG00000221867	1.289018057
ENSG00000104723	1.273089509
ENSG00000185499	2.799626841
ENSG00000225573	1.282827018
ENSG00000128422	2.162242571
ENSG00000198826	1.011069868
ENSG00000090104	1.222227856
ENSG00000112655	1.054545147
ENSG00000079462	1.090855748
ENSG00000123243	1.139350463
ENSG00000166851	1.324247123
ENSG00000198758	1.096135365
ENSG00000163735	2.643433116
ENSG00000100162	1.134173296
ENSG00000135549	1.606654117
ENSG00000140835	1.216682455
ENSG00000087245	1.130133175
ENSG00000144354	1.687829347
ENSG00000197696	1.102058815
ENSG00000186185	1.170466764
ENSG00000106258	-1.055192599
ENSG00000157827	1.095235341
ENSG00000146070	1.162491207
ENSG00000133063	1.84309399
ENSG00000214253	-1.083555731
ENSG00000140297	2.018444811
ENSG00000164687	1.293421516
ENSG00000005884	1.784022155
ENSG00000087494	1.905582591
ENSG00000068985	1.855194222
ENSG00000067225	1.838467316
ENSG00000124102	1.468101498
ENSG00000099399	1.294423084
ENSG00000163739	1.588387621
ENSG00000153933	1.091508542
ENSG00000187288	1.359116183
ENSG00000184867	1.118989471
ENSG00000187957	2.833428885
ENSG00000143061	1.055187874
ENSG00000205865	-1.152554937
ENSG00000092445	1.134774671
ENSG00000058085	1.669519633
ENSG00000120057	1.892736854
ENSG00000054179	1.05649783
ENSG00000174939	1.314481393
ENSG00000005448	1.070197856
ENSG00000275896	4.510743611
ENSG00000124766	1.036051825
ENSG00000182195	1.175457942
ENSG00000196611	3.231873367
ENSG00000197172	1.35503517
ENSG00000196188	3.472007371
ENSG00000157765	2.295615195
ENSG00000170627	1.37662461
ENSG00000135077	1.030564006
ENSG00000160183	1.329168291
ENSG00000122870	1.122143313
ENSG00000170312	1.094774009
ENSG00000175084	1.826095738
ENSG00000164932	1.270511127
ENSG00000100604	5.027926115
ENSG00000181458	1.342505807
ENSG00000101057	1.427852752
ENSG00000176170	1.547856224
ENSG00000074410	1.382840867
ENSG00000006118	1.531373828
ENSG00000075618	1.154901022
ENSG00000215644	-1.080293575
ENSG00000129354	1.143665144
ENSG00000169583	1.241876304
ENSG00000237649	1.135001748
ENSG00000175793	1.3128124
ENSG00000204710	-1.496624246
ENSG00000145386	1.047296528
ENSG00000270816	1.406359846
ENSG00000179083	1.620652016
ENSG00000204252	1.062000804
ENSG00000131389	1.47834012
ENSG00000121152	1.083680119
ENSG00000198077	-1.159586263
ENSG00000237172	1.066321646
ENSG00000035499	1.060964328
ENSG00000126259	6.684546324
ENSG00000088992	1.547778146
ENSG00000155760	1.473946294
ENSG00000005059	1.060573609
ENSG00000154839	1.173957788
ENSG00000182240	1.439521766
ENSG00000113758	1.2350118
ENSG00000077274	2.132124469
ENSG00000173110	1.320858129
ENSG00000107984	1.304625472
ENSG00000132965	1.138331837
ENSG00000156966	1.889985125
ENSG00000128342	1.26426377
ENSG00000197355	1.422946216
ENSG00000139055	1.827199999
ENSG00000160211	1.995063812
ENSG00000235162	1.769943828
ENSG00000163687	-1.063958761
ENSG00000169896	1.003823391
ENSG00000229656	1.304757844
ENSG00000251129	1.041381092
ENSG00000272398	1.146752197
ENSG00000136943	2.515171645
ENSG00000046604	1.020637079
ENSG00000164109	1.051301455
ENSG00000075461	1.513340669
ENSG00000089356	1.432314983
ENSG00000160868	-1.164656863
ENSG00000145708	-1.258362333
ENSG00000144959	1.082463101
ENSG00000112818	1.779103894
ENSG00000184292	1.110576067
ENSG00000175344	1.084689557
ENSG00000134690	1.161341217
ENSG00000091129	1.092052273
ENSG00000105281	1.540760326
ENSG00000221926	1.064710797
ENSG00000109758	-1.300167844
ENSG00000175063	1.124139459
ENSG00000172425	-1.046975285
ENSG00000225217	1.404563237
ENSG00000106541	1.016161556
ENSG00000156970	1.245720964
ENSG00000213401	1.495354772
ENSG00000146670	1.071259442
ENSG00000106236	2.342830532
ENSG00000019505	1.174795546
ENSG00000171241	1.44835192
ENSG00000164761	1.015434744
ENSG00000249628	3.243315001
ENSG00000158747	1.226759186
ENSG00000074800	1.061483554
ENSG00000111674	1.789244904
ENSG00000185664	-2.769347819
ENSG00000261611	1.236053825
ENSG00000171310	1.197442039
ENSG00000151365	-1.050885785
ENSG00000080293	1.708602851
ENSG00000228952	1.248398952
ENSG00000148344	1.112299205
ENSG00000094804	1.062730448
ENSG00000070087	1.443893505
ENSG00000021300	1.6880044
ENSG00000116741	1.367194986
ENSG00000163931	1.001326999
ENSG00000116701	1.117546298
ENSG00000163359	1.064465362
ENSG00000227471	1.121633706
ENSG00000117399	1.551814303
ENSG00000170509	-1.092413131
ENSG00000138119	1.050805051
ENSG00000049130	1.085105222
ENSG00000128242	1.268238215
ENSG00000164045	1.093043861
ENSG00000109846	1.038387536
ENSG00000175309	-1.192535572
ENSG00000038427	1.481071902
ENSG00000179593	1.005945229
ENSG00000175130	1.006235016
ENSG00000067057	1.703229508
ENSG00000163191	1.334152274
ENSG00000080986	1.136120884
ENSG00000174992	-1.2137445
ENSG00000213606	1.545532924
ENSG00000125869	1.779566144
ENSG00000204580	1.10521702
ENSG00000105894	1.606153959
ENSG00000234722	1.126585943
ENSG00000101003	1.055932277
ENSG00000112984	1.276862969
ENSG00000175003	-1.056968213
ENSG00000164181	1.242565603
ENSG00000211935	1.905518542
ENSG00000137819	1.281304945
ENSG00000181617	1.441904128
ENSG00000046774	1.192252893
ENSG00000182379	1.68719216
ENSG00000051180	1.04219911
ENSG00000140274	2.285108038
ENSG00000090889	1.239175623
ENSG00000075218	1.21984926
ENSG00000103222	1.249312583
ENSG00000106348	1.234363262
ENSG00000261040	1.336494736
ENSG00000107159	1.258364202
ENSG00000260027	1.124999946
ENSG00000238269	2.301350866
ENSG00000092068	1.037651736
ENSG00000111713	-1.089356385
ENSG00000157456	1.141589518
ENSG00000076716	1.228504209
ENSG00000118849	1.036930085
ENSG00000205866	-1.247279252
ENSG00000126890	2.180725856
ENSG00000137251	1.159288843
ENSG00000164294	1.115234754
ENSG00000254166	1.136815826
ENSG00000121895	1.506700403
ENSG00000145920	1.407503121
ENSG00000168078	1.005838219
ENSG00000187688	1.003549813
ENSG00000069849	1.007242263
ENSG00000169679	1.197497498
ENSG00000168060	1.407440196
ENSG00000112742	1.22455702
ENSG00000102007	1.086529345
ENSG00000167644	1.399899906
ENSG00000157227	1.044779856
ENSG00000169908	1.008939528
ENSG00000204583	-1.267748205
ENSG00000145623	1.183411588
ENSG00000203747	1.099780041
ENSG00000164171	1.108459573
ENSG00000133110	1.268437714
ENSG00000053918	1.323257684
ENSG00000165168	1.135589902
ENSG00000105472	1.095995304
ENSG00000186732	-1.033541684
ENSG00000151882	1.014975552
ENSG00000105173	1.217209037
ENSG00000093009	1.174077753
ENSG00000132470	1.489892067
ENSG00000244405	1.046317459
ENSG00000161800	1.023875264
ENSG00000005421	-1.060083049
ENSG00000143546	2.251111031
ENSG00000163082	1.886466305
ENSG00000167600	1.074143483
ENSG00000184999	-1.185677357
ENSG00000198535	2.502159238
ENSG00000085662	1.388451254
ENSG00000088882	1.069251229
ENSG00000240935	1.028302109
ENSG00000131747	-1.050832679
ENSG00000085840	1.123207595
ENSG00000158869	1.175429992
ENSG00000111716	1.077546554
ENSG00000110811	1.030890846
ENSG00000247095	1.009290138
ENSG00000153233	1.29174861
ENSG00000139514	1.130661025
ENSG00000117650	1.013184036
ENSG00000253368	1.082565814
ENSG00000137285	1.015013034
ENSG00000141524	1.135303204
ENSG00000109805	1.149515266
ENSG00000168268	1.227441031
ENSG00000160182	1.588700635
ENSG00000041982	1.462729223
ENSG00000158516	6.573563523
ENSG00000106123	1.275889107
ENSG00000068489	1.353588769
ENSG00000231106	2.676928807
ENSG00000122861	1.409405525
ENSG00000250742	1.215451963
ENSG00000092929	1.33181162
ENSG00000088826	1.116870628
ENSG00000137807	1.322265455
ENSG00000167972	1.045935341
ENSG00000170801	1.041836845
ENSG00000096433	1.520580794
ENSG00000138160	1.114669133
ENSG00000175832	1.016394397
ENSG00000232216	1.15091598
ENSG00000104951	1.876940762
ENSG00000169862	1.010935261
ENSG00000167513	1.121442822
ENSG00000164176	1.400813607
ENSG00000104435	1.319010946
ENSG00000206557	1.014689186
ENSG00000179674	1.971017722
ENSG00000124225	1.243242271
ENSG00000251003	1.421062977
ENSG00000130829	1.15041653
ENSG00000143228	1.170301344
ENSG00000118785	1.783976492
ENSG00000102034	1.161385163
ENSG00000122133	1.236567594
ENSG00000185633	1.11462448
ENSG00000169607	1.330891593
ENSG00000085491	1.031595852
ENSG00000130427	1.25849977
ENSG00000108448	1.481268402
ENSG00000197838	1.075022486
ENSG00000104341	-1.435415487
ENSG00000077782	1.085095569
ENSG00000137573	1.169780555
ENSG00000134057	1.149746511
ENSG00000169429	1.234294572
ENSG00000132031	1.196332297
ENSG00000113083	2.786474348
ENSG00000155495	1.033292842
ENSG00000083807	-1.07142056
ENSG00000034510	1.043737685
ENSG00000185686	1.893123954
ENSG00000154040	1.950434883
ENSG00000124429	1.422499905
ENSG00000162174	1.012891405
ENSG00000124491	-1.295219292
ENSG00000167767	1.107466045
ENSG00000187193	1.44777228
ENSG00000166920	-1.522502731
ENSG00000126787	1.488432301
ENSG00000214855	1.352229874
ENSG00000143226	-1.208544338
ENSG00000164379	1.033652453
ENSG00000136193	1.317803031
ENSG00000173762	1.340909253
ENSG00000091136	1.636731171
ENSG00000205360	1.04164904
ENSG00000178882	2.670068919
ENSG00000150782	1.239768141
ENSG00000137309	1.047483072
ENSG00000176454	1.078786575
ENSG00000122176	1.052937713
ENSG00000125841	1.034529859
ENSG00000117394	1.865533104
ENSG00000169715	-1.342476966
ENSG00000141756	1.659812084
ENSG00000159217	1.159148771
ENSG00000007062	1.269463137
ENSG00000110195	1.910290423
ENSG00000112559	1.026138543
ENSG00000051523	1.069096155
ENSG00000178999	1.090206217
ENSG00000096088	1.397671248
ENSG00000138180	1.574440663
ENSG00000147889	1.15155116
ENSG00000005001	1.905101458
ENSG00000142945	1.428449682
ENSG00000100122	4.199346842
ENSG00000102837	1.682758208
ENSG00000148773	1.236434436
ENSG00000113739	1.313487332
ENSG00000242125	1.113074773
ENSG00000137731	1.148514153
ENSG00000163121	1.158278825
ENSG00000265303	1.37139137
ENSG00000159399	1.594833811
ENSG00000111206	1.00420157
ENSG00000174371	1.019387606
ENSG00000150551	1.00283013
ENSG00000013810	1.266812876
ENSG00000163993	1.045046558
ENSG00000135451	1.179728784
ENSG00000141526	1.067566994
ENSG00000123485	1.744662124
ENSG00000117122	1.094915019
ENSG00000103534	1.777503463
ENSG00000262406	1.548624389
ENSG00000154277	2.930053221
ENSG00000136840	2.717293237
ENSG00000143320	1.031829339
ENSG00000129654	1.652190309
ENSG00000267795	1.394278629
ENSG00000161249	1.787623021
ENSG00000137673	1.41787171
ENSG00000229604	-1.00796413
ENSG00000175040	1.062257125
ENSG00000219481	-1.885353922
ENSG00000159259	1.098576568
ENSG00000149925	1.196802061
ENSG00000117525	1.050862118
ENSG00000129521	1.835725873
ENSG00000198930	1.467196645
ENSG00000088325	1.175617351
ENSG00000168743	1.086709377
ENSG00000101443	1.472417479
ENSG00000115163	1.304134073
ENSG00000178860	1.674117792
ENSG00000204653	-1.113986796
ENSG00000181019	1.456086608
ENSG00000114113	1.744818061
ENSG00000117148	2.393215753
ENSG00000100985	1.673765534
ENSG00000164649	1.126491715
ENSG00000054598	1.097148655
ENSG00000157483	1.367440893
ENSG00000157613	1.33602042
ENSG00000049089	1.370258163
ENSG00000050344	1.021555516
ENSG00000139547	-1.023261173
ENSG00000198033	2.177670858
ENSG00000121316	1.708732472
ENSG00000169347	1.611322944
ENSG00000135245	1.20862629
ENSG00000140107	-1.005932802
ENSG00000171345	1.378637799
ENSG00000133636	1.773723525
ENSG00000109089	1.190132836
ENSG00000171729	1.247796397
ENSG00000114346	1.204179706
ENSG00000161714	1.011725663
ENSG00000225968	-1.146549316
ENSG00000089685	1.228839966
ENSG00000071539	1.420022058
ENSG00000163053	1.241590017
ENSG00000147852	1.308941995
ENSG00000145685	1.120196664
ENSG00000011028	1.208102129
ENSG00000181751	1.589323854
ENSG00000134873	1.902047671
ENSG00000109861	1.009765667
ENSG00000123095	1.074046355
ENSG00000104419	1.199485853
ENSG00000069011	1.293328938
ENSG00000166391	-1.081908469
ENSG00000170525	1.2582113
ENSG00000143512	1.538138722
ENSG00000117724	1.098605574
ENSG00000152253	1.036658236
ENSG00000153395	1.300036533
