# Supplementary material for: Machine learning identifies exosome features related to hepatocellular carcinoma
Source: Front Cell Dev Biol. 2022 Sep 19;10:1020415. doi: 10.3389/fcell.2022.1020415 (PMC9527306; doi:10.3389/fcell.2022.1020415)
Supplement: Supplementary file 2 [file DataSheet1.ZIP › Raw data for manuscript/data sheets/exosome related genes.txt]

id	futime	fustat	LDHA	PRDX1	HADHA	SFN	UBB	S100A10	BSG	LRP4	HSPA8	CALM1	PON1	IDH1	PRDX6
TCGA-EP-A26S	608	0	43.10346	212.1682	98.33075	0.2229846	539.6257	20.23943	50.82709	0.06676309	139.8614	21.18825	243.7188	156.1758	139.5222
TCGA-DD-AAVX	1718	0	124.7321	250.1032	54.10011	3.026329	631.5728	83.85211	56.67952	0.9869402	248.5108	20.45142	81.67357	64.63037	100.7451
TCGA-ED-A7PZ	6	0	157.8374	355.0731	134.3797	44.28637	633.512	46.74417	159.1738	0.04280459	77.23444	16.54772	7.944924	48.36469	121.6495
TCGA-LG-A6GG	387	0	148.3239	179.6752	92.90833	66.60249	261.3838	92.00817	85.31292	13.81737	214.7768	14.68188	3.290158	63.77605	71.31515
TCGA-ED-A97K	6	0	133.1575	132.0335	49.04329	62.56196	230.6889	179.0303	120.3805	0.1936391	181.2887	29.52001	27.00488	63.23639	60.55932
TCGA-DD-AAVW	2317	0	61.33814	93.39477	88.21638	12.53649	490.1998	128.1387	56.34116	0.1946504	190.5885	29.26868	88.19081	69.18386	141.3655
TCGA-UB-A7ME	486	0	54.48854	242.3777	82.85243	59.56208	450.1193	121.5856	82.95645	0.04197006	114.7931	28.99879	93.14726	31.54566	159.0825
TCGA-G3-A7M9	56	1	146.0798	262.5517	96.11778	13.90772	333.2552	220.2006	206.2075	3.902445	254.6233	28.11089	1.3584	93.97125	143.4915
TCGA-DD-AACJ	2102	0	61.10699	447.1724	87.18959	23.71659	344.084	88.07043	116.5321	0.04079223	167.1424	16.8702	36.01591	40.81002	275.0731
TCGA-DD-A4NK	1210	1	77.48345	146.1747	78.33493	3.486418	502.0836	18.64453	55.645	0.1965394	132.912	22.47461	196.6673	76.80268	239.8207
TCGA-DD-A3A5	3125	1	52.3197	374.4134	66.92951	3.46985	422.9122	184.3995	83.92805	0.3051775	193.8837	38.6101	275.2163	93.83866	192.5631
TCGA-DD-AACF	365	1	68.22369	211.6383	65.83388	6.072726	607.7618	142.8518	66.5029	0.01599737	230.4001	30.44337	1.012878	24.49952	394.9332
TCGA-K7-A5RF	631	0	54.08887	127.4903	85.76713	1.927528	453.0574	33.14526	58.72378	0.07112129	146.3829	21.49495	198.684	51.3163	187.4611
TCGA-ZP-A9D1	21	0	94.13884	153.4737	75.86943	6.813044	346.6403	187.7636	93.43328	2.687795	148.4744	17.37944	61.27789	77.4736	247.7619
TCGA-DD-AADB	1242	0	96.94634	147.5432	71.58914	0.3699639	279.8888	16.08852	129.0941	0.09940871	212.0323	14.18419	7.795762	39.03664	165.7327
TCGA-DD-AAVZ	1900	0	86.39982	116.0231	76.99085	1.19988	485.5657	67.53006	58.35476	0.06227555	173.037	27.33081	99.36816	34.60729	281.0741
TCGA-BC-A216	1351	0	46.29778	138.4798	56.30671	10.54521	231.5911	28.19262	137.721	0.2599619	70.83669	23.29595	68.81821	41.75185	111.8454
TCGA-DD-A1EF	394	1	37.51461	168.8737	124.271	0.2607281	302.2194	31.85512	131.8256	0.2438355	108.354	23.48278	3.104432	52.61394	238.9578
TCGA-DD-AADL	636	0	75.54732	216.0653	64.23438	1.586558	289.7041	92.5584	74.27388	0.05367526	157.9782	16.02727	228.4044	81.0217	161.5684
TCGA-KR-A7K8	906	0	83.22997	182.2815	107.4395	1.467385	443.0054	48.60512	155.6045	0.06044772	72.58843	21.26992	167.5095	57.80994	90.76296
TCGA-ED-A7PX	6	0	112.0762	195.6224	58.88247	56.42885	254.8639	48.8548	163.5632	0.2032969	218.6885	26.58118	1.315485	66.2036	117.1206
TCGA-DD-AADK	1049	0	55.77481	106.7426	61.75247	22.15289	483.2586	119.9261	73.3958	0.02722206	123.9495	13.81085	55.028	40.3836	182.9067
TCGA-BW-A5NO	20	0	61.15293	338.9712	54.31083	34.0049	295.5355	104.3475	95.42445	0.05651567	137.2033	22.38574	123.3007	92.69542	214.5822
TCGA-DD-A39W	827	1	65.33763	122.8958	121.4744	0.4146179	395.6779	36.49819	45.28597	4.57512	223.1169	17.85725	54.60716	77.45915	125.4826
TCGA-GJ-A9DB	67	1	90.65434	235.5651	59.20972	40.53668	318.8584	90.78543	105.5986	0.1744836	157.017	30.93242	102.0757	101.9981	118.3805
TCGA-DD-A1EA	2415	0	53.7062	172.676	81.73607	9.562433	230.5001	46.07243	58.83373	0.07003503	147.1303	21.77118	24.29747	87.82129	221.5462
TCGA-UB-A7MD	52	1	71.81787	422.0762	53.53391	48.86889	180.8212	175.5886	254.663	0.1284033	167.9739	27.76022	80.18321	100.2808	308.9534
TCGA-ES-A2HS	688	1	31.11026	116.9556	77.87167	0.4899441	256.4272	59.00921	63.92505	0.02735526	114.6241	25.30032	222.0872	33.92767	248.4536
TCGA-G3-A3CJ	594	0	64.85374	142.5824	48.08839	0.1698658	626.3187	106.7953	44.69002	0.03477537	81.63474	16.34019	186.9778	57.96739	333.9188
TCGA-FV-A3R2	194	1	104.565	245.5761	74.0331	26.59659	371.8305	37.67502	77.68414	0.07547283	180.3312	26.01641	157.6092	101.5102	224.5184
TCGA-2Y-A9GZ	848	1	76.24908	207.6463	110.7994	1.514278	311.4304	54.03234	36.94391	3.110919	101.3686	24.38567	163.3309	80.31376	146.6581
TCGA-4R-AA8I	262	1	66.64495	261.6674	137.5127	5.437837	487.2363	43.39771	53.92863	0.3817635	134.8869	20.2714	101.0416	76.2315	235.2687
TCGA-DD-A4NG	802	1	131.2599	106.498	69.84201	15.52725	298.7367	77.35583	63.92925	0.511207	112.654	20.16325	2.264294	63.628	118.1969
TCGA-RC-A6M5	15	0	114.2244	235.2342	49.03459	0.1902966	304.7887	49.7947	200.6398	0.1588757	226.5367	23.47484	66.54537	28.85165	276.064
TCGA-2Y-A9H0	3675	0	99.74153	235.2602	58.77622	38.64613	235.0018	84.11925	101.7559	0.1135004	53.22527	12.66909	70.03994	73.99761	193.7263
TCGA-DD-A11B	14	1	70.31868	65.27486	71.96965	0.1369793	425.4183	65.71809	49.89279	0.1720805	194.5416	33.4873	103.9243	74.5346	448.0767
TCGA-G3-A25V	860	0	84.28678	289.2955	64.25797	4.60311	215.2554	46.16629	116.3675	0.07004031	138.1757	25.60202	85.55654	71.87314	225.5266
TCGA-DD-AADQ	436	0	118.1451	233.1645	40.78729	1.063559	587.0928	23.3751	129.9375	0.4082522	63.63974	18.76186	110.9553	62.78942	85.164
TCGA-CC-A8HS	300	1	44.17196	84.32132	68.39531	18.88731	402.0097	81.09334	157.5137	0.09957059	97.69775	28.57435	4.994893	51.6352	216.7777
TCGA-DD-A1EL	415	1	127.0348	595.0398	188.95	136.4619	401.4631	144.7247	62.30707	2.0415	250.6048	23.0496	7.923255	100.9223	287.5339
TCGA-WQ-AB4B	395	0	64.27484	304.4898	49.59064	6.001862	573.3728	124.5202	136.5826	0.03165587	30.15108	23.29985	205.3691	29.82206	234.306
TCGA-5R-AA1C	520	0	30.92928	336.6228	114.5747	1.304083	639.0027	118.6953	82.71137	0.09484646	247.0512	36.38676	68.02956	250.9668	433.7444
TCGA-ED-A8O6	56	1	81.27481	260.3723	89.4658	48.15085	197.6945	92.69399	108.4729	0.04806438	110.935	23.57958	1.313166	55.20891	236.2342
TCGA-DD-AADD	1231	0	35.62395	407.957	110.0828	31.2009	485.0303	142.4288	79.66417	3.864154	95.31198	11.01829	4.630371	93.18962	108.7997
TCGA-BC-A10S	1423	1	77.06816	119.8376	87.61813	2.457491	557.763	72.26613	85.06813	0.1059492	160.3873	33.34695	131.8837	26.06313	184.3105
TCGA-DD-AAEB	478	0	20.17071	122.8033	28.67516	1.352681	204.6185	88.10309	59.85706	0.03872247	14.36714	16.72832	117.2064	59.16774	267.678
TCGA-WX-AA44	615	0	31.44797	266.2864	40.83005	80.41198	165.6351	127.1439	173.5909	0.1814045	65.04596	24.48693	70.91449	63.61401	282.2902
TCGA-PD-A5DF	639	1	98.37253	314.8473	71.53129	28.01597	200.5868	111.6308	91.95969	0.07965974	89.31009	34.64238	125.1383	104.1585	102.439
TCGA-YA-A8S7	412	1	101.2651	396.5467	53.18957	99.62517	261.5979	478.1387	405.8859	0.2467587	138.4419	39.56938	13.75246	59.03071	167.6565
TCGA-5R-AA1D	449	0	100.4484	205.9637	48.76429	6.998621	380.9044	61.68381	103.6707	0.4023659	173.5373	26.35348	43.72343	57.56845	246.2507
TCGA-DD-AACH	195	1	208.9485	273.0526	106.511	65.2966	309.2631	209.8132	120.8978	0.2185746	247.3078	16.36986	44.18384	121.5744	766.1348
TCGA-CC-A8HV	279	1	81.02108	206.8521	55.48757	121.4207	182.0956	151.6371	290.4593	0.6629935	59.45324	16.03453	38.56625	87.28593	170.9593
TCGA-G3-AAV0	476	0	23.43506	131.3919	63.2248	0.6874594	471.0492	19.45158	186.6827	0.007916538	20.8475	12.43396	129.9968	19.7741	151.0877
TCGA-DD-AAED	763	0	103.722	111.1373	29.81847	78.24206	184.0105	172.9333	102.692	0.01072628	22.16758	13.3364	187.9335	38.45988	147.9369
TCGA-ZS-A9CG	341	0	57.05911	181.3391	105.5302	5.660287	435.1249	160.1256	108.8592	0.09286182	142.5518	20.71184	139.6693	53.00281	254.7388
TCGA-K7-A6G5	512	0	80.96497	277.5963	87.12466	5.296013	383.8796	42.98647	167.7581	0.03469483	121.1055	26.04553	166.3361	60.73546	167.7856
TCGA-DD-AADS	474	0	23.0865	131.8855	49.68265	0.3553912	322.7286	76.5308	44.20795	0.003031525	23.33704	13.40478	257.3533	34.4807	289.534
TCGA-DD-AAEK	1067	0	50.24257	106.567	80.22193	1.69353	443.9048	83.91397	78.91245	0.0908034	115.3122	14.68155	106.676	66.75797	161.602
TCGA-DD-A4ND	2746	0	98.35279	95.79281	59.5404	2.529882	251.3934	68.80577	89.87455	0.6084858	93.0086	34.53522	7.497691	46.92288	97.36386
TCGA-2Y-A9H7	1168	0	47.60598	44.86589	60.56044	0.1733471	437.2692	137.596	70.29365	0.8098884	151.1658	27.38309	39.75808	37.32048	136.5604
TCGA-RC-A7S9	640	0	101.6716	88.16708	37.57275	78.17028	347.27	43.64047	198.3839	0.1009912	51.98351	19.83868	68.15995	58.76865	203.3778
TCGA-DD-AADI	1085	0	36.14738	120.2046	58.79846	0.1493529	743.1281	82.63389	111.3165	0.02866492	167.7966	36.1061	51.12253	14.16686	321.9758
TCGA-DD-A4NA	1008	0	238.3133	62.7164	136.9785	7.463592	140.2822	39.06629	109.8505	0.14643	221.6184	25.13006	2.171024	96.40011	43.84961
TCGA-BC-A10T	837	1	44.22489	157.859	75.43242	14.22583	486.7119	41.14138	53.37386	0.2102759	159.9313	26.17187	86.70853	58.92141	267.8787
TCGA-RC-A7SH	468	0	49.90968	101.9267	34.12163	61.68714	241.5587	203.3212	251.1414	0.02916121	45.37811	15.82608	46.77589	22.78116	171.3692
TCGA-WJ-A86L	345	0	57.28391	111.4384	37.87626	74.67744	99.01537	81.79046	100.9027	0.1271994	90.22993	15.06724	1.189925	52.5804	94.18965
TCGA-DD-AA3A	410	1	118.1427	183.349	95.78113	106.1356	357.7101	61.81262	189.2987	0.07298819	201.3466	15.25481	2.840094	24.48005	309.9079
TCGA-CC-A7IE	217	1	164.6292	226.3777	49.01497	10.57953	260.2429	22.19715	337.7395	0.1027075	88.0044	21.66805	1.870713	39.53752	241.1777
TCGA-DD-AAVS	1823	0	35.80483	147.5371	64.13002	0.7344618	588.066	148.9563	72.88585	0.04920902	149.9084	31.28035	127.4167	103.7985	191.9393
TCGA-DD-AAE7	644	0	51.07211	100.9035	59.163	0.2166122	418.5537	40.39684	39.79593	0.05173631	128.4026	20.80189	117.3867	45.545	208.0002
TCGA-BC-A3KG	680	0	66.13466	293.3711	105.6136	2.263107	224.8003	4.856132	191.914	0.06527284	90.00684	15.09068	57.24683	119.401	371.9389
TCGA-DD-A3A2	2131	1	43.7612	122.445	117.6392	0.06709573	348.3647	3.179894	55.08567	0.2369462	89.42481	11.60271	126.9076	51.00867	223.1408
TCGA-DD-AAVR	2513	0	75.25266	300.3501	78.25445	5.575021	440.7845	24.2372	53.35057	0.1160677	251.9151	27.51437	137.9641	61.7878	400.0962
TCGA-CC-A7II	399	0	216.0827	284.3301	36.82193	1.57704	325.7976	46.41214	132.8134	0.4777975	495.5196	25.71238	0.6431782	11.23617	189.9486
TCGA-DD-AACN	1302	0	72.82641	111.373	76.36381	1.027757	503.5198	90.69627	113.729	0.08706416	126.686	23.74855	51.06723	29.4299	198.3682
TCGA-2Y-A9GX	2442	0	65.4776	214.8301	46.44188	5.34466	251.2228	66.44882	67.56177	0.07415326	149.5159	21.55598	116.9192	51.39845	131.4492
TCGA-CC-A3MA	303	1	52.75994	235.6098	62.13689	34.39308	243.3855	51.94867	111.1571	0.325377	256.0934	38.87286	9.436875	19.61707	146.0772
TCGA-DD-AACQ	432	1	77.5875	265.2581	67.74955	45.72909	342.1579	36.36572	44.03701	0.02557087	75.44236	19.18008	175.0434	111.1076	175.2764
TCGA-RC-A7SF	579	0	60.3589	195.5073	32.2233	50.11592	519.3304	73.9354	238.123	0.01605891	35.77923	18.41377	97.63705	26.12418	153.6997
TCGA-DD-AADW	587	0	59.22793	96.02301	60.48634	14.84653	178.4154	29.91734	158.7494	0.1683146	109.5075	27.91282	14.88409	51.96557	176.6722
TCGA-G3-A3CH	780	0	57.96481	159.2107	117.406	36.48046	334.216	83.97511	37.8501	0.0546911	167.647	20.94347	202.0924	25.48755	250.0125
TCGA-DD-A1EI	183	0	114.2389	284.1218	97.21411	0.5155012	312.9277	55.16163	57.58648	0.1385143	378.2603	37.65684	222.6758	39.05159	144.0267
TCGA-ZP-A9CZ	706	0	55.80666	195.2723	51.77441	39.06745	309.7766	109.1799	64.00682	0.05750951	168.4973	25.29866	134.3731	49.99961	210.0928
TCGA-KR-A7K0	65	1	58.65348	315.3934	60.11009	24.14911	126.5551	76.25858	119.2014	0.05577615	104.2451	23.45654	94.63385	92.78556	439.018
TCGA-BC-A10Y	711	1	54.21164	293.6593	60.08964	51.44035	402.2946	62.64642	122.9548	0.1218287	137.1571	38.68227	55.82174	57.50736	269.2418
TCGA-ED-A8O5	406	0	54.62416	61.24602	65.44397	0.9897292	539.2123	20.67525	116.6898	0.1601793	155.9717	24.67524	41.21284	60.30098	104.0407
TCGA-CC-A9FS	211	0	80.83165	83.80293	71.85604	20.70267	441.0747	105.883	53.71149	0.07747438	202.0168	34.23163	201.3885	32.15421	212.9451
TCGA-UB-A7MB	601	0	25.07589	195.986	104.2355	54.14694	317.6715	97.18056	112.499	0.1430762	130.7238	22.10399	87.90194	44.93373	266.9993
TCGA-ED-A627	423	0	111.5892	134.569	87.42799	0.9485897	313.4545	68.6165	83.12404	0.1664552	133.0274	30.82012	109.8541	38.98	137.6319
TCGA-XR-A8TE	925	0	69.28476	120.1334	65.86106	0.9325871	257.1547	32.63753	86.48296	7.311431	106.4253	15.49269	2.970316	99.54049	100.981
TCGA-G3-A7M7	361	0	94.97488	307.3772	88.02408	14.12677	555.2298	49.93243	143.387	0.03478433	290.5303	23.2729	37.41782	35.56692	230.1238
TCGA-G3-AAUZ	480	0	44.34004	179.2734	67.91245	53.18117	382.4121	127.6345	59.95383	0.03402308	96.90798	32.28514	106.3255	26.71277	313.7509
TCGA-RC-A7SK	472	0	103.6862	206.0817	89.13545	65.45918	619.7043	121.7597	90.78174	0.02678409	61.45565	16.74548	232.0448	36.63346	256.7312
TCGA-DD-AACI	1618	0	47.84073	348.8503	58.12857	18.29562	708.3153	206.1755	87.83318	0.04582617	89.46127	16.98586	155.6395	65.85876	685.0409
TCGA-DD-A4NH	917	0	123.7831	120.7697	42.75067	3.266934	149.1198	105.6974	166.7021	2.478694	183.7005	14.51898	27.72843	76.27898	168.9802
TCGA-WX-AA46	756	0	83.96881	140.4739	45.11784	0.1824379	412.1186	47.26035	45.39921	0.1365579	167.8438	21.74942	299.391	55.63274	205.7878
TCGA-DD-A4NQ	373	1	171.1983	479.0307	109.9909	56.60925	217.1326	105.9251	134.5895	6.517358	277.9214	12.94713	113.3863	117.7545	352.5034
TCGA-G3-A5SM	520	0	115.0361	226.1821	66.37045	0.2370862	400.2354	57.08507	65.56845	0.07115068	131.4941	17.74962	72.15557	55.84909	290.6815
TCGA-MI-A75E	507	0	85.80814	200.0281	58.33159	3.050398	238.843	55.68645	90.92171	0.04792562	122.6765	20.88886	140.2023	75.57856	198.1674
TCGA-DD-A11D	1560	1	68.64351	165.2693	134.7794	2.79875	338.7997	153.38	204.3937	0.08669901	126.8662	19.38927	154.984	89.24338	259.7182
TCGA-CC-5262	103	1	105.3057	246.8816	73.35552	4.404483	273.6082	73.15032	140.6763	0.06688413	241.3973	24.91721	59.38478	77.66127	178.1178
TCGA-2Y-A9GY	757	1	160.3	631.4326	104.5475	68.05313	439.2732	193.3674	139.1318	1.8257	148.8513	20.60779	4.767821	83.40706	279.9094
TCGA-ES-A2HT	438	1	74.60732	310.4884	79.18353	2.167742	489.7108	124.0113	104.3592	0.02034018	207.0744	17.09135	152.5125	29.42974	281.7228
TCGA-DD-AAW0	2015	0	72.76753	104.6764	94.51263	14.13389	468.9402	122.0012	75.36256	0.104398	175.455	19.18764	138.2972	52.83035	161.2869
TCGA-G3-A3CI	180	0	122.0922	188.5564	99.02015	0.7222444	293.6187	11.48419	76.08185	0.07714421	30.38909	20.23034	110.3665	72.4309	144.9193
TCGA-DD-AAVV	2455	0	67.10739	391.8827	71.17749	15.33619	444.6359	60.92774	104.724	0.1024946	185.0252	16.39457	132.7846	39.9418	304.1291
TCGA-DD-A39Y	171	1	195.1667	886.7113	69.69648	276.2217	280.8688	174.0933	211.0489	0.8652482	333.0074	22.06956	67.92428	43.06497	234.6454
TCGA-DD-A1EB	2017	0	56.23288	243.7494	77.68989	0.06997571	236.0767	3.699506	67.48991	0.5221684	230.335	12.73371	140.1435	70.30215	146.1965
TCGA-DD-AAD1	564	0	83.26305	113.6417	82.75426	4.277464	273.9857	56.2313	110.5693	0.1290596	213.2762	33.42417	113.6602	32.96013	97.82241
TCGA-G3-A3CK	585	0	82.27488	287.6005	78.43776	32.09593	393.7989	66.67945	45.40491	0.03086135	97.63535	13.63773	81.9248	98.00499	313.3895
TCGA-DD-AACA	2301	0	52.61131333	142.5038667	71.92760333	1.617759967	337.3811667	86.48743	85.70673	1.87312999	199.4174333	12.86990667	64.01313667	54.81432333	116.8396767
TCGA-5C-A9VH	322	0	50.04497	151.0463	56.39595	18.49385	503.2705	189.1243	165.1324	0.1112471	150.2978	35.42556	138.908	36.30781	142.2162
TCGA-FV-A23B	1852	1	52.44362	54.90416	62.1776	0.1226647	305.7553	52.64965	117.7504	2.00156	138.6949	18.43553	25.99349	50.27358	94.31971
TCGA-DD-AADR	2028	0	67.74651	490.3144	104.0366	2.134177	460.3693	174.3743	53.49278	0.2135809	99.81239	14.33106	161.2373	92.16124	239.9133
TCGA-DD-A3A1	233	1	107.9133	482.5898	70.87406	24.7868	296.4946	95.02525	139.4601	1.687796	196.1885	8.302917	74.3278	63.54046	253.7558
TCGA-DD-A4NR	9	1	96.24513	310.6968	50.46459	126.1445	267.9622	83.27565	170.7667	0.6075597	190.288	29.17685	46.79777	64.16968	145.22
TCGA-DD-AAC9	347	0	62.51191	235.5816	62.14597	7.10424	398.8147	57.01357	59.92747	0.03068743	201.9838	17.85465	215.1751	74.1252	229.1161
TCGA-CC-5259	250	0	135.9019	196.4221	44.3382	37.22185	224.8395	107.6723	133.8389	0.3077369	23.96093	15.69252	53.3042	26.80546	167.4433
TCGA-EP-A2KA	627	1	77.61777	141.2935	49.29753	32.32097	231.7883	71.69166	244.0519	0.037491	192.0476	28.4673	55.06611	53.97767	118.925
TCGA-DD-A1EC	602	0	84.49209	168.2083	55.07485	1.116596	393.3687	19.24916	106.4159	0.1073692	448.5727	23.71637	138.9331	35.55952	140.5832
TCGA-DD-AAD3	1295	0	56.27857	167.4751	78.75269	1.59437	353.1764	63.66705	83.22202	0.1092869	104.2077	16.93	133.0484	78.00905	166.1957
TCGA-DD-AACS	1804	0	32.58891	330.1319	76.26314	15.48784	565.7301	128.8531	58.18712	0.04171987	187.1919	11.28443	201.6967	71.56601	248.2905
TCGA-BD-A3ER	1115	0	77.36489	213.3673	63.20731	6.061718	241.0877	52.40033	101.6036	0.08331324	108.7691	20.48802	122.6546	57.95059	160.6178
TCGA-GJ-A6C0	31	1	140.7723	212.8832	64.20043	35.77759	222.6711	154.9388	254.7892	1.019324	126.5186	21.70688	0.2655807	100.5868	156.9263
TCGA-2Y-A9GS	724	1	93.41447	476.8865	131.0068	103.8052	404.7416	95.59817	60.45807	0.07174269	356.8455	28.69085	155.3241	138.0447	204.5315
TCGA-BC-A8YO	562	0	150.137	373.1283	77.32644	5.648962	284.2722	147.1283	48.34376	0.3292141	194.0991	22.47758	123.9171	106.3234	185.7418
TCGA-CC-A9FW	248	0	146.3019	156.9622	70.51745	0.1504007	404.6002	118.1888	76.30498	4.56468	191.6643	15.73888	15.5977	60.14881	135.7146
TCGA-DD-A1ED	2301	0	106.6228	106.4816	60.11219	0.3875112	308.0168	35.30546	28.44369	0.216511	91.38253	15.46826	83.26063	74.55903	113.5919
TCGA-EP-A12J	570	0	41.07878	150.6721	69.03504	23.05994	445.8154	91.20576	104.3074	0.05400223	75.49118	14.64435	240.7529	96.15391	284.3907
TCGA-DD-A1EJ	1005	1	218.7384	215.424	164.2557	0.6161449	304.4539	70.27166	284.0954	0.03870167	174.7087	15.24169	21.80874	65.49329	140.9715
TCGA-G3-AAV2	372	0	40.92523	203.004	73.24798	5.685309	725.5424	37.29636	137.7431	0.2148411	130.1759	20.64055	205.0196	74.564	412.9308
TCGA-DD-AADY	555	0	84.71979	56.90832	88.10095	17.4733	489.72	10.53297	75.33127	0.181123	112.9207	29.45482	60.00002	68.43226	255.5308
TCGA-CC-5263	129	1	264.2571	67.31485	86.44396	27.75779	169.6615	151.2619	166.1725	5.942609	216.8682	26.16624	44.39719	78.52254	92.32911
TCGA-DD-AADP	458	0	122.3255	76.11255	52.74645	1.038953	453.3067	112.0157	52.70308	0.7951976	75.56999	23.47859	90.82038	48.43314	183.0437
TCGA-BC-A69I	387	0	116.1169	164.7011	51.68821	11.6193	375.7806	106.5815	71.57951	0.156371	79.88199	17.06143	171.9455	45.75039	374.4465
TCGA-DD-A4NO	2245	0	112.61	235.667	47.98469	1.054748	372.5653	75.15656	64.29271	0.05614198	187.5077	25.47099	151.4648	75.52432	273.9988
TCGA-BC-A10W	91	1	104.6173	1093.909	79.9634	30.77413	274.1631	555.4105	38.5446	0.3084701	262.4993	24.8666	97.82522	126.8011	508.4086
TCGA-LG-A9QC	425	0	114.7024	104.9683	119.6238	2.579995	615.6414	61.36407	63.02654	0.04581181	84.46582	23.08913	104.7028	72.78488	59.98834
TCGA-DD-A11C	662	0	58.93319	189.2527	54.1452	5.117935	396.9855	18.53838	43.90258	0.200599	151.4101	27.10653	197.7682	39.34601	316.3002
TCGA-DD-AACV	1531	0	40.96786	356.2134	84.95213	76.26407	771.3852	129.5387	90.86441	0.1376862	91.89883	49.07815	252.4047	109.9356	148.5004
TCGA-CC-5264	102	1	155.3367	247.9585	117.6999	69.51517	547.2234	331.383	186.2657	0.22036	167.1997	22.43831	187.9294	49.12833	243.4087
TCGA-DD-AACL	107	1	149.7826	414.7423	69.20071	1.000048	284.4122	82.20988	164.3124	0.4990352	145.1859	29.0718	6.132445	53.89583	238.3448
TCGA-DD-A116	1622	1	69.39154	150.758	88.97746	27.14916	490.8192	87.02903	59.26288	0.6769608	170.3054	17.63877	275.1596	53.16976	185.0819
TCGA-CC-A7IG	299	1	84.55479	318.7138	65.26919	194.2432	384.5832	141.8122	339.1826	0.3577587	119.9638	21.96723	38.4757	24.12946	221.3781
TCGA-DD-AAE9	722	0	32.98191	258.8491	71.27071	1.30269	422.9514	88.06401	188.3836	0.02222418	87.78021	33.18341	140.5973	72.4422	379.3458
TCGA-DD-AAVP	2752	0	49.76254	245.3408	95.68849	18.34589	254.9563	97.96657	164.3608	1.300417	103.2397	10.61047	271.6662	50.49322	233.6341
TCGA-G3-AAV5	354	0	68.26746	277.219	82.72225	13.58041	384.8627	131.2643	131.6357	0.03998941	396.1428	23.41645	71.4146	60.5283	552.8344
TCGA-ZS-A9CF	2412	0	65.160115	173.28155	62.76975	17.120536	318.80075	57.86603	119.27047	0.3672464	66.780645	26.588075	52.86338	110.567985	359.70395
TCGA-NI-A8LF	799	0	41.39404	191.5042	77.95983	16.25971	388.9403	71.51388	36.42875	0.1713512	51.66649	14.29466	129.2911	58.1324	221.4413
TCGA-DD-A39Z	601	1	64.63563	123.495	59.26379	6.580837	464.3806	31.61557	104.6109	0.03579195	101.8584	19.23358	116.1661	50.59286	159.0166
TCGA-EP-A3RK	363	0	70.44431	381.8672	59.32414	66.18907	454.8475	83.11379	96.04896	0.8899043	192.4122	19.47981	38.2102	96.65106	429.4849
TCGA-FV-A496	10	0	55.26193	168.7428	60.8735	26.63062	421.7461	15.44289	76.13794	0.5233018	77.19306	19.46576	90.01083	54.78495	109.9989
TCGA-CC-A3MB	315	1	123.3259	207.3491	121.8241	50.12115	382.546	86.81752	131.2865	0.08247232	259.8733	16.54827	74.55982	92.98213	156.3419
TCGA-CC-A7IF	649	1	57.00907	113.0352	59.39061	43.37688	214.5076	94.48794	75.65639	0.06932696	30.05429	26.04658	154.6832	26.56375	290.9386
TCGA-ZS-A9CD	1386	1	86.46796	297.7445	71.38716	10.09362	205.8634	67.89783	145.3459	0.0798295	122.2114	19.84139	93.76713	34.30243	187.173
TCGA-G3-A25S	416	1	171.6973	494.5678	68.97715	114.7705	589.6814	107.8111	143.9577	0.07658653	79.7601	14.9863	53.82165	93.53745	409.9704
TCGA-BC-A217	1397	1	107.1095	285.344	59.35435	74.47482	418.2174	604.9546	107.6937	1.692364	123.3467	27.76673	38.44801	38.87065	359.8493
TCGA-DD-AAW2	1855	0	27.22058	169.4937	56.48022	9.102216	506.3058	60.67851	93.21211	0.08548977	100.6217	29.55748	292.7591	61.54017	209.7906
TCGA-DD-A3A3	535	1	73.83949	192.7809	55.77354	66.23795	278.4028	90.51757	56.38079	0.06569963	158.2194	12.4385	53.80945	24.9138	212.5937
TCGA-2Y-A9H8	633	1	124.6347	155.9562	64.63645	0.3893942	496.0785	15.07024	96.36559	1.16946	148.635	43.10532	16.26942	70.34652	97.30176
TCGA-G3-A7M6	632	0	61.07516	169.3098	64.11677	40.73151	228.9509	126.8804	108.8143	0.1024545	153.9677	21.36034	12.86835	23.15812	115.7595
TCGA-FV-A2QQ	729	0	56.07579	230.7032	87.43059	1.040561	345.7623	140.9444	141.4338	0.04216146	145.8724	32.69945	62.49856	65.70859	316.9095
TCGA-ZP-A9D4	395	0	20.553	249.1475	69.5139	0.8450911	319.115	42.57003	52.37205	1.150511	60.90616	11.64262	47.08399	100.3401	229.8748
TCGA-LG-A9QD	366	0	101.4111	143.0452	64.34858	0.8934325	448.2763	31.19272	69.27653	0.01391675	73.82692	23.23635	174.2188	44.35673	170.6648
TCGA-RC-A6M4	22	0	46.20689	314.3614	96.67197	11.5487	439.475	39.64194	53.6231	0.0793424	137.6697	22.90605	87.44224	77.46667	167.1406
TCGA-ED-A7XP	400	0	80.15451	360.9937	64.65232	4.520895	555.2849	108.8924	76.33914	0.1494025	212.085	18.49329	73.68909	62.53282	352.3694
TCGA-2Y-A9HA	36	1	75.50935	286.2737	94.87898	26.07663	371.0007	135.0354	116.2416	0.6323763	202.9567	20.52795	48.89479	89.86776	51.96767
TCGA-DD-AAE2	638	0	37.61749	186.1447	76.07745	3.168254	393.3303	23.42226	92.88205	0.8311951	114.9218	22.88851	213.614	60.61791	208.0412
TCGA-DD-AADF	115	1	66.88705	238.4953	99.23452	2.017367	489.1483	159.7144	116.2749	0.8075635	35.07822	18.65676	19.54477	37.9632	543.164
TCGA-DD-AACW	1424	0	68.03044	69.56682	68.55564	0.1735453	541.1994	95.81862	79.13393	0.3543983	102.3513	30.77192	34.00606	61.81419	268.276
TCGA-MI-A75I	630	0	86.99072	248.1885	66.75504	23.95454	335.4609	15.34729	98.86331	0.0340348	159.4269	23.90904	222.4234	55.01975	207.1214
TCGA-FV-A3I0	848	0	162.969	160.8974	54.51005	75.90072	210.1333	67.82773	210.8547	0.1192341	203.2693	25.08027	0.3909111	28.87353	92.93492
TCGA-2Y-A9H1	1229	1	31.63508	182.4864	46.24752	38.42623	451.9939	97.52297	84.40201	0.04914289	139.9012	11.21478	101.4257	20.40894	261.3591
TCGA-CC-A8HU	344	1	85.14169	323.955	89.72514	11.659	294.6067	320.6364	140.8995	0.7280621	65.80368	14.79407	18.79025	35.90142	235.2134
TCGA-DD-AAD2	658	0	76.64622	260.6617	82.9765	29.77914	548.1845	57.82904	102.7998	0.079254	231.7921	21.67875	62.21063	50.46293	104.6676
TCGA-BC-A10R	308	1	51.18283	166.4373	133.4798	2.245467	270.5636	13.16238	190.5614	0.1741457	85.82325	15.59161	121.8079	82.49643	305.6004
TCGA-G3-A5SL	621	0	60.0793	122.7972	124.7099	24.59403	315.1567	39.38048	50.59904	0.09307573	128.2392	20.26578	172.8666	77.5824	236.451
TCGA-CC-A1HT	101	1	188.5572	539.2211	67.22194	39.19982	259.88	632.8652	102.9079	0.1786925	228.3557	30.94496	7.331689	46.4549	251.4367
TCGA-2Y-A9GV	2532	1	99.466	168.4486	75.30306	5.842974	269.2551	30.83623	51.314	0.1161766	135.4053	21.55756	70.96566	72.84683	95.46758
TCGA-ED-A7XO	427	0	56.90553	288.0004	84.86963	10.94455	571.8532	125.0591	127.2732	0.346574	137.1579	36.06027	114.4559	31.577	203.4334
TCGA-CC-A5UC	347	1	103.1436	266.3022	73.76549	1.468211	225.8034	62.32573	122.9247	0.1675507	329.9881	25.39093	22.15767	78.22517	221.7218
TCGA-G3-AAV1	359	1	68.18089	293.6159	69.62058	9.079151	388.5707	57.23175	56.3658	4.548498	225.5183	16.69135	91.2907	68.25316	150.8391
TCGA-O8-A75V	538	0	51.91946	368.024	63.95011	47.34434	796.368	78.23347	109.6078	0.07458678	224.8827	19.26687	93.43034	46.69192	267.9974
TCGA-ZP-A9CY	782	0	86.18778	167.9253	63.58319	5.924993	312.7539	61.16221	60.91438	0.0381864	138.9889	24.94527	192.9609	60.01531	143.4258
TCGA-G3-A7M8	430	0	52.86888	241.801	77.44221	0.08693605	376.159	29.82307	38.11582	0.1290338	116.3175	18.16033	91.85445	42.1208	168.3276
TCGA-DD-AAE0	555	0	58.49776	194.0955	54.67585	9.065139	273.1908	236.2824	281.0301	0.04698326	164.7334	26.493	5.45542	39.90169	241.3124
TCGA-ED-A7PY	390	0	37.30095	79.32735	70.46814	0.6426242	408.6947	76.08944	84.36126	0.09866976	31.19689	40.49779	120.4769	64.47809	286.5507
TCGA-EP-A2KC	19	1	39.13357	166.6693	55.68619	6.770636	264.7193	72.33915	97.63089	0.03661913	124.8085	17.3694	108.1496	48.36065	182.4781
TCGA-BC-A10X	770	1	106.1978	120.3797	79.27104	0.3636344	326.1412	25.66415	57.76081	0.2890186	119.8931	23.15062	177.9103	55.4715	152.5676
TCGA-CC-A7IH	365	0	62.09633	266.0832	83.24461	45.92036	583.4745	55.50009	60.72385	0.07316956	157.0291	33.37956	252.5052	81.38537	310.2673
TCGA-FV-A495	1	0	42.55343	275.4987	80.46491	38.12987	393.7008	100.749	113.3901	0.04172496	138.9731	21.25546	67.1472	33.83084	287.6344
TCGA-DD-A1EH	1495	0	59.54857	70.48413	79.7387	4.055069	374.6682	124.0848	101.9767	0.2265656	114.7141	22.16297	0.6142742	90.35792	131.1664
TCGA-DD-AAEH	784	0	61.52966	212.6943	61.96611	3.290427	619.3815	10.71471	56.6684	0.04889211	42.45537	29.64008	217.7322	88.98863	423.0976
TCGA-DD-AAEE	810	0	44.77023	386.9432	78.7914	5.21098	583.2054	85.09353	67.75006	1.04256	62.13629	12.12626	116.3761	88.56789	163.2128
TCGA-ZP-A9D0	1091	0	59.90694	127.6728	90.25267	0.1529822	513.1708	16.52565	73.59105	0.1110398	201.5238	14.83878	162.038	68.81574	322.0576
TCGA-DD-A1EG	1372	1	69.56251	343.9097	116.7353	73.41047	341.6362	106.2415	134.5055	0.06784588	174.52	23.58781	48.59479	98.30096	258.1127
TCGA-2Y-A9H6	357	0	23.06184	88.3403	73.96828	0.2513797	423.9095	20.98882	110.8576	0.1260846	175.4612	19.07523	118.7385	53.13637	202.9245
TCGA-2Y-A9GW	1271	1	42.11221	220.3134	50.32364	17.02897	261.1258	80.24511	132.3181	0.05656101	157.8398	31.74958	95.86336	30.73095	174.1307
TCGA-DD-A73D	693	0	51.9031	189.2139	101.933	1.333905	657.8022	77.99845	39.35302	0.02094652	58.07399	20.55392	77.31423	106.1841	336.2659
TCGA-DD-A115	2542	1	79.56236	284.5144	112.251	14.78516	254.6868	87.61188	35.90757	0.09424279	177.0927	28.73465	167.64	61.08566	127.534
TCGA-XR-A8TF	693	1	40.40001	183.391	85.27106	0.1996118	470.3006	114.1979	40.42086	4.278059	76.18716	19.1161	69.3221	21.05966	435.6858
TCGA-DD-A4NI	816	0	49.10299	149.6838	45.78259	0.2460618	376.7796	58.18412	28.57454	0.07899621	65.8049	17.93105	252.3749	58.42625	170.7276
TCGA-G3-AAV3	412	0	35.48232	320.6068	74.60123	4.897499	463.379	38.21787	72.71402	1.980975	156.1597	22.7953	149.2907	117.3062	203.6179
TCGA-UB-A7MA	848	0	46.91386	114.8947	113.6445	34.1686	369.9026	166.4206	149.7806	0.1704386	102.4619	17.90868	41.55323	29.38339	114.3091
TCGA-UB-A7MF	214	1	116.0033	208.2358	141.9077	1.948681	432.303	181.6127	130.3257	0.1444434	114.5515	15.65992	14.4699	43.17504	217.6682
TCGA-BC-A112	153	1	56.34828	544.9402	85.14478	100.8429	224.0995	122.7053	115.9801	0.1767481	255.3704	30.48651	23.01275	56.90316	217.5781
TCGA-BC-A10U	837	1	153.0781	210.4213	50.33374	27.46688	367.39	95.53611	132.8222	0.6851563	94.44946	13.3039	134.1757	100.2312	124.9229
TCGA-BC-A5W4	547	1	73.48914	387.4487	144.107	130.7478	671.4851	96.57031	193.0415	0.4779825	142.8988	27.54524	277.5804	96.14427	320.5274
TCGA-FV-A3I1	247	1	89.11815	344.9885	113.0515	132.4891	296.9325	63.36048	57.95825	0.06810906	263.0322	33.90802	10.05769	86.17908	191.4673
TCGA-CC-A123	219	0	45.15677	145.8718	73.83603	0.9696667	349.59	68.69065	98.45255	0.1619445	95.34184	21.21391	19.82295	16.96168	235.1702
TCGA-WQ-A9G7	30	0	66.95429	108.1741	27.94932	19.49086	241.2527	30.56895	365.5535	0.05195599	47.33483	15.00286	11.16664	63.18853	205.1102
TCGA-ED-A66X	406	0	57.63791	168.74	55.243	41.58284	304.0925	62.44086	119.9547	0.1908981	272.251	28.08797	33.96388	42.28589	124.6215
TCGA-DD-A1EK	558	1	133.7449	129.1508	101.7752	58.5956	233.3565	86.63895	180.5675	2.138581	121.4719	22.02752	48.84863	80.01003	157.8634
TCGA-DD-AADM	12	1	65.96333	397.25	72.13429	13.21397	684.2657	153.9464	75.13834	0.01479148	227.2042	18.70439	166.1672	56.91464	569.0161
TCGA-MR-A8JO	330	0	109.6506	182.5715	34.36975	3.869497	255.3361	42.41625	165.5264	0.397765	140.6814	39.0809	14.60441	25.48468	264.9638
TCGA-QA-A7B7	94	0	84.21693	223.3623	66.77603	0.5350548	249.3882	7.2165	115.4306	0.01922738	150.999	13.28545	114.1357	85.62025	237.062
TCGA-CC-A8HT	140	1	156.7083	310.2589	60.83856	6.129682	179.0163	83.79708	255.6959	0.07178364	102.8186	13.71683	23.034	121.9559	243.5799
TCGA-FV-A4ZP	2486	1	42.60628	263.9672	71.98802	571.4159	303.5214	409.3822	248.5132	0.04837719	99.48815	16.12665	40.02282	23.39194	280.9453
TCGA-DD-A4NJ	928	0	90.13011	191.0455	103.5413	57.03669	257.2659	87.79983	65.06224	0.07685249	155.2854	32.59302	53.86969	38.62602	110.2298
TCGA-CC-5258	129	1	129.3438	228.6716	77.54202	14.90218	210.7595	81.1513	54.10515	1.943063	418.2961	22.30231	22.03336	36.06254	189.5584
TCGA-EP-A2KB	596	1	52.78359	115.358	71.91336	0.1717308	440.4013	151.2407	97.47362	0.8824452	94.59454	25.68995	31.51067	33.28486	267.8589
TCGA-G3-A25X	1779	0	102.7173	250.6067	61.73954	82.06115	287.7362	486.6904	88.67862	0.0752421	142.9743	22.83276	78.9123	17.71823	351.174
TCGA-CC-A5UD	304	1	38.08958	342.5816	115.1622	16.09364	642.0451	482.2378	171.3714	0.1661431	127.5922	43.03107	1.497052	32.02213	279.8504
TCGA-DD-A119	223	1	59.33518	260.5082	43.94003	91.03579	348.4544	109.1893	69.21621	0.05102943	126.6046	31.0046	50.66143	51.21729	423.2241
TCGA-DD-AACB	2324	0	80.10562	595.9571	62.85121	24.65929	802.8331	105.2992	134.9278	0.7149114	115.7459	30.76623	0.3516016	50.95447	156.9115
TCGA-DD-AAE4	608	0	44.63226	167.5345	101.863	3.352003	506.1562	71.38238	50.23106	0.04855406	111.0995	41.48369	230.6516	44.57423	463.2936
TCGA-CC-A3M9	300	1	252.4724	328.5429	75.24787	0.5060492	596.2941	145.543	139.5203	1.68997	276.0387	66.56249	0.1703508	21.78981	89.64004
TCGA-CC-A7IL	278	1	73.41687	106.2922	101.0661	94.15623	375.306	115.0006	60.33956	0.08794172	139.9358	19.63607	26.69092	81.24587	280.3136
TCGA-BC-A10Z	34	1	62.2644	192.986	134.5376	12.15644	275.7228	27.57312	141.123	0.222613	122.3933	33.03516	118.1884	257.7412	208.2041
TCGA-UB-AA0U	327	0	65.73309	177.7884	69.54655	27.10228	292.8347	81.55436	83.72926	0.1221159	118.8152	26.71611	85.37575	55.32425	100.4079
TCGA-DD-A3A8	11	1	54.21282	150.6783	87.20066	4.083931	463.8544	89.94087	80.45487	0.05659338	88.56532	16.75619	304.4681	58.63133	292.29
TCGA-ED-A4XI	819	0	50.56277	169.1239	88.47015	4.545112	312.5407	23.84544	57.0782	0.1270804	168.8804	28.36809	156.6567	93.58579	219.3735
TCGA-HP-A5MZ	91	1	57.56951	345.046	55.40517	5.536159	385.4478	111.5125	100.4219	0.08586187	155.7675	25.86415	1.74634	44.1509	250.7137
TCGA-DD-AAVU	2202	0	91.99126	194.3302	136.2425	9.326444	780.5054	127.8713	100.3509	0.6980359	241.9283	36.46549	49.00193	33.31114	154.615
TCGA-DD-AAD6	672	0	26.96476	221.3917	51.26714	2.791617	123.7364	56.7377	74.84926	0.9023794	17.66253	9.182444	81.17976	59.64155	107.1731
TCGA-DD-A4NE	660	1	120.7322	194.3168	71.65205	36.48883	381.6721	34.38721	89.79107	0.09036397	107.9776	23.31585	160.9335	106.8284	191.9994
TCGA-DD-AADV	574	0	62.08876	308.3882	95.43663	0.3135158	517.6158	110.9908	74.27662	0.1510532	164.8082	40.91458	105.9948	94.38517	265.6508
TCGA-DD-AACX	170	0	139.2148	272.8639	63.59409	16.41796	187.602	107.0311	191.2382	0.03348371	169.9696	9.211928	17.82422	89.52326	175.1236
TCGA-DD-AACC	1685	1	109.9245	172.1562	66.52489	0.2376312	313.6732	78.8757	78.84524	0.1337833	205.4768	24.37871	123.6639	35.12573	259.6937
TCGA-G3-A5SK	744	0	94.70211	148.533	55.24684	0.03423207	302.0041	13.82239	57.67923	0.02628029	138.7926	22.06536	188.9465	52.18777	521.3514
TCGA-ZS-A9CE	1241	0	72.39191	221.4272	64.66757	19.38955	307.461	76.4339	100.4024	0.01526722	51.5734	16.2511	153.8692	80.45842	191.1393
TCGA-DD-A73B	283	1	139.6549	122.338	134.2597	1.182996	449.6125	55.15538	112.1382	0.07699937	145.088	35.7268	170.2197	33.48306	303.5927
TCGA-RC-A7SB	588	0	27.62111	218.2778	79.90772	10.2988	591.9609	70.63476	100.4291	0.03112025	81.96852	26.59566	105.3288	82.96542	282.3406
TCGA-DD-AADN	898	0	51.5772	360.0812	74.46419	87.18593	212.3462	140.0923	305.6979	1.863477	147.2359	19.5494	11.20853	40.45266	327.3758
TCGA-CC-A5UE	272	1	134.6832	697.7555	101.1368	346.5227	488.6163	330.0143	72.94514	3.242112	286.4957	18.29138	105.7141	81.17565	162.9333
TCGA-DD-AACZ	171	1	139.0451	508.8004	83.67368	0.9089466	300.8138	144.2951	82.72913	0.3055914	392.448	17.36527	6.946588	56.10866	203.901
TCGA-DD-AAVQ	2728	0	40.14138	131.9899	60.15298	36.75389	322.348	94.53587	86.73291	0.03971186	117.824	24.44239	19.07892	30.58197	229.1429
TCGA-BD-A3EP	409	0	103.3926	248.978	54.20242	0.8267476	306.6273	37.28506	133.1197	0.07450851	159.5418	32.13294	97.56856	51.89042	129.906
TCGA-DD-A39V	643	1	61.57322	416.9379	53.13023	3.411255	587.9938	287.5684	63.33449	1.137248	211.6063	26.95699	59.85748	30.82174	376.9801
TCGA-NI-A4U2	1791	1	61.96513	252.3881	80.49079	0.2208566	195.0009	9.508009	57.94294	0.2832546	138.213	14.12417	275.1328	50.31509	333.3307
TCGA-DD-A4NF	942	0	71.37108	165.1809	108.1543	0.3416042	430.2517	38.51405	71.25768	1.020601	148.4848	24.78925	180.1998	142.9434	225.0143
TCGA-DD-A11A	79	0	61.04274	182.0335	156.6964	37.76805	506.0899	21.5155	60.1701	0.1139619	127.0517	14.67704	114.2769	80.25815	222.2031
TCGA-DD-AAD0	137	0	122.309	140.5194	64.82225	0.1936532	240.8121	151.7084	97.30614	0.01982259	141.7766	10.31778	0.4889196	58.15708	136.2077
TCGA-DD-A3A6	3258	1	17.58809	105.5603	116.2184	0.5046504	175.4118	28.52527	1495.12	0.1377511	7.163929	35.89178	0.252642	7.71353	69.45002
TCGA-DD-A114	1149	1	57.92843	421.5967	61.31561	4.753227	290.5887	179.7073	234.742	0.686425	193.9144	28.76936	54.36925	93.58391	220.6834
TCGA-5C-AAPD	20	0	26.55987	288.1298	86.31307	91.67875	413.7899	197.5529	213.1479	0.06340781	123.4087	19.83315	26.19626	66.37669	356.4584
TCGA-HP-A5N0	752	1	44.98621	183.186	77.6755	0.03115785	266.3194	47.04572	114.6957	0.2774741	96.41712	24.49819	262.7016	92.28834	173.1839
TCGA-T1-A6J8	23	0	101.7452	259.7565	89.64981	27.74187	233.1067	36.5027	49.1795	0.3699455	134.1061	32.66446	110.5087	65.25995	149.1753
TCGA-XR-A8TC	1339	0	52.36897	65.00434	43.8449	7.904771	157.3218	61.17644	74.25453	0.06707917	93.22061	16.12673	0.1399955	34.42778	232.9437
TCGA-DD-AACK	9	0	81.94633	286.1707	114.9149	6.888045	319.0655	63.77156	144.5458	0.06554991	126.5994	18.57392	81.55814	135.5281	127.9123
TCGA-MI-A75C	291	0	93.18415	287.2794	62.92476	63.82888	446.1317	161.6684	97.38736	0.0183228	72.14981	14.41559	52.43752	63.23284	255.7057
TCGA-DD-AACP	415	0	117.2373	211.9404	66.29072	14.1839	457.3241	193.9523	223.5599	1.811032	191.93	40.13251	25.13103	50.35578	192.3148
TCGA-DD-AACT	1562	0	47.22689	173.6966	58.16124	1.600012	338.0376	78.35044	195.0206	0.2414333	81.06619	15.08549	72.99531	62.1145	233.3762
TCGA-DD-A73E	44	0	45.1459	216.4744	103.4474	23.15553	278.6909	163.0344	117.8843	0.1479193	122.7529	16.47785	64.24382	146.5863	186.1271
TCGA-BC-4072	1490	1	121.4834	194.5831	85.51987	40.18435	215.5348	101.1964	130.9605	1.953143	134.4208	37.78963	4.163762	86.41417	129.7574
TCGA-BC-4073	849	0	239.3364	156.2667	97.33975	31.48891	246.2154	68.4903	174.2217	0.1879836	234.5044	19.21237	78.48907	107.9557	65.47486
TCGA-XR-A8TG	898	0	86.94275	180.1922	43.73721	45.81047	208.9461	69.35337	71.11624	0.06705064	86.33152	29.18673	92.40205	74.08323	183.6841
TCGA-RC-A6M6	9	0	166.8565	398.3893	94.79751	20.16448	404.1583	113.3154	108.4284	5.798898	140.2489	23.99494	127.6127	40.53663	143.8915
TCGA-BC-A69H	444	0	175.6109	217.462	58.89934	116.0326	348.8089	155.3047	220.3673	1.644234	236.9968	22.29469	296.3533	32.5753	202.5802
TCGA-DD-AAC8	16	1	120.0639	294.0853	65.87618	38.22642	564.7589	100.557	157.3281	0.3414375	173.893	19.65996	1.226269	96.31181	275.4352
TCGA-DD-AADJ	1066	0	41.09289	125.711	74.8204	0.04397711	543.9526	71.55586	114.7538	0.04051398	76.30631	15.2715	102.2533	22.27434	358.5868
TCGA-2Y-A9H9	697	0	89.76348	166.657	73.61959	2.296069	386.6398	87.14612	56.06513	0.2344133	110.5533	18.4548	102.1174	62.17171	287.758
TCGA-ED-A5KG	854	0	65.0341	115.8089	58.02953	16.02446	342.9436	59.29101	96.40256	0.6454484	229.7195	46.60801	14.39379	46.02024	121.9028
TCGA-DD-AACO	1876	0	28.71992	209.483	73.4487	69.21955	481.2283	248.3815	30.4148	0.02109588	42.86993	33.73485	72.51889	22.98037	318.0833
TCGA-G3-A25Z	655	0	96.80585	203.2017	101.3401	13.14589	375.0724	76.00676	88.02287	0.02698005	108.969	17.37725	81.2369	42.78696	193.3998
TCGA-DD-A4NV	2398	0	93.66158	100.9284	60.02088	0.7235389	340.6445	67.06986	124.025	2.995558	160.2572	19.38342	181.8702	46.50073	109.9522
TCGA-FV-A2QR	581	1	75.07193	195.5701	54.62726	0.7435028	293.804	159.5158	105.555	0.1284287	175.4446	22.94871	294.2481	66.15498	194.0371
TCGA-G3-AAV7	361	0	112.223	450.2432	56.50412	7.484577	380.964	184.4478	169.3318	0.4712714	252.4082	22.30138	65.04355	65.69521	201.6199
TCGA-2Y-A9H4	1452	0	31.87282	244.6665	120.7681	0.9463101	671.9911	96.77753	96.68517	0.03302234	87.8552	20.20596	146.7883	88.51738	201.2918
TCGA-3K-AAZ8	396	0	66.24932	219.9743	68.41931	12.0079	623.5671	75.92281	115.5466	0.05593537	140.5623	27.47282	210.2789	61.76182	192.9147
TCGA-CC-5261	97	1	40.49179	113.601	54.64254	35.41113	237.3929	70.26407	163.1543	0.5142759	220.9609	34.99177	12.20461	45.16418	171.6671
TCGA-ZP-A9D2	765	1	50.05738	272.4899	74.76438	33.7514	213.6742	150.1153	129.0058	0.1211279	167.1278	18.34672	25.12028	84.12012	189.3133
TCGA-2Y-A9H5	555	1	52.33605	85.76424	81.97962	22.19507	276.9908	149.2873	135.75	0.05500428	120.6061	28.0924	66.15094	48.39203	115.5058
TCGA-G3-A25T	1553	0	83.24167	133.2327	157.2986	18.43196	348.619	264.5155	232.1251	0.05381135	241.5711	36.80071	13.63092	28.86384	138.1428
TCGA-DD-AAEA	575	0	34.68389	199.9055	48.34721	15.94794	329.5642	127.0631	145.5041	0.2639293	41.83655	15.23137	2.551973	50.96337	189.9798
TCGA-RG-A7D4	1098	0	64.27286	353.2405	89.07832	1.971519	325.0769	77.32602	67.53794	0.5160498	109.6583	22.08276	22.06303	51.82707	201.7653
TCGA-DD-AACD	381	1	87.04238	198.9267	59.1451	19.90995	360.2737	44.781	67.30493	0.03948171	64.82891	25.03124	156.8878	26.08309	188.9788
TCGA-DD-AAD8	1219	0	53.51908	197.7071	66.03593	58.79601	322.0296	140.0415	110.3403	1.784377	18.92716	28.81362	184.4498	142.6866	144.5006
TCGA-5R-AAAM	46	1	83.7752	183.3874	115.2466	24.63277	326.9522	38.13024	79.16982	0.1262474	143.125	32.80933	75.60301	87.65346	191.027
TCGA-EP-A3JL	303	0	42.21416	375.5456	65.52512	3.253426	468.0185	72.7218	133.1035	0.04757498	170.1504	23.45459	93.20251	38.29251	278.3184
TCGA-DD-A73G	3478	0	29.58998	157.3755	73.53589	0.3901048	510.5399	11.11562	224.8133	0.02994872	138.6822	17.93917	91.73948	20.30454	329.1683
TCGA-G3-AAV4	27	1	79.24391	237.3167	336.5217	0.8937684	540.1466	98.2733	190.7179	4.466732	109.7581	18.30211	5.775039	103.0124	158.6558
TCGA-ED-A459	910	0	255.4421	333.7784	57.16773	18.37048	366.2773	30.16697	72.18544	0.9205797	234.9695	18.41089	118.1269	57.92673	170.8864
TCGA-DD-A73C	701	0	55.17527	177.0226	113.405	0.283452	445.3807	7.124484	70.2635	1.003073	267.1298	23.54941	102.6112	93.17592	163.8003
TCGA-MR-A520	229	0	84.91515	175.0416	97.31447	4.837603	335.055	16.13127	57.55856	0.05130277	63.52349	18.32243	119.8167	71.04209	186.422
TCGA-G3-A7M5	447	0	86.71505	115.3277	70.12889	1.184477	483.6589	83.33366	46.34993	0.04143803	40.77433	20.71854	284.6182	48.7592	296.3255
TCGA-MI-A75G	698	0	59.32265	231.3622	41.78511	7.505755	571.9685	69.5931	127.4964	0.04298652	115.1101	21.92139	252.2298	114.5072	260.1316
TCGA-CC-A7IK	262	1	14.63489	723.009	151.2952	32.5465	307.2643	109.2081	85.5567	0.1243951	163.2226	28.83372	4.97419	106.2207	222.3898
TCGA-G3-A5SJ	698	0	60.70859	370.6499	69.56616	61.77801	540.6505	196.6766	197.2735	0.1047181	156.541	43.46494	90.28788	70.29034	130.3412
TCGA-DD-AADC	425	1	74.52128	510.2473	61.29127	16.68408	350.2293	213.4138	69.31782	1.149532	122.8839	29.71243	133.6445	37.88756	244.2588
TCGA-DD-A3A7	419	1	53.07345	207.5068	54.0011	22.17472	108.5227	92.86583	561.2685	0.003391185	29.50273	10.56809	59.60513	62.26028	484.0896
TCGA-DD-AACE	2184	0	32.48456	221.3835	50.56334	1.396865	289.8606	13.4912	103.0468	0.2393442	61.28184	11.47287	83.94227	38.61507	215.0003
TCGA-2Y-A9H3	1516	0	27.23926	157.8623	75.00064	0.2247778	451.985	64.11873	118.2432	0.0997037	132.3864	16.42166	43.07183	11.36157	163.7925
TCGA-DD-A4NB	989	0	105.1199	284.9373	62.67343	0.07825021	265.5726	31.18121	156.8401	0.2571143	192.9903	23.35258	61.44167	124.7622	306.694
TCGA-G3-A5SI	768	1	65.31968	169.1999	56.29051	3.128775	533.8441	49.44815	98.49044	0.01921593	99.38826	34.17009	117.8495	24.72966	264.7038
TCGA-DD-AAE6	141	0	59.92833	253.0526	74.28829	63.63707	482.5056	92.57175	151.0536	0.02506017	29.38172	14.1065	178.6604	180.9925	191.3495
TCGA-DD-AACG	469	1	80.25104	364.2979	101.855	45.24594	403.0194	142.0133	41.5616	0.6113998	142.0347	28.2734	43.99596	44.13662	202.1338
TCGA-5C-A9VG	328	0	77.3682	177.0114	97.49742	0.4073843	415.9611	11.48735	109.913	0.1972749	266.5533	15.80252	0.7449237	33.90437	244.1454
TCGA-DD-A1EE	349	1	80.02461	246.4219	60.8235	14.52579	278.4225	72.97585	77.35129	0.1349556	254.2763	23.02277	94.00533	147.1689	267.1317
TCGA-BC-A110	2116	1	138.9904	115.9904	64.54307	4.664204	251.5491	82.51218	57.28705	0.08425304	110.9523	25.25795	108.223	27.62362	187.2497
TCGA-GJ-A3OU	879	0	64.01112	242.8383	94.32389	24.60233	348.6946	148.1675	181.3292	0.1854176	221.1215	35.22975	64.36699	58.65341	177.4346
TCGA-G3-A25U	1636	0	46.14907	194.5277	111.0548	0.6843727	257.5028	52.07122	63.1218	0.07775913	84.24889	17.99475	51.0571	42.32319	336.0452
TCGA-G3-A3CG	673	0	128.4216	142.8635	58.68594	2.043565	272.5261	8.491362	99.16293	0.05603088	162.0029	18.75525	260.1711	45.52199	87.16139
TCGA-CC-5260	87	1	73.37954	57.88703	62.59426	4.90809	543.1299	114.3338	145.8177	0.3333888	291.6176	38.00058	0.1475915	36.38837	76.23473
TCGA-CC-A7IJ	382	0	185.7194	322.8786	68.06237	2.673528	553.3243	169.5518	151.8268	2.718507	253.3677	39.91098	0.03814702	38.15801	135.2572
TCGA-DD-AADU	554	0	20.64484	214.8544	40.19065	1.539244	397.3908	47.33196	65.5473	0.6700585	67.9218	16.9289	2.885544	54.26985	275.5327
TCGA-DD-AAE1	552	0	51.24755	101.6553	57.22009	0.04333149	386.9216	121.7163	98.6191	0.06985861	61.2848	24.70891	76.95012	49.41938	247.9166
TCGA-2Y-A9HB	260	0	43.61038	187.0622	86.39234	6.094205	543.2584	29.85459	86.11603	0.06713658	151.8145	17.83534	146.516	82.68363	282.742
TCGA-BD-A2L6	1363	0	54.7595	183.2255	68.92861	42.15576	358.0278	70.6919	141.0281	0.05149729	55.54295	39.86472	264.7827	51.90084	123.1429
TCGA-DD-A3A9	931	1	95.22766	174.8876	84.67809	63.54662	439.9884	22.11958	255.7249	0.0631771	278.1596	24.20663	135.9215	55.29585	325.2652
TCGA-KR-A7K2	829	0	32.11194	167.7317	33.11077	2.767364	379.3591	172.5671	231.8904	0.06844131	43.30917	43.34015	185.7331	30.33762	268.3219
TCGA-CC-A3MC	363	0	75.92415	280.8915	83.59646	63.02815	285.7413	70.27293	89.59718	0.1721332	152.0363	21.85254	106.0753	89.15198	473.6357
TCGA-DD-A73A	728	0	57.3499	163.5066	52.56372	4.311598	376.5533	53.36383	97.59298	0.05071859	103.0213	20.5631	165.4552	64.96254	145.1099
TCGA-DD-AADG	1145	0	44.57064	75.1207	79.14792	3.094528	325.6245	50.89555	72.66664	0.03726587	82.37722	9.043671	241.2214	69.18491	152.4808
TCGA-DD-A4NL	1711	0	75.20648	119.5855	46.66763	1.246767	339.2744	26.93835	52.35336	0.07243337	60.17864	17.71089	168.9411	75.95675	116.2249
TCGA-BC-A10Q	1135	1	140.6236	60.09586	149.5424	10.85729	301.0537	366.7898	143.8588	0.1112945	127.2664	28.87293	0.4169246	56.01849	104.7457
TCGA-2Y-A9GU	1939	0	47.01315	89.08393	83.43399	0.1558672	339.8757	8.000441	78.83145	0.07445557	177.3399	9.785073	185.3462	34.34162	188.3023
TCGA-ZP-A9CV	1088	1	68.30183	267.6015	78.88868	8.003705	453.3679	69.03103	143.8348	0.0705109	187.1963	15.91179	231.3929	86.43696	216.1095
TCGA-DD-A113	2425	0	40.2961	254.6823	113.3557	35.18969	269.8434	137.7852	38.35616	0.1800475	105.9258	16.26849	48.31522	39.78141	308.6098
TCGA-2Y-A9GT	1624	1	51.24786	173.5833	48.77981	0.7104509	294.3525	39.52089	64.43526	0.09789591	101.6588	17.8699	135.8957	62.64396	152.7588
TCGA-DD-A39X	1694	1	46.48543	591.9362	96.29432	134.1103	623.06	307.1979	326.22	0.03421861	248.8944	25.85913	50.37385	34.87668	230.9394
TCGA-DD-AACU	1567	0	99.27783	403.1747	91.25415	47.12124	719.4404	172.4849	77.06809	0.2370506	224.8796	17.89553	194.9749	79.48736	117.1565
TCGA-WX-AA47	556	1	136.4425	188.9355	37.99345	53.14321	194.0199	20.10505	151.6847	0.2438161	15.70588	16.26209	37.93648	64.03353	295.3394
TCGA-DD-A3A4	612	1	171.136	282.7566	54.52171	0.1990023	168.9308	17.67895	77.07809	0.09636637	307.6712	10.96206	116.4507	212.6657	652.6312
TCGA-DD-A73F	1085	0	66.67834	228.7194	73.82056	20.19172	466.3006	51.95617	64.21624	0.05069122	146.1509	24.427	121.7818	59.46937	96.585
TCGA-DD-A4NN	899	1	116.3173	108.4158	42.66225	25.93776	523.2807	168.2733	196.1615	0.2144441	183.0631	24.70407	33.29299	71.32488	301.5843
TCGA-DD-AAEI	1531	0	33.74942	267.6655	70.39951	72.91722	311.5072	72.35552	122.0566	0.070802	196.1799	17.14781	144.9883	45.40462	147.9468
TCGA-UB-AA0V	314	0	72.30466	82.04521	78.52491	0.2092008	301.1361	26.32595	47.88891	0.2312719	119.1883	29.34915	189.7815	40.14369	151.944
TCGA-DD-AADO	453	0	41.83125	102.4762	88.65996	25.3653	341.2678	84.15707	126.2217	0.01227818	129.17	13.34616	4.860323	34.42347	346.1613
TCGA-DD-AAVY	1970	0	51.03003	243.093	75.68732	4.916457	476.0809	33.48096	69.66949	0.09809205	98.88765	32.45373	65.17377	123.8971	262.9292
TCGA-FV-A3R3	366	1	60.40307	192.995	93.22899	0.01359205	252.6642	74.97527	110.8157	0.3213903	149.3855	23.70235	26.22172	41.71277	159.0101
TCGA-DD-A4NS	2456	1	60.67419	113.2745	65.07525	10.35725	322.051	70.64011	85.41389	0.3510989	102.4933	35.43118	108.609	61.08561	114.4679
TCGA-MI-A75H	747	0	52.82544	263.2563	57.26837	15.00455	468.2335	98.39927	123.4221	0.09204155	58.3409	21.19295	141.9727	69.33926	355.3679
TCGA-UB-A7MC	500	0	34.24448	237.7504	58.80589	8.597976	487.1153	76.24716	67.24207	0.0777553	122.2181	20.58592	90.97249	86.4366	296.812
TCGA-FV-A4ZQ	12	0	186.7035	286.7203	53.51032	13.34993	468.6929	60.98338	88.22883	2.624739	209.4619	24.07034	76.2442	76.68346	117.8863
TCGA-DD-AAEG	719	0	101.8225	354.0116	87.02931	38.35569	440.2785	88.38549	88.71807	0.05655449	170.2214	17.41398	143.9712	63.52546	983.0311
TCGA-DD-AAD5	1345	0	152.0308	354.4774	77.53844	121.4141	388.4936	275.1276	248.1996	0.03199978	67.42405	22.02449	12.12176	39.52507	322.6709
TCGA-K7-A5RG	519	0	57.41886	417.1867	66.81641	1.036662	322.9868	69.66957	90.64627	0.6070087	117.4293	23.47307	133.6389	104.5091	145.4494
TCGA-XR-A8TD	1030	0	91.99387	298.5979	89.63112	5.440165	301.2249	74.70867	116.4883	0.7332939	83.79215	27.28314	47.07308	111.3802	216.6017
TCGA-DD-AACY	1450	0	72.61558	138.7448	63.18748	6.567761	352.4597	28.05626	109.9611	0.07874916	69.8593	24.40231	124.2228	29.04313	173.383
TCGA-KR-A7K7	951	0	49.68922	294.5237	60.57562	99.80191	420.7146	65.93737	220.8393	0.3371593	57.40141	14.79267	20.62804	41.32151	239.8926
TCGA-G3-A25Y	452	1	92.85996	134.0116	85.76914	2.154653	260.6257	33.70523	123.5889	0.1613406	181.0537	27.59561	17.74076	31.85242	287.8645
TCGA-K7-AAU7	359	0	129.8848	232.2554	54.31777	76.47504	213.0511	98.52939	206.6551	0.2366172	192.8167	39.88862	13.67445	45.95904	112.0012
TCGA-BC-A3KF	8	0	55.11929	257.6617	77.29976	15.32519	957.7989	109.2818	212.6878	0.1666297	73.801	17.7215	121.2105	39.76412	146.0123
TCGA-2Y-A9H2	1731	0	77.978	200.1741	64.20931	50.09407	316.1842	37.52093	86.54055	0.0750268	93.88335	15.02496	18.18122	31.10804	101.2851
TCGA-DD-AAW3	1633	0	64.25473	165.7349	65.49046	11.91342	402.0745	58.07175	82.85412	0.07748032	65.0289	15.15884	257.6918	68.95749	130.4398
TCGA-ED-A82E	408	0	132.5163	75.24352	81.60277	2.698028	354.8161	47.13026	188.6555	0.2465355	235.7689	27.04996	0.07974742	36.20257	154.6586
TCGA-DD-A4NP	3308	0	93.11299	139.2766	47.97708	2.652251	381.6252	40.76998	41.15991	0.02686598	69.89097	14.07936	119.235	73.24847	114.4281
TCGA-G3-A6UC	671	0	49.16417	153.7467	60.0933	1.461969	520.1538	46.72094	83.40906	0.08223288	67.51848	16.2973	253.8481	88.81622	156.6574
TCGA-DD-AAW1	1989	0	45.97642	179.4471	47.71151	29.65805	349.7195	51.52913	55.19075	0.04964844	120.5152	16.14023	212.3347	62.52062	253.2547
TCGA-DD-A118	3437	0	87.32408	81.54034	112.7161	1.165909	296.4566	10.15379	84.75245	0.2967471	277.9835	18.53447	221.3678	23.19817	137.9867
TCGA-DD-AADA	1233	0	51.92799	86.19852	38.18389	4.280934	348.5651	12.4849	81.80688	0.1218079	36.96963	21.56601	142.3745	52.23921	245.7123
TCGA-ED-A66Y	296	1	55.2343	79.18642	46.53758	0.1806516	430.2629	3.322678	332.4004	0.08552426	132.594	29.07635	18.65075	19.48864	114.6126
TCGA-DD-AAE3	566	0	25.57007	204.4859	55.23999	0.3867333	900.2386	130.572	69.55631	0.3298877	110.5876	27.42185	238.42	55.47738	155.2576
TCGA-G3-AAV6	65	1	54.7775	118.9974	59.93091	0.406876	839.5139	165.0381	232.1713	0.925519	92.41916	43.39776	1.088706	81.04158	268.3575
