# Supplementary material for: Machine learning identifies exosome features related to hepatocellular carcinoma
Source: Front Cell Dev Biol. 2022 Sep 19;10:1020415. doi: 10.3389/fcell.2022.1020415 (PMC9527306; doi:10.3389/fcell.2022.1020415)
Supplement: Supplementary file 2 [file DataSheet1.ZIP › Raw data for manuscript/data sheets/immune score of TCGA.txt]

ID	StromalScore	ImmuneScore	ESTIMATEScore
TCGA_TCGA-BR-8588	993.774775921604	1865.14546349607	2858.92023941767
TCGA_TCGA-VQ-A8DU	-91.3209225710373	613.891976779981	522.571054208944
TCGA_TCGA-HU-A4G9	-1560.73064866482	-217.66048409396	-1778.39113275878
TCGA_TCGA-CD-A4MG	609.93326728996	1251.5564268646	1861.48969415456
TCGA_TCGA-HU-8602	96.3906470186224	1714.30084593624	1810.69149295486
TCGA_TCGA-VQ-A91S	-337.342204365574	1179.80945699082	842.467252625242
TCGA_TCGA-HU-A4GY	1642.35967751759	2936.58540531023	4578.94508282782
TCGA_TCGA-BR-8365	1378.74870325394	1440.75061193559	2819.49931518953
TCGA_TCGA-D7-5578	583.468989917777	1576.55045521921	2160.01944513699
TCGA_TCGA-BR-8682	964.332874497259	1241.61052898677	2205.94340348403
TCGA_TCGA-CG-4465	723.555291184259	1531.497184908	2255.05247609226
TCGA_TCGA-CG-5720	571.887975855886	1741.49436295076	2313.38233880665
TCGA_TCGA-D7-6524	1265.10233557994	1635.23006181327	2900.33239739321
TCGA_TCGA-CD-A486	277.926961701197	914.740245940852	1192.66720764205
TCGA_TCGA-CG-5716	-241.560394929104	1669.02494364351	1427.46454871441
TCGA_TCGA-RD-A7BT	-963.529841664467	639.219079341415	-324.310762323052
TCGA_TCGA-IN-A7NT	-150.88594256639	374.204179779751	223.318237213361
TCGA_TCGA-BR-8296	323.505903402891	1946.63698656479	2270.14288996768
TCGA_TCGA-BR-4187	2042.36113600198	2157.92177060812	4200.28290661009
TCGA_TCGA-VQ-A91K	78.4097883997777	1249.55499318797	1327.96478158775
TCGA_TCGA-IN-A6RL	-377.31267013785	713.084527084671	335.77185694682
TCGA_TCGA-MX-A5UJ	466.903370384122	859.8434903019	1326.74686068602
TCGA_TCGA-BR-8286	459.603707058614	1095.95729548312	1555.56100254173
TCGA_TCGA-R5-A7ZF	-1043.15096230456	-23.6183378335337	-1066.76930013809
TCGA_TCGA-VQ-A8E7	-281.428074444745	142.66248205927	-138.765592385475
TCGA_TCGA-CG-4436	-450.999753532422	1296.84257076393	845.842817231511
TCGA_TCGA-D7-6520	515.540619808858	753.672671406219	1269.21329121508
TCGA_TCGA-BR-4368	772.768656252043	1736.85034972369	2509.61900597574
TCGA_TCGA-BR-8676	-374.714298434283	1614.18520791559	1239.47090948131
TCGA_TCGA-BR-6457	1500.68876976334	1679.41411259316	3180.1028823565
TCGA_TCGA-D7-A747	1027.79597315464	1718.34537276218	2746.14134591682
TCGA_TCGA-CG-4304	914.128292018143	1753.40824828466	2667.5365403028
TCGA_TCGA-BR-A44U	229.659424580213	312.066024503324	541.725449083537
TCGA_TCGA-KB-A93G	1575.36001886626	1515.63291575492	3090.99293462119
TCGA_TCGA-BR-8367	880.099682977042	784.701774906765	1664.80145788381
TCGA_TCGA-D7-A6F2	196.641649061122	1468.45076805514	1665.09241711626
TCGA_TCGA-D7-6521	1185.24688040666	1877.10662276664	3062.3535031733
TCGA_TCGA-BR-6454	198.070414496515	2055.67838825577	2253.74880275228
TCGA_TCGA-CG-4466	-781.061488155954	258.884618297724	-522.17686985823
TCGA_TCGA-CD-8524	676.042149915854	1062.61814157998	1738.66029149583
TCGA_TCGA-BR-7723	195.708845955271	1006.64748001599	1202.35632597126
TCGA_TCGA-VQ-A91X	-1701.64840284262	-396.524250025889	-2098.17265286851
TCGA_TCGA-BR-6801	312.997040522074	455.112894070181	768.109934592254
TCGA_TCGA-IN-A6RN	-752.971886401057	386.88943810729	-366.082448293767
TCGA_TCGA-VQ-A928	325.226659560677	443.054813224576	768.281472785253
TCGA_TCGA-BR-7958	884.348339039984	2465.51055205898	3349.85889109896
TCGA_TCGA-CG-4305	937.486924746926	1962.90442603356	2900.39135078049
TCGA_TCGA-CD-A48C	338.69825413274	884.618098372552	1223.31635250529
TCGA_TCGA-HU-A4GX	-293.641455323431	1665.48218566916	1371.84073034573
TCGA_TCGA-BR-8382	634.635213534231	1502.97377608975	2137.60898962398
TCGA_TCGA-IN-AB1V	-1138.92602822379	327.160699362721	-811.765328861066
TCGA_TCGA-CD-8532	550.984277634002	2006.20338294034	2557.18766057434
TCGA_TCGA-IN-8663	-673.397106372926	7.48677977665503	-665.910326596271
TCGA_TCGA-VQ-A91D	23.4754843422463	1052.58472056554	1076.06020490779
TCGA_TCGA-KB-A6F7	-470.414815067464	1524.90774872862	1054.49293366116
TCGA_TCGA-VQ-A91V	-1124.74694318066	129.658248491635	-995.088694689028
TCGA_TCGA-VQ-A8PM	451.543066238358	1735.45442477071	2186.99749100907
TCGA_TCGA-CD-8529	1160.78792880052	2184.74189950447	3345.529828305
TCGA_TCGA-CG-4460	-155.054990009656	696.747397200263	541.692407190607
TCGA_TCGA-BR-A4J9	888.742292893407	1107.67918436111	1996.42147725452
TCGA_TCGA-B7-A5TJ	-322.781517272935	303.702385459084	-19.0791318138509
TCGA_TCGA-IN-A6RS	-346.93184222315	1371.45655033486	1024.52470811171
TCGA_TCGA-D7-A6EZ	389.823462375517	1840.24605156188	2230.0695139374
TCGA_TCGA-BR-7717	308.768387159016	779.757859519708	1088.52624667872
TCGA_TCGA-CD-8527	-267.785538919043	741.651573402592	473.866034483549
TCGA_TCGA-IN-A6RR	-581.18929695273	599.921268688093	18.7319717353628
TCGA_TCGA-BR-6452	274.552701082847	1355.87556470391	1630.42826578676
TCGA_TCGA-BR-8592	1337.98724519195	1545.57655665813	2883.56380185007
TCGA_TCGA-D7-8573	-751.588451411047	487.876599233255	-263.711852177793
TCGA_TCGA-D7-A6F0	-354.027126755431	995.610271387678	641.583144632246
TCGA_TCGA-FP-A8CX	-523.13651714771	1054.47176184373	531.335244696017
TCGA_TCGA-D7-8570	922.632176516926	2616.5421188366	3539.17429535352
TCGA_TCGA-BR-6453	1072.63299198268	2660.19643351386	3732.82942549654
TCGA_TCGA-HU-A4GP	-371.842217142535	534.520845170461	162.678628027927
TCGA_TCGA-HU-A4H8	-1099.09149720626	404.661746501856	-694.429750704403
TCGA_TCGA-VQ-A8E3	-431.369776810678	1445.29344430872	1013.92366749805
TCGA_TCGA-KB-A93H	-1199.68972363313	366.735033825563	-832.954689807567
TCGA_TCGA-CG-4476	1297.78887398592	1838.16528381535	3135.95415780126
TCGA_TCGA-BR-8297	702.152889331004	813.444000702826	1515.59689003383
TCGA_TCGA-HU-A4GF	-509.48232664033	848.926738592123	339.444411951794
TCGA_TCGA-HU-A4GT	-510.091299834867	660.365320990895	150.274021156028
TCGA_TCGA-VQ-A91A	1169.12652848056	1150.08514516852	2319.21167364909
TCGA_TCGA-VQ-A8PX	-1150.12614992031	830.762769056442	-319.36338086387
TCGA_TCGA-IN-A7NR	-168.582611716827	1205.42994766489	1036.84733594807
TCGA_TCGA-HU-A4G8	-188.509656827949	1235.8972370652	1047.38758023725
TCGA_TCGA-CG-5724	186.550322914807	1135.29575765706	1321.84608057187
TCGA_TCGA-BR-4201	1419.84515654425	1779.72259764175	3199.567754186
TCGA_TCGA-CD-5799	-29.5261148052428	419.071524176919	389.545409371676
TCGA_TCGA-HU-A4H0	-410.099777680768	1698.14546709118	1288.04568941042
TCGA_TCGA-FP-A4BF	1317.81404147038	2486.11000095912	3803.9240424295
TCGA_TCGA-BR-8380	955.76289388996	791.012017269513	1746.77491115947
TCGA_TCGA-VQ-A91Q	213.600616637647	174.316647056878	387.917263694524
TCGA_TCGA-FP-7829	215.910687748966	487.692969072106	703.603656821071
TCGA_TCGA-HF-7134	-242.257452058696	854.306333391526	612.04888133283
TCGA_TCGA-CG-4441	595.789181365825	1174.12701099127	1769.91619235709
TCGA_TCGA-FP-8631	-0.941346406094472	244.618718522659	243.677372116565
TCGA_TCGA-BR-4279	1993.01045412582	2112.79064356271	4105.80109768853
TCGA_TCGA-IN-A6RJ	-901.043901193286	471.457537792949	-429.586363400337
TCGA_TCGA-VQ-AA6J	199.442823834128	1780.02445604132	1979.46727987545
TCGA_TCGA-CD-5800	-487.751259137239	481.591822416102	-6.15943672113764
TCGA_TCGA-CG-4442	-130.342932367116	588.46217862327	458.119246256154
TCGA_TCGA-VQ-A8PQ	922.740434991567	2779.09618318252	3701.83661817409
TCGA_TCGA-B7-A5TN	651.833618372335	739.888732527692	1391.72235090003
TCGA_TCGA-VQ-A8E0	-643.35188167123	943.259485221384	299.907603550154
TCGA_TCGA-CD-5803	1613.1418789195	2541.79459757142	4154.93647649092
TCGA_TCGA-BR-8371	736.731303817393	1432.48905695272	2169.22036077012
TCGA_TCGA-VQ-A8PU	-924.021191538042	78.9322777381715	-845.08891379987
TCGA_TCGA-BR-8284	1043.4852862394	2014.08572115711	3057.57100739651
TCGA_TCGA-VQ-A8PD	669.691276197762	2259.53037605772	2929.22165225549
TCGA_TCGA-VQ-A922	379.937782129625	80.9099146697434	460.847696799368
TCGA_TCGA-VQ-A8PB	-113.036552935452	608.070453259243	495.033900323791
TCGA_TCGA-FP-8210	1594.35389567259	2428.58788324408	4022.94177891667
TCGA_TCGA-RD-A8N0	1091.02252163704	2516.79385146299	3607.81637310004
TCGA_TCGA-BR-8289	409.304904314472	535.667266226536	944.972170541008
TCGA_TCGA-HU-A4GJ	510.079607754567	2997.8052985696	3507.88490632417
TCGA_TCGA-HU-A4H3	-476.95951642018	725.709339468165	248.749823047986
TCGA_TCGA-BR-A4QL	-614.634982298957	720.805601474259	106.170619175301
TCGA_TCGA-BR-7716	422.242748635091	1877.07036210571	2299.3131107408
TCGA_TCGA-HU-8608	517.08163078268	2495.66563886333	3012.74726964601
TCGA_TCGA-F1-A72C	506.328129296422	1287.84890436035	1794.17703365677
TCGA_TCGA-VQ-A8P3	181.3516401827	758.119953438981	939.471593621681
TCGA_TCGA-BR-7704	287.542994285516	2110.13685031286	2397.67984459838
TCGA_TCGA-VQ-A91N	-813.555652071618	291.203627725888	-522.35202434573
TCGA_TCGA-CD-A4MH	-47.9184264545065	756.585728765029	708.667302310522
TCGA_TCGA-EQ-8122	231.225746206063	408.233018874153	639.458765080216
TCGA_TCGA-VQ-A91Y	1027.95218079162	1722.76144524596	2750.71362603759
TCGA_TCGA-CG-4438	230.95485098283	1723.17604901849	1954.13090000132
TCGA_TCGA-BR-4366	165.922263218738	766.698401436603	932.62066465534
TCGA_TCGA-ZQ-A9CR	1008.63737355146	1516.19028838739	2524.82766193886
TCGA_TCGA-BR-8690	758.291447350225	1953.61670085655	2711.90814820678
TCGA_TCGA-BR-4357	767.587677303685	1993.97627111199	2761.56394841567
TCGA_TCGA-CG-4440	-484.924840179988	759.014956176071	274.090115996083
TCGA_TCGA-BR-6802	170.279024307883	1775.53161548491	1945.8106397928
TCGA_TCGA-BR-4370	1290.01475154904	1867.52980584768	3157.54455739672
TCGA_TCGA-VQ-A8E2	398.453198708338	475.096223733594	873.549422441932
TCGA_TCGA-D7-6818	1152.78054721225	1574.87510821089	2727.65565542314
TCGA_TCGA-RD-A8N9	1421.15320304946	1623.40958131559	3044.56278436505
TCGA_TCGA-D7-6525	325.440066877828	800.498163032943	1125.93822991077
TCGA_TCGA-HU-A4G2	84.4012098362706	1105.29833451292	1189.69954434919
TCGA_TCGA-B7-A5TK	1105.00238179817	2404.62307393725	3509.62545573542
TCGA_TCGA-SW-A7EB	-296.535884930507	1193.49763395409	896.961749023587
TCGA_TCGA-BR-7959	1160.78008925879	879.710766388972	2040.49085564776
TCGA_TCGA-CG-4301	964.670919812428	1395.06961199553	2359.74053180795
TCGA_TCGA-BR-8060	880.249468687819	1318.05211359016	2198.30158227798
TCGA_TCGA-RD-A8MV	310.105947570861	2359.96536688896	2670.07131445982
TCGA_TCGA-BR-8484	648.390044696091	1908.65238801293	2557.04243270902
TCGA_TCGA-HU-A4GC	57.8476474350982	757.752459413653	815.600106848752
TCGA_TCGA-BR-6564	1311.78146335218	1479.49302233476	2791.27448568694
TCGA_TCGA-HU-A4GU	-714.934627125746	366.578436375239	-348.356190750506
TCGA_TCGA-BR-8059	753.355699867276	420.796320278974	1174.15202014625
TCGA_TCGA-F1-6177	-616.903360560196	513.183607601412	-103.719752958785
TCGA_TCGA-CD-8528	42.5809042128523	646.267530013019	688.848434225871
TCGA_TCGA-BR-6710	-98.1151072541368	734.77336153506	636.658254280923
TCGA_TCGA-BR-8291	1685.80422675511	1912.18696926133	3597.99119601644
TCGA_TCGA-D7-6526	-504.602958881108	298.318701218068	-206.28425766304
TCGA_TCGA-BR-8364	1618.76369635627	1583.2085824375	3201.97227879377
TCGA_TCGA-KB-A93J	-39.2586214697207	1703.99502381195	1664.73640234223
TCGA_TCGA-BR-8080	1453.60423789814	1812.11946119872	3265.72369909686
TCGA_TCGA-IN-8462	287.129135664319	847.678127930312	1134.80726359463
TCGA_TCGA-F1-6874	318.483394333542	1595.38697136699	1913.87036570053
TCGA_TCGA-CD-A487	325.267666846689	536.007787068985	861.275453915675
TCGA_TCGA-BR-4369	475.93064328999	1281.49568656572	1757.42632985571
TCGA_TCGA-D7-6519	-244.484240427249	570.695861611765	326.211621184516
TCGA_TCGA-VQ-A91U	-205.762065003628	1300.36449059845	1094.60242559482
TCGA_TCGA-VQ-A925	-670.196391503531	324.909370233163	-345.287021270368
TCGA_TCGA-BR-8372	163.462303234951	1861.49380357512	2024.95610681007
TCGA_TCGA-F1-6875	-784.486097088421	-512.536255296582	-1297.022352385
TCGA_TCGA-FP-7916	1022.04048688863	2268.6611588215	3290.70164571013
TCGA_TCGA-VQ-AA6D	-1208.49864749623	-106.270382208813	-1314.76902970504
TCGA_TCGA-BR-8589	-284.46711492079	2165.02448483805	1880.55736991726
TCGA_TCGA-3M-AB46	-63.5881766630238	329.681645908894	266.093469245871
TCGA_TCGA-CG-5734	476.366598017384	2427.4323944806	2903.79899249798
TCGA_TCGA-BR-4294	-485.825581489638	120.824524903791	-365.001056585847
TCGA_TCGA-VQ-A924	-30.002837920705	1147.03870339641	1117.0358654757
TCGA_TCGA-BR-8683	643.16556464929	908.541087835785	1551.70665248507
TCGA_TCGA-VQ-A8PK	-216.340612284529	570.650233940972	354.309621656443
TCGA_TCGA-BR-A4J4	257.451620483281	1177.44559020972	1434.897210693
TCGA_TCGA-R5-A7ZE	-1065.96740289566	-282.0225545999	-1347.98995749556
TCGA_TCGA-D7-6522	1899.28148076383	2930.40227303536	4829.68375379919
TCGA_TCGA-D7-6822	-302.128076464424	595.800178898014	293.67210243359
TCGA_TCGA-BR-6803	1210.54154414666	1680.26168382481	2890.80322797147
TCGA_TCGA-BR-8483	-517.153715238652	-122.447764537075	-639.601479775727
TCGA_TCGA-BR-6563	1576.9093635364	2416.40555449984	3993.31491803624
TCGA_TCGA-SW-A7EA	-15.1836572902132	1023.19692637556	1008.01326908534
TCGA_TCGA-BR-6705	1605.03671383357	1320.90177683073	2925.9384906643
TCGA_TCGA-BR-8678	-150.334393512492	163.564149707171	13.2297561946788
TCGA_TCGA-BR-8680	-918.495753257925	-542.291549810658	-1460.78730306858
TCGA_TCGA-CG-4462	2015.05249928725	2303.38897363553	4318.44147292278
TCGA_TCGA-RD-A8N5	1367.90938183089	1713.0619977816	3080.97137961249
TCGA_TCGA-BR-8295	-1003.1417893938	-856.024392826374	-1859.16618222017
TCGA_TCGA-D7-8578	964.142299047079	1003.94339501523	1968.08569406231
TCGA_TCGA-R5-A7ZI	54.7089354727838	2240.97223572394	2295.68117119672
TCGA_TCGA-FP-8209	1686.65258217507	2459.59140123463	4146.2439834097
TCGA_TCGA-HU-8610	405.220519292914	1954.21037072223	2359.43089001514
TCGA_TCGA-VQ-AA69	-847.72493493018	794.204703702063	-53.5202312281172
TCGA_TCGA-CG-5723	377.316772150869	1976.1282284373	2353.44500058817
TCGA_TCGA-RD-A8N2	1066.812868453	1179.3083446803	2246.1212131333
TCGA_TCGA-BR-7722	274.701569987171	1025.23955984562	1299.94112983279
TCGA_TCGA-D7-8576	84.0569465696201	760.208465145794	844.265411715414
TCGA_TCGA-BR-8058	1323.30811713946	2346.58420722702	3669.89232436648
TCGA_TCGA-VQ-A91E	-1000.76605697682	1148.9682461563	148.202189179485
TCGA_TCGA-VQ-A8PO	136.749389892795	1643.30586801636	1780.05525790915
TCGA_TCGA-CG-4444	635.182204072986	1487.43232858499	2122.61453265798
TCGA_TCGA-CD-5798	1151.81807210494	1364.0670124531	2515.88508455803
TCGA_TCGA-BR-7851	379.165144509329	1144.20119904765	1523.36634355698
TCGA_TCGA-BR-8591	218.715027608323	1225.86052068089	1444.57554828922
TCGA_TCGA-D7-A6EV	-854.397440810783	159.75303796641	-694.644402844372
TCGA_TCGA-R5-A805	755.85606551825	2107.88020091403	2863.73626643228
TCGA_TCGA-VQ-A8P2	-970.799876399868	-133.081479301735	-1103.8813557016
TCGA_TCGA-BR-8687	40.6857655500211	340.1563892291	380.842154779121
TCGA_TCGA-MX-A5UG	1565.94125653004	2344.44607993423	3910.38733646427
TCGA_TCGA-VQ-A94U	392.274566606497	231.316621582351	623.591188188848
TCGA_TCGA-D7-A4Z0	735.976440957507	1760.59412117249	2496.57056213
TCGA_TCGA-BR-8590	1202.77335497012	1654.66831349275	2857.44166846287
TCGA_TCGA-BR-6565	624.275790344172	1572.58784656614	2196.86363691031
TCGA_TCGA-VQ-A923	267.497760043741	2263.10404473972	2530.60180478346
TCGA_TCGA-D7-A4YU	610.003160857081	2138.51205037373	2748.51521123081
TCGA_TCGA-VQ-AA6K	56.0656939854659	908.883226666799	964.948920652265
TCGA_TCGA-BR-8679	358.704980658396	309.425576107416	668.130556765812
TCGA_TCGA-F1-A448	800.935354044644	1832.29597045994	2633.23132450458
TCGA_TCGA-CD-8535	-621.845766230435	-289.191388820812	-911.037155051248
TCGA_TCGA-D7-8574	1597.68458100562	2673.14931036419	4270.83389136981
TCGA_TCGA-D7-5577	264.641905637888	2120.08263609465	2384.72454173254
TCGA_TCGA-CG-5722	571.135578045048	2544.42794896798	3115.56352701302
TCGA_TCGA-CG-5726	-1004.80525559112	264.53341197515	-740.271843615974
TCGA_TCGA-D7-A748	1783.86115404376	2246.70073402893	4030.56188807269
TCGA_TCGA-BR-8373	521.658084137957	627.336818384664	1148.99490252262
TCGA_TCGA-BR-A4J7	1263.47008085683	2029.6608414803	3293.13092233713
TCGA_TCGA-BR-6852	799.649209591929	2367.20063966889	3166.84984926082
TCGA_TCGA-BR-6458	931.559154683588	1769.87059520698	2701.42974989057
TCGA_TCGA-ZA-A8F6	869.540579182532	1465.26870652065	2334.80928570319
TCGA_TCGA-BR-7196	1338.44878889352	1850.03975558601	3188.48854447953
TCGA_TCGA-IN-A6RI	-1149.54691631954	94.9261239029386	-1054.6207924166
TCGA_TCGA-HJ-7597	-776.027190266218	1104.50293497075	328.475744704535
TCGA_TCGA-HU-A4GQ	329.173496189694	946.007880230015	1275.18137641971
TCGA_TCGA-B7-5818	47.74904689705	1781.64880339776	1829.39785029481
TCGA_TCGA-BR-4256	1684.30500250485	2434.25225028439	4118.55725278924
TCGA_TCGA-BR-A4J6	129.717607242046	553.073195071659	682.790802313705
TCGA_TCGA-CG-4443	-124.039036669631	-5.32725842885152	-129.366295098482
TCGA_TCGA-CG-5718	129.932419613875	1553.88458934774	1683.81700896161
TCGA_TCGA-BR-6455	350.811460422786	1454.07143321757	1804.88289364035
TCGA_TCGA-BR-4363	921.83350533944	1709.05088198468	2630.88438732412
TCGA_TCGA-VQ-A8P5	241.738064173319	855.130390597208	1096.86845477053
TCGA_TCGA-BR-A4PF	-15.5038621941059	1606.36205045963	1590.85818826552
TCGA_TCGA-VQ-A94R	600.308975981849	904.108052026767	1504.41702800862
TCGA_TCGA-HU-8249	-502.446299844768	1021.69847742477	519.25217758
TCGA_TCGA-CG-5725	-723.582954293447	-225.648953548635	-949.231907842082
TCGA_TCGA-HU-A4H4	20.2260910147863	1748.75752006573	1768.98361108051
TCGA_TCGA-VQ-A8PJ	-917.997793863935	68.6360064792633	-849.361787384672
TCGA_TCGA-BR-6709	1116.08748300493	2499.69046522317	3615.7779482281
TCGA_TCGA-MX-A666	-625.886425157629	705.837575311572	79.9511501539429
TCGA_TCGA-BR-A44T	980.317311868796	2726.22929092094	3706.54660278973
TCGA_TCGA-CD-5813	1725.72271316723	2379.30795310523	4105.03066627246
TCGA_TCGA-VQ-AA64	349.557290901608	350.098548796142	699.65583969775
TCGA_TCGA-HF-7132	489.437549407742	1918.54218544727	2407.97973485501
TCGA_TCGA-CG-5717	69.671617352894	1548.74260229757	1618.41421965046
TCGA_TCGA-BR-A4J8	598.623389018922	750.601536392279	1349.2249254112
TCGA_TCGA-CG-5732	-424.159967143866	1776.30796976286	1352.14800261899
TCGA_TCGA-CG-4477	650.169516487504	2088.94991641589	2739.11943290339
TCGA_TCGA-HU-A4G3	-297.908481519383	639.000932454392	341.092450935009
TCGA_TCGA-IN-AB1X	-431.158213997613	1646.75443062071	1215.5962166231
TCGA_TCGA-CD-5804	786.790981209175	1502.33147522191	2289.12245643108
TCGA_TCGA-CG-5721	595.37477772763	2576.07981943907	3171.4545971667
TCGA_TCGA-CD-A489	908.019245456147	1393.55209196557	2301.57133742172
TCGA_TCGA-RD-A8N4	853.754125580149	1253.64140384193	2107.39552942208
TCGA_TCGA-BR-6566	763.394704045224	1738.82220997142	2502.21691401664
TCGA_TCGA-HU-8244	-1590.35518118787	100.352920255018	-1490.00226093285
TCGA_TCGA-FP-A9TM	-628.109590262099	1613.85632818537	985.746737923273
TCGA_TCGA-RD-A8N1	664.240813569151	2382.0371281796	3046.27794174875
TCGA_TCGA-VQ-A8DT	-982.064065379163	399.152049132466	-582.912016246696
TCGA_TCGA-BR-8487	-47.1785741915258	1170.72493306996	1123.54635887843
TCGA_TCGA-CD-8526	221.521836537961	956.135696595491	1177.65753313345
TCGA_TCGA-HU-A4H6	132.22300062421	1485.00961009756	1617.23261072177
TCGA_TCGA-BR-7957	1340.89332158333	849.378868178546	2190.27218976188
TCGA_TCGA-RD-A8N6	9.65033658380519	241.401369499563	251.051706083368
TCGA_TCGA-D7-A4YX	-212.536512371396	1509.85503921246	1297.31852684106
TCGA_TCGA-BR-A4CS	357.392537684014	934.746420293255	1292.13895797727
TCGA_TCGA-BR-4191	1093.24872959343	2279.07602207545	3372.32475166887
TCGA_TCGA-B7-A5TI	518.698784238778	828.297997683774	1346.99678192255
TCGA_TCGA-IP-7968	495.994520784952	992.8017616009	1488.79628238585
TCGA_TCGA-IN-A6RO	-1233.0430631504	239.553412592982	-993.48965055742
TCGA_TCGA-BR-4280	-260.867920316685	1339.25120129527	1078.38328097859
TCGA_TCGA-IN-7808	239.244774569498	2794.59643550347	3033.84121007297
TCGA_TCGA-D7-8572	926.878316125289	1320.2291403527	2247.10745647799
TCGA_TCGA-BR-8366	1242.03927600924	2524.96682219441	3767.00609820366
TCGA_TCGA-3M-AB47	1109.51918740193	1336.17674928949	2445.69593669142
TCGA_TCGA-CD-A48A	-200.439376421753	770.066650411834	569.627273990081
TCGA_TCGA-VQ-A8PC	377.138267877542	1608.74541090512	1985.88367878266
TCGA_TCGA-D7-6528	-791.139969260721	202.426284055723	-588.713685204998
TCGA_TCGA-BR-6707	311.265254841452	1923.06454542843	2234.32980026988
TCGA_TCGA-BR-8368	-678.877653760874	816.13326561866	137.255611857786
TCGA_TCGA-HU-A4HD	-120.059313699586	358.454724159801	238.395410460215
TCGA_TCGA-BR-8369	208.570146661896	332.851031026767	541.421177688663
TCGA_TCGA-BR-4267	36.5745086091378	1034.02414852586	1070.598657135
TCGA_TCGA-R5-A7O7	120.049093050438	1149.28430871492	1269.33340176536
TCGA_TCGA-RD-A7BS	447.243116735077	1576.52130600263	2023.76442273771
TCGA_TCGA-BR-A4J5	1340.84850529465	1337.34085823001	2678.18936352467
TCGA_TCGA-VQ-AA6F	-334.934405025794	1212.70500616337	877.770601137572
TCGA_TCGA-HF-7133	398.74150547026	1675.03207818679	2073.77358365705
TCGA_TCGA-D7-8575	-28.3627265843063	1506.57992869751	1478.21720211321
TCGA_TCGA-BR-8077	331.722056927857	1698.47867221526	2030.20072914311
TCGA_TCGA-CD-8531	443.527452211085	2158.71835474658	2602.24580695766
TCGA_TCGA-IN-7806	-619.55431618777	244.57309065087	-374.9812255369
TCGA_TCGA-BR-8485	459.039688800279	1283.39627715403	1742.43596595431
TCGA_TCGA-BR-4361	1104.49904800321	1693.96787419799	2798.46692220121
TCGA_TCGA-IN-A7NU	370.987455520891	1424.53337386184	1795.52082938273
TCGA_TCGA-HU-A4H5	-681.172636250852	693.566435055324	12.3937988044714
TCGA_TCGA-RD-A7BW	1605.91084490299	2166.47769777508	3772.38854267808
TCGA_TCGA-D7-8579	1115.89389372461	1482.93390422168	2598.82779794629
TCGA_TCGA-BR-8486	437.100234661633	1375.91270856481	1813.01294322644
TCGA_TCGA-VQ-AA68	-716.974912224246	886.270949131391	169.296036907145
TCGA_TCGA-BR-8677	1190.31716619846	1734.56199234666	2924.87915854512
TCGA_TCGA-HU-A4HB	86.3769089803244	2405.14858972006	2491.52549870039
TCGA_TCGA-BR-7707	-71.0788625154113	1080.70380173737	1009.62493922195
TCGA_TCGA-VQ-A8P8	329.634676587885	1292.64908268874	1622.28375927662
TCGA_TCGA-BR-8384	1459.12101239312	1539.66269796182	2998.78371035494
TCGA_TCGA-VQ-A92D	-464.600894047434	-173.909271173867	-638.510165221301
TCGA_TCGA-HU-A4H2	-271.357630056261	1062.42668980059	791.069059744325
TCGA_TCGA-BR-8361	-210.527729353025	1241.03738143128	1030.50965207826
TCGA_TCGA-VQ-A91Z	-1537.23269259519	-628.0803734863	-2165.31306608149
TCGA_TCGA-D7-6527	50.2437415226378	872.345857266276	922.589598788913
TCGA_TCGA-RD-A8MW	1041.52965813188	1980.46323911582	3021.9928972477
TCGA_TCGA-D7-A6EX	-383.453978482208	-31.0054671523251	-414.459445634533
TCGA_TCGA-VQ-A927	-53.4604408435616	905.674790359503	852.214349515942
TCGA_TCGA-BR-4257	920.92743743081	1736.89249357523	2657.81993100604
TCGA_TCGA-CG-4475	912.560372619582	801.597596296825	1714.15796891641
TCGA_TCGA-CD-5801	313.114224438618	2202.9811609137	2516.09538535232
TCGA_TCGA-VQ-A8PP	93.2537260883739	1013.47280780645	1106.72653389482
TCGA_TCGA-RD-A7C1	368.489991663919	2027.22045385453	2395.71044551845
TCGA_TCGA-HU-8604	737.477652908519	2265.6709191299	3003.14857203842
TCGA_TCGA-BR-6456	1148.96247039527	1295.4429016065	2444.40537200177
TCGA_TCGA-BR-A4CR	-865.323846785111	-542.18787837849	-1407.5117251636
TCGA_TCGA-BR-7901	971.059165667102	1371.2721292245	2342.3312948916
TCGA_TCGA-BR-4371	-583.422072604765	920.669563031974	337.247490427209
TCGA_TCGA-MX-A663	1053.36788360658	614.790594081717	1668.1584776883
TCGA_TCGA-VQ-A8PF	800.479523595909	2438.56618364305	3239.04570723895
TCGA_TCGA-BR-7715	409.210395632283	251.090908123763	660.301303756046
TCGA_TCGA-BR-4367	1219.17681023568	1901.07127472437	3120.24808496004
TCGA_TCGA-D7-A74A	-943.904535630173	739.141458217165	-204.763077413008
TCGA_TCGA-BR-4253	650.950332298024	2788.26868711051	3439.21901940853
TCGA_TCGA-BR-8381	1053.29478417414	2295.85912205309	3349.15390622724
TCGA_TCGA-FP-7998	1294.59396575443	2796.03793817535	4090.63190392978
TCGA_TCGA-VQ-A8DZ	-298.534029713001	540.189707849431	241.65567813643
TCGA_TCGA-HU-A4GD	-1293.39378958363	145.694110251212	-1147.69967933242
TCGA_TCGA-VQ-A8DV	-935.355261684379	-189.93005990074	-1125.28532158512
TCGA_TCGA-CG-4306	614.164578493415	1532.98836856911	2147.15294706252
TCGA_TCGA-VQ-A8PH	-879.56744099779	750.459797952706	-129.107643045084
TCGA_TCGA-R5-A7ZR	-810.681747944553	531.071919574837	-279.609828369716
TCGA_TCGA-HF-7131	-84.019488992419	1269.1133040872	1185.09381509478
TCGA_TCGA-HU-8238	114.842904375594	1301.66549320153	1416.50839757713
TCGA_TCGA-VQ-AA6A	-873.541179148739	153.154333776065	-720.386845372674
TCGA_TCGA-BR-8081	1109.71608843383	2260.05360441838	3369.76969285221
TCGA_TCGA-VQ-AA6G	-651.054514461469	345.520631510339	-305.53388295113
TCGA_TCGA-BR-8686	841.100068016554	2105.12382989805	2946.2238979146
TCGA_TCGA-VQ-A94O	-472.61409814154	630.822616784916	158.208518643376
TCGA_TCGA-FP-8211	-624.386880743818	1044.06053307835	419.673652334531
TCGA_TCGA-BR-7197	-194.571799435876	-83.4130030975941	-277.98480253347
TCGA_TCGA-FP-7735	111.182119010941	1355.58731397449	1466.76943298543
TCGA_TCGA-D7-A6EY	451.195054655836	2072.78103673065	2523.97609138649
TCGA_TCGA-HU-A4GH	-1459.6991391974	566.625031509267	-893.074107688129
TCGA_TCGA-CG-4437	659.082302816407	1907.14631696778	2566.22861978418
TCGA_TCGA-D7-6815	153.543003519928	608.686764863267	762.229768383195
TCGA_TCGA-CD-8525	393.245415311506	1510.47667971619	1903.7220950277
TCGA_TCGA-CG-5719	1196.02182289346	1488.55516781779	2684.57699071125
TCGA_TCGA-RD-A8NB	610.12665706535	1759.09211565069	2369.21877271604
TCGA_TCGA-BR-A4IV	1532.62859391417	937.467499897992	2470.09609381217
TCGA_TCGA-HF-A5NB	-878.367702521931	735.304692228006	-143.063010293925
TCGA_TCGA-FP-8099	85.4882711902683	716.157302342424	801.645573532692
TCGA_TCGA-VQ-A94T	-613.363942858098	-201.279958722575	-814.643901580672
TCGA_TCGA-CD-8533	-343.438549029543	-460.778484289073	-804.217033318616
TCGA_TCGA-CD-8530	1288.1950005717	1148.17882631391	2436.37382688561
TCGA_TCGA-CG-4469	-90.1575454158665	1276.01139977091	1185.85385435504
TCGA_TCGA-VQ-A8PE	-273.755445040274	989.414391649873	715.658946609599
TCGA_TCGA-CD-8534	204.816192539508	1103.50076254856	1308.31695508807
TCGA_TCGA-VQ-A94P	1319.299255846	1418.12639516919	2737.42565101519
GSE84437_GSM2235556	-232.09858271291	216.968128466746	-15.1304542461647
GSE84437_GSM2235557	971.502752171993	1036.81189291072	2008.31464508272
GSE84437_GSM2235558	520.241366399276	1258.54750320901	1778.78886960829
GSE84437_GSM2235559	218.842080302262	1350.35475389237	1569.19683419463
GSE84437_GSM2235560	1161.04053245482	1579.30699985476	2740.34753230959
GSE84437_GSM2235561	949.533779940591	1422.9494967414	2372.48327668199
GSE84437_GSM2235562	-344.310044299612	112.871429358776	-231.438614940836
GSE84437_GSM2235563	94.7911846419795	663.457730399172	758.248915041152
GSE84437_GSM2235564	-1349.53258529617	-379.679110777529	-1729.2116960737
GSE84437_GSM2235565	664.698608641979	676.863739096399	1341.56234773838
GSE84437_GSM2235566	357.161567351864	870.279435692753	1227.44100304462
GSE84437_GSM2235567	814.869507599915	941.724459749597	1756.59396734951
GSE84437_GSM2235568	-828.440038663693	-322.329668620792	-1150.76970728449
GSE84437_GSM2235569	-471.325206349685	44.5895847808319	-426.735621568853
GSE84437_GSM2235570	548.987260658468	798.872918137137	1347.86017879561
GSE84437_GSM2235571	-122.872455453622	879.738139612859	756.865684159237
GSE84437_GSM2235572	727.251876787047	1863.56474551505	2590.8166223021
GSE84437_GSM2235573	706.626515123726	1750.32525739863	2456.95177252235
GSE84437_GSM2235574	754.790220887122	561.040372234725	1315.83059312185
GSE84437_GSM2235575	-957.097947228415	114.001512619095	-843.096434609321
GSE84437_GSM2235576	165.5456993041	1801.50693992415	1967.05263922825
GSE84437_GSM2235577	1367.6215167639	1636.13007568749	3003.75159245139
GSE84437_GSM2235578	177.991671560692	1635.74560796209	1813.73727952278
GSE84437_GSM2235579	1199.58514665554	1775.15569046906	2974.7408371246
GSE84437_GSM2235580	1298.98844346906	2259.0547134025	3558.04315687155
GSE84437_GSM2235582	131.522616930072	971.661711488364	1103.18432841844
GSE84437_GSM2235584	31.4244946587701	881.471170596479	912.895665255249
GSE84437_GSM2235585	685.020808124092	2146.9540775936	2831.97488571769
GSE84437_GSM2235586	1486.71211425653	3084.65725938912	4571.36937364565
GSE84437_GSM2235587	418.193397322808	1266.72861090876	1684.92200823156
GSE84437_GSM2235588	888.1476044619	615.986488842735	1504.13409330464
GSE84437_GSM2235589	5.40628156347283	339.33509216521	344.741373728683
GSE84437_GSM2235593	-127.123110184151	1204.28506127825	1077.1619510941
GSE84437_GSM2235595	847.34618046283	2053.21538542135	2900.56156588418
GSE84437_GSM2235596	185.675479097598	1228.42988988417	1414.10536898177
GSE84437_GSM2235597	-851.594531242805	605.419131066264	-246.175400176541
GSE84437_GSM2235598	888.032139111866	2415.78208523939	3303.81422435125
GSE84437_GSM2235599	151.209021893157	1333.83776731221	1485.04678920537
GSE84437_GSM2235600	1171.96721609369	1367.28213278561	2539.24934887929
GSE84437_GSM2235601	1251.86574206497	1374.13671524567	2626.00245731063
GSE84437_GSM2235602	1187.83329906233	2058.28213113353	3246.11543019585
GSE84437_GSM2235603	-68.530696462583	347.445932366272	278.915235903689
GSE84437_GSM2235604	200.639289491388	839.61109858713	1040.25038807852
GSE84437_GSM2235605	1120.03868224344	1474.25884041143	2594.29752265488
GSE84437_GSM2235606	1371.38170733976	2211.71015161952	3583.09185895928
GSE84437_GSM2235607	918.290826041897	1347.27465078739	2265.56547682929
GSE84437_GSM2235608	-802.795835438005	424.549488507782	-378.246346930224
GSE84437_GSM2235609	1285.09463448626	2382.83239349273	3667.927027979
GSE84437_GSM2235610	1621.80284078642	1503.40924173891	3125.21208252534
GSE84437_GSM2235611	-52.1062024146156	1102.69539308277	1050.58919066815
GSE84437_GSM2235612	1068.48916383383	1282.48746119341	2350.97662502724
GSE84437_GSM2235613	-994.120009532851	-30.7133603403819	-1024.83336987323
GSE84437_GSM2235614	568.786612224161	1900.14150007247	2468.92811229663
GSE84437_GSM2235615	670.441075977316	651.122865208218	1321.56394118553
GSE84437_GSM2235616	213.654024134103	1708.33387102247	1921.98789515657
GSE84437_GSM2235617	-30.5268671502694	975.854844058164	945.327976907895
GSE84437_GSM2235618	-482.106217575419	720.758050449512	238.651832874092
GSE84437_GSM2235619	87.8602120495617	723.980860171076	811.841072220638
GSE84437_GSM2235620	-97.8627204399835	916.537014544498	818.674294104514
GSE84437_GSM2235621	178.508356068259	661.73432944431	840.242685512569
GSE84437_GSM2235622	1238.14430207707	1805.35841618941	3043.50271826648
GSE84437_GSM2235623	-630.828659278779	1115.30263000039	484.473970721613
GSE84437_GSM2235624	-71.5879107068664	918.593099853422	847.005189146555
GSE84437_GSM2235625	1143.87757787077	1766.24465198149	2910.12222985226
GSE84437_GSM2235626	1780.32589623508	2011.75641631304	3792.08231254813
GSE84437_GSM2235627	265.083336795293	1055.43081747867	1320.51415427396
GSE84437_GSM2235628	1759.45249341322	1338.62159765736	3098.07409107058
GSE84437_GSM2235629	1334.94166713872	2010.4690604267	3345.41072756543
GSE84437_GSM2235630	1575.39864294929	1802.64141870052	3378.04006164981
GSE84437_GSM2235631	1259.12103182926	2412.02943447384	3671.1504663031
GSE84437_GSM2235632	735.220083498285	2070.6785889832	2805.89867248148
GSE84437_GSM2235633	1487.87985367555	2177.76866227137	3665.64851594692
GSE84437_GSM2235634	442.60663664147	945.960639871573	1388.56727651304
GSE84437_GSM2235635	-37.8230200212677	1399.1209817838	1361.29796176253
GSE84437_GSM2235636	1433.81666923681	1799.265308528	3233.08197776481
GSE84437_GSM2235637	-66.9175203052745	1707.61116082982	1640.69364052454
GSE84437_GSM2235695	-876.566571716998	733.231256419172	-143.335315297826
GSE84437_GSM2235696	67.8648865564969	1610.85988780018	1678.72477435667
GSE84437_GSM2235697	-1181.38731796856	-339.130099497641	-1520.51741746621
GSE84437_GSM2235698	-278.328180264208	746.760211737231	468.432031473023
GSE84437_GSM2235699	673.706373589365	692.808058270042	1366.51443185941
GSE84437_GSM2235700	451.486375646518	1481.30565151297	1932.79202715949
GSE84437_GSM2235701	-1197.30650630674	91.5637021408715	-1105.74280416587
GSE84437_GSM2235702	903.077116154836	919.370885809748	1822.44800196458
GSE84437_GSM2235703	418.255119015001	1307.88050935802	1726.13562837302
GSE84437_GSM2235704	211.303171953731	1286.10922890956	1497.41240086329
GSE84437_GSM2235705	-71.6333828434017	1020.05994044183	948.426557598429
GSE84437_GSM2235706	-154.464060692553	225.592477399902	71.1284167073495
GSE84437_GSM2235707	-73.9718403606087	1173.47535996531	1099.5035196047
GSE84437_GSM2235708	-233.84828930916	1191.4492181187	957.600928809545
GSE84437_GSM2235709	-517.036949782203	800.121717965528	283.084768183326
GSE84437_GSM2235710	652.631144060673	999.725810534403	1652.35695459508
GSE84437_GSM2235711	-84.6923814726003	1070.13914590587	985.446764433271
GSE84437_GSM2235712	-1834.00008510695	-652.473395620897	-2486.47348072785
GSE84437_GSM2235713	268.89010978189	819.217067597654	1088.10717737954
GSE84437_GSM2235714	-1527.32880366978	-213.864904795926	-1741.19370846571
GSE84437_GSM2235715	363.203068744032	2091.55939106842	2454.76245981245
GSE84437_GSM2235716	-322.19325442243	-163.634949784505	-485.828204206935
GSE84437_GSM2235717	1103.10636315295	1277.61586089363	2380.72222404658
GSE84437_GSM2235718	30.3008017142949	1521.42624500637	1551.72704672066
GSE84437_GSM2235719	226.473610554808	916.724925231989	1143.1985357868
GSE84437_GSM2235720	274.671142467824	772.608158056655	1047.27930052448
GSE84437_GSM2235721	394.198018170899	1077.24802037452	1471.44603854542
GSE84437_GSM2235722	282.561905756435	1602.79321226119	1885.35511801763
GSE84437_GSM2235723	-698.026389798784	-213.363000523881	-911.389390322665
GSE84437_GSM2235724	928.49423019967	1748.33834977011	2676.83257996978
GSE84437_GSM2235725	850.172136247672	2407.1869679294	3257.35910417707
GSE84437_GSM2235726	1408.97643400361	3130.34795283635	4539.32438683996
GSE84437_GSM2235727	-5.62458708467193	1468.10162459044	1462.47703750577
GSE84437_GSM2235728	1054.15506282123	1433.2421200888	2487.39718291004
GSE84437_GSM2235729	837.189827140761	1825.53681446903	2662.72664160979
GSE84437_GSM2235730	-558.823840111442	703.327190535946	144.503350424504
GSE84437_GSM2235731	-907.31933867142	1072.81753246969	165.498193798272
GSE84437_GSM2235732	654.10053093152	2014.50703159587	2668.60756252739
GSE84437_GSM2235733	749.290895472858	1297.79788864221	2047.08878411506
GSE84437_GSM2235734	-88.2203260469881	781.165199004983	692.944872957995
GSE84437_GSM2235735	-201.240387876979	1645.74765171249	1444.50726383551
GSE84437_GSM2235736	-1441.913080486	-518.860232875594	-1960.7733133616
GSE84437_GSM2235737	346.871834227048	2066.2800921727	2413.15192639975
GSE84437_GSM2235738	-227.961131485951	849.888953038535	621.927821552584
GSE84437_GSM2235739	-691.513924399784	-16.8994446366407	-708.413369036424
GSE84437_GSM2235740	-889.567591110652	967.833495802542	78.2659046918892
GSE84437_GSM2235741	416.66452052926	671.075934082857	1087.74045461212
GSE84437_GSM2235742	85.1658364544665	1242.25308482137	1327.41892127584
GSE84437_GSM2235743	480.416546493387	1468.95249473547	1949.36904122885
GSE84437_GSM2235744	-262.8788858976	905.762385487715	642.883499590116
GSE84437_GSM2235745	626.621833516547	1927.57961086681	2554.20144438335
GSE84437_GSM2235746	-629.088738042811	1146.73078913764	517.642051094828
GSE84437_GSM2235747	579.504340169848	1319.40435092622	1898.90869109607
GSE84437_GSM2235748	908.834163007135	1090.37113138083	1999.20529438796
GSE84437_GSM2235749	-1326.46529079935	18.0362841747637	-1308.42900662459
GSE84437_GSM2235750	225.6617029201	593.526340362495	819.188043282595
GSE84437_GSM2235751	-42.8950293207511	1793.30257121931	1750.40754189856
GSE84437_GSM2235752	-628.258330659274	1922.80628209343	1294.54795143416
GSE84437_GSM2235753	777.63657542662	1917.65307606898	2695.2896514956
GSE84437_GSM2235754	1361.00262029091	1409.78893155538	2770.7915518463
GSE84437_GSM2235755	940.938247457544	1306.73088270813	2247.66913016568
GSE84437_GSM2235756	1196.877767079	1675.97742956807	2872.85519664707
GSE84437_GSM2235757	434.332447119369	1036.39564067307	1470.72808779244
GSE84437_GSM2235758	-670.217060007064	579.592348507342	-90.6247114997227
GSE84437_GSM2235759	1717.03107379144	1316.22869753665	3033.25977132809
GSE84437_GSM2235760	334.022414458702	498.821512663241	832.843927121944
GSE84437_GSM2235761	1099.19215367239	1543.48292151391	2642.6750751863
GSE84437_GSM2235762	47.2791592155522	1008.70275242128	1055.98191163684
GSE84437_GSM2235763	-98.8774324109706	1592.40674611681	1493.52931370584
GSE84437_GSM2235764	-1453.91892701656	590.145463959977	-863.773463056584
GSE84437_GSM2235765	1125.31328407609	1124.21118543887	2249.52446951495
GSE84437_GSM2235766	-827.566152302126	132.531482089276	-695.034670212851
GSE84437_GSM2235767	1093.09459338043	935.110593052718	2028.20518643315
GSE84437_GSM2235768	1147.33470511995	2559.98939217439	3707.32409729434
GSE84437_GSM2235769	-415.77046279556	307.929051371246	-107.841411424314
GSE84437_GSM2235770	-157.011990887512	1113.45697572588	956.444984838373
GSE84437_GSM2235771	534.12288169103	1291.93076255455	1826.05364424558
GSE84437_GSM2235772	618.146074778499	1424.8029069176	2042.9489816961
GSE84437_GSM2235773	544.745394075732	1213.46996659242	1758.21536066815
GSE84437_GSM2235774	385.495225129095	1040.71170942544	1426.20693455453
GSE84437_GSM2235775	385.825644762608	1466.73844657524	1852.56409133784
GSE84437_GSM2235776	484.256258517494	1351.63457693532	1835.89083545282
GSE84437_GSM2235777	533.24957571957	1900.55310048312	2433.80267620269
GSE84437_GSM2235778	147.7814016728	519.732807559041	667.514209231841
GSE84437_GSM2235779	-149.340999213692	1424.69097204316	1275.34997282947
GSE84437_GSM2235780	349.934158699761	1654.67408145886	2004.60824015862
GSE84437_GSM2235781	-175.806518624987	912.463006228374	736.656487603387
GSE84437_GSM2235782	592.680121695698	1190.44774201124	1783.12786370694
GSE84437_GSM2235783	911.082743193389	1254.06214811123	2165.14489130462
GSE84437_GSM2235784	-46.6129034689642	1971.02805919294	1924.41515572398
GSE84437_GSM2235785	357.023426034911	2595.45456139195	2952.47798742687
GSE84437_GSM2235786	1178.78875844691	1972.24591779114	3151.03467623805
GSE84437_GSM2235787	882.166424320821	1054.94067429875	1937.10709861958
GSE84437_GSM2235788	543.599605000733	2341.66592678623	2885.26553178697
GSE84437_GSM2235789	137.994627174187	1505.76961986585	1643.76424704003
GSE84437_GSM2235790	-139.597069384672	1640.77864971966	1501.18158033499
GSE84437_GSM2235791	1410.09367946905	1501.30236316186	2911.39604263091
GSE84437_GSM2235792	432.283756187872	846.954287355776	1279.23804354365
GSE84437_GSM2235793	1498.18643833031	1532.88221921235	3031.06865754266
GSE84437_GSM2235794	658.516281899834	1787.35534575557	2445.87162765541
GSE84437_GSM2235795	815.188571364432	807.850594740401	1623.03916610483
GSE84437_GSM2235796	1104.55503746738	1597.75989379544	2702.31493126283
GSE84437_GSM2235797	-608.954212142661	1092.12941444348	483.175202300819
GSE84437_GSM2235798	-100.458289750405	578.262412620002	477.804122869597
GSE84437_GSM2235799	-546.558767000829	732.748297031169	186.18953003034
GSE84437_GSM2235800	969.746793001513	2216.99027348353	3186.73706648504
GSE84437_GSM2235801	534.198051798406	1704.67263894445	2238.87069074285
GSE84437_GSM2235802	-41.6861094871404	1848.21497623621	1806.52886674907
GSE84437_GSM2235803	108.761983029636	1069.85729347791	1178.61927650755
GSE84437_GSM2235804	600.592862450694	1235.61921292357	1836.21207537426
GSE84437_GSM2235805	500.062363918331	630.017411140846	1130.07977505918
GSE84437_GSM2235806	-1261.8220398645	369.087999774655	-892.734040089848
GSE84437_GSM2235807	-16.1069428191419	465.704041242918	449.597098423776
GSE84437_GSM2235808	235.680808120018	1474.44139860825	1710.12220672827
GSE84437_GSM2235809	62.1445810907962	2199.7885908991	2261.9331719899
GSE84437_GSM2235810	-238.402263550824	476.988018501318	238.585754950494
GSE84437_GSM2235811	589.941468293287	1273.26830714116	1863.20977543445
GSE84437_GSM2235812	16.7109740504042	475.09927383554	491.810247885944
GSE84437_GSM2235813	-299.043574341527	1377.03765106969	1077.99407672816
GSE84437_GSM2235814	704.542257197401	1854.10182422344	2558.64408142084
GSE84437_GSM2235815	-233.593235624538	766.58510872799	532.991873103452
GSE84437_GSM2235816	333.804019638562	1763.67358930864	2097.4776089472
GSE84437_GSM2235817	5.11084612181528	931.297468382167	936.408314503982
GSE84437_GSM2235818	294.396953145535	2096.60250584301	2390.99945898854
GSE84437_GSM2235819	377.973879750683	529.961500312202	907.935380062885
GSE84437_GSM2235820	1093.22572147793	1946.59352034707	3039.819241825
GSE84437_GSM2235821	72.2809794073271	1541.27709695826	1613.55807636559
GSE84437_GSM2235822	-326.857093548416	553.147537474654	226.290443926238
GSE84437_GSM2235823	1077.67427057733	1882.76879748601	2960.44306806335
GSE84437_GSM2235824	1229.95568346445	1638.33252854879	2868.28821201324
GSE84437_GSM2235825	1185.20264014969	978.496500713626	2163.69914086331
GSE84437_GSM2235826	188.68712420769	539.956096808323	728.643221016014
GSE84437_GSM2235827	1146.81925215954	1393.50658035468	2540.32583251422
GSE84437_GSM2235828	1222.87541609182	2768.71763795462	3991.59305404644
GSE84437_GSM2235829	67.4987649163224	1542.69152048332	1610.19028539964
GSE84437_GSM2235830	-569.077936265379	-104.391122190877	-673.469058456256
GSE84437_GSM2235831	-557.081000021227	547.848684281712	-9.23231573951477
GSE84437_GSM2235837	1259.38146881429	1634.65714676869	2894.03861558298
GSE84437_GSM2235838	631.942892100982	559.818472776642	1191.76136487762
GSE84437_GSM2235839	22.1006794960457	770.993850820801	793.094530316847
GSE84437_GSM2235840	-326.692059538682	536.693561573878	210.001502035196
GSE84437_GSM2235841	897.959131349193	1590.78105069427	2488.74018204346
GSE84437_GSM2235842	-127.793030847421	158.26772737427	30.4746965268493
GSE84437_GSM2235843	550.828928540165	1533.03721611676	2083.86614465692
GSE84437_GSM2235844	-141.058692973215	1390.01954079658	1248.96084782337
GSE84437_GSM2235845	563.395443205179	1444.24894403974	2007.64438724492
GSE84437_GSM2235846	69.902814693891	1071.0757708419	1140.97858553579
GSE84437_GSM2235847	898.495785235317	2656.62106041548	3555.1168456508
GSE84437_GSM2235848	1548.41124837206	1495.8876788421	3044.29892721417
GSE84437_GSM2235849	669.387112712387	1384.04703695853	2053.43414967091
GSE84437_GSM2235850	803.579771338365	1923.51767715557	2727.09744849394
GSE84437_GSM2235851	-333.825793840086	1337.97915816072	1004.15336432064
GSE84437_GSM2235852	699.067256382331	2690.39462398854	3389.46188037087
GSE84437_GSM2235853	-16.4464309748587	2169.3602980884	2152.91386711354
GSE84437_GSM2235854	578.120748756574	1708.95916140387	2287.07991016044
GSE84437_GSM2235855	765.739476055051	3157.78758488265	3923.52706093771
GSE84437_GSM2235862	558.031817381078	2440.13309428325	2998.16491166433
GSE84437_GSM2235863	880.604655638404	1237.49970501346	2118.10436065187
GSE84437_GSM2235864	160.963543606486	1110.38572557726	1271.34926918374
GSE84437_GSM2235865	-442.516296898373	520.993262968954	78.4769660705815
GSE84437_GSM2235866	1056.0757481234	1593.742844355	2649.8185924784
GSE84437_GSM2235867	777.159388782075	1928.38811098886	2705.54749977094
GSE84437_GSM2235878	-298.547052364727	1515.60606057386	1217.05900820914
GSE84437_GSM2235879	1198.510121356	1478.10355795643	2676.61367931243
GSE84437_GSM2235880	431.257025557959	1749.67035231906	2180.92737787702
GSE84437_GSM2235881	43.2325359526468	1303.9086421293	1347.14117808195
GSE84437_GSM2235882	812.56377328455	2116.17551750639	2928.73929079094
GSE84437_GSM2235883	949.027192091182	1575.09050830211	2524.11770039329
GSE84437_GSM2235884	1493.70600123758	2548.24181178077	4041.94781301835
GSE84437_GSM2235885	943.842432474598	2341.83042636459	3285.67285883918
GSE84437_GSM2235886	493.126796786333	725.531042930239	1218.65783971657
GSE84437_GSM2235887	93.747519016323	255.400758472515	349.148277488838
GSE84437_GSM2235888	-277.582852840143	1148.44460361836	870.861750778218
GSE84437_GSM2235889	-705.695153572878	1083.49506316737	377.799909594488
GSE84437_GSM2235899	471.227696860795	1738.82238154299	2210.05007840378
GSE84437_GSM2235900	745.522128228676	2287.11026644525	3032.63239467393
GSE84437_GSM2235901	302.839115558943	559.500700070153	862.339815629097
GSE84437_GSM2235902	1245.93478248582	1500.84743974356	2746.78222222937
GSE84437_GSM2235903	438.974205931594	485.167315074794	924.141521006389
GSE84437_GSM2235904	372.44696309948	314.594395597239	687.041358696718
GSE84437_GSM2235905	1221.01780480248	2345.12713339372	3566.14493819619
GSE84437_GSM2235906	-64.2916630485776	938.553205293025	874.261542244447
GSE84437_GSM2235907	-174.002499488963	1232.64063209077	1058.63813260181
GSE84437_GSM2235908	506.721033273485	763.058150210322	1269.77918348381
GSE84437_GSM2235909	145.750006455858	1109.46798732229	1255.21799377815
GSE84437_GSM2235910	779.766009664145	2335.52354509736	3115.2895547615
GSE84437_GSM2235921	-808.550214036589	62.8694513551033	-745.680762681486
GSE84437_GSM2235922	132.608283806828	1603.52116289911	1736.12944670594
GSE84437_GSM2235923	-329.088535804014	207.536427936396	-121.552107867618
GSE84437_GSM2235924	-202.949892722213	429.848653197281	226.898760475067
GSE84437_GSM2235925	-184.783051871389	1124.97630570962	940.193253838228
GSE84437_GSM2235926	997.899664429119	2471.78122854826	3469.68089297737
GSE84437_GSM2235927	-918.024853569596	-74.700314782381	-992.725168351976
GSE84437_GSM2235928	-90.1078955732937	212.285997416114	122.17810184282
GSE84437_GSM2235929	1805.63148230977	1819.88438846769	3625.51587077746
GSE84437_GSM2235930	171.378658774363	968.501181121384	1139.87983989575
GSE84437_GSM2235931	-380.577028170157	1698.18121090718	1317.60418273702
GSE84437_GSM2235932	-979.973508934624	928.695075454997	-51.2784334796266
GSE84437_GSM2235933	1844.01392959378	2061.81373197679	3905.82766157057
GSE84437_GSM2235934	1119.57332230475	3072.17969341458	4191.75301571933
GSE84437_GSM2235935	557.467992891565	1467.64225298491	2025.11024587647
GSE84437_GSM2235936	-293.62670786138	890.233298072582	596.606590211202
GSE84437_GSM2235937	-429.048649164229	958.250595499624	529.201946335395
GSE84437_GSM2235938	-902.009350819921	597.230157344085	-304.779193475836
GSE84437_GSM2235939	733.760532483731	1218.01240627196	1951.77293875569
GSE84437_GSM2235940	870.394487670267	2078.52944224241	2948.92392991268
GSE84437_GSM2235941	367.276300555365	2296.87163417125	2664.14793472662
GSE84437_GSM2235942	-650.108016496728	952.014295354745	301.906278858017
GSE84437_GSM2235943	865.041523118607	2320.17387497106	3185.21539808966
GSE84437_GSM2235944	1097.55889683357	2181.31796722884	3278.87686406241
GSE84437_GSM2235945	736.307061057355	1259.33424572502	1995.64130678237
GSE84437_GSM2235946	-705.368829860843	972.863059390691	267.494229529849
GSE84437_GSM2235947	-125.671241307856	2010.93632211088	1885.26508080303
GSE84437_GSM2235948	1706.40415602308	1979.39001642135	3685.79417244443
GSE84437_GSM2235949	375.622442660514	2391.46943219808	2767.09187485859
GSE84437_GSM2235950	1126.53747934397	1026.23008804278	2152.76756738675
GSE84437_GSM2235951	1435.57220386272	1317.17356147165	2752.74576533436
GSE84437_GSM2235952	-549.585080363903	1035.21600002836	485.630919664461
GSE84437_GSM2235953	-227.19249474159	-209.773944943676	-436.966439685266
GSE84437_GSM2235954	594.057385835305	1980.75792239404	2574.81530822935
GSE84437_GSM2235955	530.552060779992	1268.70288200403	1799.25494278402
GSE84437_GSM2235956	-665.593452113681	12.3232670312306	-653.27018508245
GSE84437_GSM2235957	107.603801305973	1294.21448835606	1401.81828966203
GSE84437_GSM2235958	896.766804806434	1105.87412382422	2002.64092863066
GSE84437_GSM2235959	-1253.43211954765	275.687472840641	-977.744646707013
GSE84437_GSM2235960	-683.641361653607	864.344209816752	180.702848163146
GSE84437_GSM2235961	1276.01484788953	1099.61114359635	2375.62599148589
GSE84437_GSM2235962	293.835516189444	1341.79588782954	1635.63140401898
GSE84437_GSM2235963	-1072.23722983461	21.4097455511794	-1050.82748428343
GSE84437_GSM2235964	402.5345616521	2170.06159397971	2572.59615563181
GSE84437_GSM2235965	-831.89853436233	1023.72791430837	191.829379946044
GSE84437_GSM2235966	-48.5403113847825	1198.46317986148	1149.92286847669
GSE84437_GSM2235967	-1348.54804596881	-730.262434940494	-2078.8104809093
GSE84437_GSM2235968	53.2325554263301	383.68977841298	436.92233383931
GSE84437_GSM2235969	-493.615127472304	1155.80529952481	662.190172052511
GSE84437_GSM2235970	1116.59251143641	1611.21257197483	2727.80508341123
GSE84437_GSM2235971	976.323927151983	1859.86706762908	2836.19099478107
GSE84437_GSM2235972	-1248.94527664271	366.672379106525	-882.272897536187
GSE84437_GSM2235973	-881.758598467287	138.650634060043	-743.107964407244
GSE84437_GSM2235974	-1241.78617092309	17.6632897331122	-1224.12288118998
GSE84437_GSM2235975	-593.899192667702	1983.9613606617	1390.06216799399
GSE84437_GSM2235976	-273.761479373443	1913.33777083602	1639.57629146258
GSE84437_GSM2235977	-36.8395837915191	-168.360081973196	-205.199665764715
GSE84437_GSM2235978	847.540775763274	2568.06430391535	3415.60507967862
GSE84437_GSM2235979	237.620272084362	1058.59442352934	1296.2146956137
GSE84437_GSM2235980	131.968778970994	2188.8160565414	2320.78483551239
GSE84437_GSM2235981	171.33690301891	1617.09335248076	1788.43025549967
GSE84437_GSM2235982	519.221801820927	1824.55111434691	2343.77291616783
GSE84437_GSM2235983	1063.12886497827	2902.33047924587	3965.45934422414
GSE84437_GSM2235984	-257.677953740465	1009.55040313095	751.872449390481
GSE84437_GSM2235985	76.7079053144124	1875.40306274931	1952.11096806372
GSE84437_GSM2235986	-244.131299222491	976.395090408221	732.263791185731
GSE84437_GSM2235987	814.530675902614	1618.29377698065	2432.82445288327
GSE84437_GSM2235988	-423.959744263054	567.572081799155	143.612337536101
GSE84437_GSM2235991	715.754725912988	1303.01374494174	2018.76847085473
GSE84437_GSM2235992	293.956016212822	985.686441270795	1279.64245748362
GSE84437_GSM2235993	697.644227411228	2718.63926012211	3416.28348753333
GSE84437_GSM2235994	319.221716680813	-214.221200830302	105.000515850511
GSE84437_GSM2235995	-728.10700943885	576.576476717379	-151.530532721471
GSE84437_GSM2235996	522.880873308489	2150.35431878702	2673.2351920955
GSE84437_GSM2235997	-244.841625006943	863.723141940844	618.881516933901
GSE84437_GSM2235998	-404.203521694751	158.823964905016	-245.379556789735
GSE84437_GSM2235999	-250.36360429565	613.21227688888	362.84867259323
GSE84437_GSM2236000	57.0983260615374	624.512519419204	681.610845480741
GSE84437_GSM2236001	945.922144118469	1474.18744908812	2420.10959320659
GSE84437_GSM2236002	-938.42053869444	-474.755688395565	-1413.17622709
GSE84437_GSM2236003	279.855250128075	224.041181044724	503.896431172799
GSE84437_GSM2236004	-345.937543292021	638.935577387635	292.998034095614
GSE84437_GSM2236005	-242.054591375768	306.497592875081	64.4430014993129
GSE84437_GSM2236006	-230.521400906033	437.227181026297	206.705780120264
GSE84437_GSM2236007	773.398448649678	1882.30153986103	2655.69998851071
GSE84437_GSM2236008	1722.99236360001	2255.96815668792	3978.96052028792
GSE84437_GSM2236009	287.999661199815	908.767158699737	1196.76681989955
GSE84437_GSM2236010	-261.648416857922	1095.90771499439	834.259298136464
GSE84437_GSM2236011	249.084388317155	1177.69363340106	1426.77802171822
GSE84437_GSM2236012	-257.891727726881	814.371203732518	556.479476005637
GSE84437_GSM2236013	636.565599476177	1349.46305403504	1986.02865351122
GSE84437_GSM2236014	-1035.50563821788	1001.78545443625	-33.7201837816338
GSE84437_GSM2236015	417.671551529377	1483.61538531975	1901.28693684912
GSE84437_GSM2236016	-943.085583500801	339.407397159044	-603.678186341758
GSE84437_GSM2236017	-169.100861693458	475.592806828715	306.491945135257
GSE84437_GSM2236018	-53.9850172257623	1118.81542816774	1064.83041094198
GSE84437_GSM2236019	-173.568008001522	287.422727024657	113.854719023135
GSE84437_GSM2236020	-295.04080293595	845.041473553444	550.000670617494
GSE84437_GSM2236021	1418.72488981033	1348.50802566567	2767.232915476
GSE84437_GSM2236022	-649.207334721993	376.856311979555	-272.351022742438
GSE84437_GSM2236023	-208.685575191302	2021.52974316005	1812.84416796875
GSE84437_GSM2236024	161.338188596208	2200.32580454001	2361.66399313622
GSE84437_GSM2236025	1238.99364019828	2510.51344382889	3749.50708402717
GSE84437_GSM2236026	1560.16809668487	1501.7557581307	3061.92385481557
GSE84437_GSM2236027	683.14626312682	1419.04767577433	2102.19393890115
GSE84437_GSM2236028	63.8750556451496	1571.79786760113	1635.67292324628
GSE84437_GSM2236029	-676.773647605926	2012.6245990504	1335.85095144447
GSE84437_GSM2236030	57.2646030435858	866.030714634271	923.295317677857
GSE84437_GSM2236031	1353.06311556514	1844.19020630731	3197.25332187245
GSE84437_GSM2236032	-467.633114993979	1009.33243241486	541.69931742088
GSE84437_GSM2236033	-329.737449244613	185.897527774517	-143.839921470096
GSE84437_GSM2236034	444.438172546812	2345.93947136107	2790.37764390788
GSE84437_GSM2236036	-790.579422238087	264.612249180417	-525.96717305767
GSE84437_GSM2236037	746.648214163612	1345.96335102651	2092.61156519012
GSE84437_GSM2236038	798.068996758009	1668.97297837467	2467.04197513268
GSE84437_GSM2236039	-579.347208912741	156.487208848713	-422.860000064028
GSE84437_GSM2236040	-1022.77014930972	919.449510470445	-103.320638839279
GSE84437_GSM2236041	1125.8025397298	2314.98895318833	3440.79149291813
GSE84437_GSM2236042	-484.572449333294	725.820137152257	241.247687818963
GSE84437_GSM2236043	654.876292844168	1721.19293612494	2376.06922896911
GSE84437_GSM2236044	-745.873518081643	-254.030055164033	-999.903573245676
GSE84437_GSM2236045	-81.1084161778644	1455.10648523949	1373.99806906162
GSE84437_GSM2236046	-476.883766295786	546.989305558416	70.1055392626293
GSE84437_GSM2236047	823.391514783602	2396.18716011657	3219.57867490017
GSE84437_GSM2236048	-988.783820836583	1098.3816879463	109.597867109715
GSE84437_GSM2236049	727.695005240862	2856.31473815638	3584.00974339725
GSE84437_GSM2236050	-702.846167093516	557.683878581119	-145.162288512397
GSE84437_GSM2236051	946.834398131662	1351.94914260699	2298.78354073865
GSE84437_GSM2236052	-178.036462657011	362.95647813863	184.920015481619
GSE84437_GSM2236053	888.511714685238	993.30589186773	1881.81760655297
GSE84437_GSM2236054	1134.24903464611	1555.6886189224	2689.93765356851
GSE84437_GSM2236055	-276.253371473243	314.657599718471	38.4042282452279
GSE84437_GSM2236056	-439.059724688511	489.432349248286	50.3726245597759
GSE84437_GSM2236057	881.583361944691	1762.55386899703	2644.13723094172
GSE84437_GSM2236058	336.182715649481	737.629573807618	1073.8122894571
GSE84437_GSM2236059	880.441928733904	1046.25181372194	1926.69374245584
GSE84437_GSM2236060	1902.06389179472	2478.56073568735	4380.62462748207
GSE84437_GSM2236061	1724.91393490281	2548.12750940686	4273.04144430967
GSE84437_GSM2236062	432.074383409786	1221.9436468594	1654.01803026919
GSE84437_GSM2236063	729.823278728677	838.158151730142	1567.98143045882
GSE84437_GSM2236064	-398.214939387034	562.024818391833	163.809879004799
GSE84437_GSM2236065	30.175583628351	554.907417489859	585.08300111821
GSE84437_GSM2236066	743.483547076252	920.555183557484	1664.03873063374
GSE84437_GSM2236067	440.597371112599	1440.03972407165	1880.63709518425
GSE84437_GSM2236068	1188.42474013885	1261.88593630177	2450.31067644062
GSE84437_GSM2236069	-1293.05045275753	-0.500051577786881	-1293.55050433532
GSE84437_GSM2236070	208.165486560984	2118.0442806166	2326.20976717759
GSE84437_GSM2236071	39.8538392278567	1988.34754349959	2028.20138272744
GSE84437_GSM2236072	983.060625427735	1955.41090253585	2938.47152796359
GSE84437_GSM2236073	-209.597393582706	659.648741284392	450.051347701687
GSE84437_GSM2236074	-454.324677411674	804.781926027977	350.457248616303
GSE84437_GSM2236075	1159.54823109955	1609.46469269675	2769.0129237963
GSE84437_GSM2236076	243.896431847038	2673.28746234328	2917.18389419032
GSE84437_GSM2236077	-182.318037576705	1608.38609304468	1426.06805546798
GSE84437_GSM2236078	-1045.31863317046	-200.983275087758	-1246.30190825822
GSE84437_GSM2236079	20.3608913824362	2242.75379196355	2263.11468334599
GSE84437_GSM2236080	501.77821587722	1856.27358739556	2358.05180327278
GSE84437_GSM2236082	-270.553205648372	1521.27150145512	1250.71829580675
GSE84437_GSM2236083	-549.04669368278	911.494374410795	362.447680728015
GSE84437_GSM2236084	53.6789447600802	1027.94093094031	1081.61987570039
GSE84437_GSM2236085	143.93625897316	1668.94041288088	1812.87667185404
GSE84437_GSM2236086	946.773708633281	2567.10315881874	3513.87686745202
GSE84437_GSM2236087	349.927229131168	1463.71760743425	1813.64483656542
GSE84437_GSM2236088	393.861232313642	1119.38716270179	1513.24839501543
GSE84437_GSM2236089	406.003273588613	1808.07351737332	2214.07679096193
GSE84437_GSM2236090	529.366739632515	1772.89003621593	2302.25677584844
GSE84437_GSM2236091	338.977149537151	1148.48381104029	1487.46096057744
GSE84437_GSM2236092	112.684066384907	1103.78423888956	1216.46830527446
GSE84437_GSM2236093	-12.439555259633	1134.64789598293	1122.20834072329
GSE84437_GSM2236094	72.248955150523	1199.33766919682	1271.58662434735
GSE84437_GSM2236095	214.452503139767	1163.34540954905	1377.79791268882
