# Supplementary material for: Machine learning identifies exosome features related to hepatocellular carcinoma
Source: Front Cell Dev Biol. 2022 Sep 19;10:1020415. doi: 10.3389/fcell.2022.1020415 (PMC9527306; doi:10.3389/fcell.2022.1020415)
Supplement: Supplementary file 2 [file DataSheet1.ZIP › Raw data for manuscript/data sheets/NK cell related genes.txt]

id	futime	fustat	MICB	ICAM1	TMIGD2	CD58
TCGA-EP-A26S	1.665753425	0	1.0033331	2.392070632	0.033261968	1.649753399
TCGA-DD-AAVX	4.706849315	0	1.902051191	4.239401861	0.143578626	1.278432062
TCGA-ED-A7PZ	0.016438356	0	1.680105573	1.055244947	0.1338237	1.918895286
TCGA-LG-A6GG	1.060273973	0	1.070137178	4.404621148	0.204611269	2.469767743
TCGA-ED-A97K	0.016438356	0	1.593896801	4.150063259	0.444862734	3.03411075
TCGA-DD-AAVW	6.347945205	0	1.384865445	2.566339534	0.780939036	2.359567554
TCGA-UB-A7ME	1.331506849	0	1.602880609	2.724201242	0.378737998	2.195933062
TCGA-G3-A7M9	0.153424658	1	1.270992922	5.107406249	0.155005807	2.445102937
TCGA-DD-AACJ	5.75890411	0	1.528503308	2.152714635	0.075107338	2.645600911
TCGA-DD-A4NK	3.315068493	1	0.681564047	3.038572613	0.098239863	1.457152985
TCGA-DD-A3A5	8.561643836	1	0.702892079	2.797316638	0.338305628	1.956267836
TCGA-DD-AACF	1	1	2.066229405	3.106488361	0.441556144	2.393244022
TCGA-K7-A5RF	1.728767123	0	0.995615558	3.757889457	0.209500779	1.77041256
TCGA-ZP-A9D1	0.057534247	0	0.914012061	4.975759942	0.821441404	2.252416265
TCGA-DD-AADB	3.402739726	0	0.876817016	4.985557354	0.195489467	2.303699224
TCGA-DD-AAVZ	5.205479452	0	1.00901244	2.703477718	0.359321451	2.624606276
TCGA-BC-A216	3.701369863	0	1.301831684	5.005872424	0.274008739	2.753632988
TCGA-DD-A1EF	1.079452055	1	0.555468689	2.865830548	0.261031397	1.752288739
TCGA-DD-AADL	1.742465753	0	1.553183043	3.669955372	0.059618331	2.710252553
TCGA-KR-A7K8	2.482191781	0	2.416650342	4.060009326	0.398564132	2.227422256
TCGA-ED-A7PX	0.016438356	0	1.216145029	5.060062087	0.263570628	2.727573077
TCGA-DD-AADK	2.873972603	0	1.533300699	4.19398222	0.211169105	3.041271724
TCGA-BW-A5NO	0.054794521	0	1.380118778	4.21472399	0.306753011	2.660884362
TCGA-DD-A39W	2.265753425	1	0.257737698	1.678254935	0.194790195	1.426659798
TCGA-GJ-A9DB	0.183561644	1	1.858752481	4.669448057	0.162031848	2.525905497
TCGA-DD-A1EA	6.616438356	0	1.436225816	3.804662816	0	1.713418245
TCGA-UB-A7MD	0.142465753	1	0.545063634	5.005582334	0.232589418	3.024446636
TCGA-ES-A2HS	1.884931507	1	0.116431899	1.263846294	0.148874118	1.306177647
TCGA-G3-A3CJ	1.62739726	0	0.303029621	1.811824879	0.103034668	1.077819962
TCGA-FV-A3R2	0.531506849	1	1.807642196	4.912865391	0.115530641	1.938303108
TCGA-2Y-A9GZ	2.323287671	1	0.759541581	2.518569632	0.130973478	1.604226025
TCGA-4R-AA8I	0.717808219	1	1.303544054	3.848497755	0.335638745	2.370565221
TCGA-DD-A4NG	2.197260274	1	0.62537234	3.919669014	0.151605706	2.486664952
TCGA-RC-A6M5	0.04109589	0	0.562603209	2.938020756	0.629815132	1.881880714
TCGA-2Y-A9H0	10.06849315	0	3.418845557	4.186982221	0.06542241	1.905828766
TCGA-DD-A11B	0.038356164	1	1.222535653	3.269714375	0.037100952	1.160500094
TCGA-G3-A25V	2.356164384	0	0.392890869	5.954824909	0.300223553	2.289474484
TCGA-DD-AADQ	1.194520548	0	1.633628361	4.395330194	0.113429748	1.859356571
TCGA-CC-A8HS	0.821917808	1	1.945926394	2.873582112	0.161825266	2.440652203
TCGA-DD-A1EL	1.136986301	1	0.28895985	2.613169284	0.202273398	2.764525992
TCGA-WQ-AB4B	1.082191781	0	1.298050614	2.661755755	0.391205707	2.617924001
TCGA-5R-AA1C	1.424657534	0	2.34019165	2.478074079	0.147548322	2.354973118
TCGA-ED-A8O6	0.153424658	1	2.215684187	3.275244745	0.237068173	2.169062653
TCGA-DD-AADD	3.37260274	0	0.881162545	2.837193451	0.054479683	2.008468244
TCGA-BC-A10S	3.898630137	1	0.815231354	3.395142338	0.638897178	1.380866841
TCGA-DD-AAEB	1.309589041	0	0.307957242	0.991384302	0.132145042	1.906764402
TCGA-WX-AA44	1.684931507	0	2.607862193	4.62811566	0.265145687	2.861058908
TCGA-PD-A5DF	1.750684932	1	1.825381453	5.024781973	0.091905293	2.791671982
TCGA-YA-A8S7	1.128767123	1	1.661805227	5.817683624	0.19771558	3.514856995
TCGA-5R-AA1D	1.230136986	0	1.122385145	2.840934085	0.336409768	2.131127168
TCGA-DD-AACH	0.534246575	1	2.867393409	4.575916756	0.101956935	3.124785853
TCGA-CC-A8HV	0.764383562	1	0.377264707	4.715495861	0.23189955	2.997452477
TCGA-G3-AAV0	1.304109589	0	0.206707981	1.701637767	0.260314648	1.151511411
TCGA-DD-AAED	2.090410959	0	0.260317659	2.018716062	0.196782272	3.785726301
TCGA-ZS-A9CG	0.934246575	0	1.518823146	2.927157286	0.196585769	1.369793653
TCGA-K7-A6G5	1.402739726	0	0.915426362	4.601685821	0.141959024	2.177429266
TCGA-DD-AADS	1.298630137	0	0.47634	0.993903581	0.411883714	1.966715803
TCGA-DD-AAEK	2.923287671	0	1.725992379	3.961820551	0.478854004	1.897797256
TCGA-DD-A4ND	7.523287671	0	1.27570736	4.633979818	0.279934191	2.829035049
TCGA-2Y-A9H7	3.2	0	0.679569006	3.390435746	0.208407259	2.08264503
TCGA-RC-A7S9	1.753424658	0	1.898040367	1.885245182	0.368561972	1.871632353
TCGA-DD-AADI	2.97260274	0	0.856216844	3.711734969	0.864048868	3.494309357
TCGA-DD-A4NA	2.761643836	0	1.518465143	5.567218991	0.2307935	3.44420058
TCGA-BC-A10T	2.293150685	1	1.545087167	3.417367958	0.122783492	2.117791441
TCGA-RC-A7SH	1.282191781	0	0.694421577	1.941543937	0	1.485295948
TCGA-WJ-A86L	0.945205479	0	1.196683205	4.925080832	0.298529171	2.097386959
TCGA-DD-AA3A	1.123287671	1	1.961620736	4.59761877	0.239769269	4.228059826
TCGA-CC-A7IE	0.594520548	1	0.591276995	4.371996483	0.174899292	2.248912462
TCGA-DD-AAVS	4.994520548	0	0.324229377	2.482820152	0.386575572	2.432787342
TCGA-DD-AAE7	1.764383562	0	0.44714836	1.819216913	0.681835851	1.67429522
TCGA-BC-A3KG	1.863013699	0	1.871958744	2.802505509	0.073562485	1.589126835
TCGA-DD-A3A2	5.838356164	1	0.250865431	2.330334665	0.171620486	1.861022768
TCGA-DD-AAVR	6.884931507	0	1.125199445	3.595033347	1.282796802	2.227827931
TCGA-CC-A7II	1.093150685	0	1.29948792	2.813183368	0.082581842	2.170747744
TCGA-DD-AACN	3.567123288	0	1.167093902	5.424878095	0.353904769	2.363298376
TCGA-2Y-A9GX	6.690410959	0	1.034260094	4.97274595	0.668426153	3.070577896
TCGA-CC-A3MA	0.830136986	1	1.237411977	3.898468614	0.124142148	4.175251525
TCGA-DD-AACQ	1.183561644	1	1.020007143	2.82980086	0.081427768	2.022117073
TCGA-RC-A7SF	1.58630137	0	1.310488455	2.991650816	0.196433432	2.373298526
TCGA-DD-AADW	1.608219178	0	1.476089749	4.235863359	0.216633162	2.488902109
TCGA-G3-A3CH	2.136986301	0	1.81295694	2.396706426	0.320054723	2.015623165
TCGA-DD-A1EI	0.501369863	0	1.553572837	4.150111202	0.238457937	2.645120821
TCGA-ZP-A9CZ	1.934246575	0	2.001411708	2.654368858	0.162510792	2.308712098
TCGA-KR-A7K0	0.178082192	1	1.208761954	4.715333861	0.136348381	2.079701007
TCGA-BC-A10Y	1.947945205	1	1.471824759	3.279294625	0.173358118	1.422723864
TCGA-ED-A8O5	1.112328767	0	0.367648059	2.405160256	0.241061955	1.703798395
TCGA-CC-A9FS	0.578082192	0	1.030825487	3.550230862	0.265190705	2.023376725
TCGA-UB-A7MB	1.646575342	0	1.886949247	2.305084793	0.22025949	1.869207732
TCGA-ED-A627	1.15890411	0	1.385411157	5.059825513	0.171196321	2.232913974
TCGA-XR-A8TE	2.534246575	0	0.422201778	3.16462572	0.161224825	2.099199246
TCGA-G3-A7M7	0.989041096	0	0.960972543	3.996085893	0.071456102	1.619419115
TCGA-G3-AAUZ	1.315068493	0	0.75147709	1.800373964	0.667524038	1.796319072
TCGA-RC-A7SK	1.293150685	0	0.860841261	2.178241685	0.064351274	2.213360037
TCGA-DD-AACI	4.432876712	0	1.493832782	3.158721242	1.128473562	2.534754388
TCGA-DD-A4NH	2.512328767	0	1.964220433	7.415945379	0.070397613	3.446062843
TCGA-WX-AA46	2.071232877	0	0.397666625	3.079371454	0.222767102	1.518818615
TCGA-DD-A4NQ	1.021917808	1	2.63520251	6.752043393	0.17338524	2.902595943
TCGA-G3-A5SM	1.424657534	0	1.224722552	4.859760382	0.252927633	1.762759984
TCGA-MI-A75E	1.389041096	0	0.715948442	4.824978082	0.324556367	2.614894968
TCGA-DD-A11D	4.273972603	1	0.919773303	3.20745295	0.299958267	2.485002716
TCGA-CC-5262	0.282191781	1	1.744974804	5.36485324	0.401223375	3.301961148
TCGA-2Y-A9GY	2.073972603	1	0.982516944	4.963083341	0.18433908	2.462044987
TCGA-ES-A2HT	1.2	1	0.902471882	3.668894059	0.24968489	2.106931511
TCGA-DD-AAW0	5.520547945	0	1.007251485	5.10000249	0.18419573	2.915294105
TCGA-G3-A3CI	0.493150685	0	0.574221183	2.696107131	0.444981224	1.150885221
TCGA-DD-AAVV	6.726027397	0	1.134274177	5.464167026	0.620199482	2.619336707
TCGA-DD-A39Y	0.468493151	1	1.597318062	5.681962495	0.135459391	2.904713562
TCGA-DD-A1EB	5.526027397	0	1.530217602	4.81363653	0.041630845	1.967695778
TCGA-DD-AAD1	1.545205479	0	1.247733116	6.654905354	0.879788562	2.956449064
TCGA-G3-A3CK	1.602739726	0	0.969537331	3.010302561	0.122367253	1.506121031
TCGA-DD-AACA	6.304109589	0	1.270637258	2.225191932	0.006499136	1.872395788
TCGA-5C-A9VH	0.882191781	0	0.949675815	2.761427408	0.443577797	2.053568755
TCGA-FV-A23B	5.073972603	1	1.191335238	5.004848766	0.081774838	1.831570028
TCGA-DD-AADR	5.556164384	0	1.163859361	2.352240158	0.639755792	2.669177605
TCGA-DD-A3A1	0.638356164	1	1.087990941	4.609685827	0.293303734	3.518924085
TCGA-DD-A4NR	0.024657534	1	1.822476048	5.955904892	0.656358616	2.882436851
TCGA-DD-AAC9	0.950684932	0	0.760696074	3.404747975	0.273872715	2.355041644
TCGA-CC-5259	0.684931507	0	0.168411494	1.264386899	0.13727657	1.583068442
TCGA-EP-A2KA	1.717808219	1	2.230276807	4.951851656	0.529654159	2.426667043
TCGA-DD-A1EC	1.649315068	0	1.984929797	5.504196101	1.185287449	2.307289204
TCGA-DD-AAD3	3.547945205	0	1.425278822	4.565891412	0.342571129	2.497647618
TCGA-DD-AACS	4.942465753	0	1.767017414	4.109276971	0.099027259	1.981971716
TCGA-BD-A3ER	3.054794521	0	1.363157057	6.494446173	0.133949753	1.934866707
TCGA-GJ-A6C0	0.084931507	1	2.147954301	5.976265329	0.169591027	2.333918573
TCGA-2Y-A9GS	1.983561644	1	1.542402188	3.073707829	0.171364157	2.853302069
TCGA-BC-A8YO	1.539726027	0	2.197152987	4.105496221	0.458149831	2.068691445
TCGA-CC-A9FW	0.679452055	0	1.906683602	3.074480261	0.365588404	1.9820915
TCGA-DD-A1ED	6.304109589	0	0.543036623	4.092593098	0.602086063	1.375068354
TCGA-EP-A12J	1.561643836	0	1.829361274	3.485617456	0.110994777	1.72659409
TCGA-DD-A1EJ	2.753424658	1	0.426024348	4.128398167	0.027903039	2.557363278
TCGA-G3-AAV2	1.019178082	0	0.392519551	2.699972653	0.065182242	1.343394177
TCGA-DD-AADY	1.520547945	0	0.989492043	3.676040559	0.174439274	3.058693314
TCGA-CC-5263	0.353424658	1	2.512338656	4.862552064	0.054628018	2.915795264
TCGA-DD-AADP	1.254794521	0	0.788925625	5.237235205	0.279824869	2.035610538
TCGA-BC-A69I	1.060273973	0	0.258881769	4.429239676	0.235774107	1.622517156
TCGA-DD-A4NO	6.150684932	0	0.77949919	4.578116324	0.270152028	2.397442106
TCGA-BC-A10W	0.249315068	1	2.24378331	5.612556267	0.068445698	4.067592255
TCGA-LG-A9QC	1.164383562	0	0.902571363	2.943947199	0.197690421	1.98167404
TCGA-DD-A11C	1.81369863	0	1.425486697	4.325674954	0.197634315	1.183309918
TCGA-DD-AACV	4.194520548	0	1.806915864	1.694115752	0.25859659	1.935583079
TCGA-CC-5264	0.279452055	1	2.986093052	4.003622924	0.102993604	2.997933122
TCGA-DD-AACL	0.293150685	1	1.845925554	6.100123422	0.218395447	2.74731435
TCGA-DD-A116	4.443835616	1	1.589858865	2.040686968	0.148382294	2.226598233
TCGA-CC-A7IG	0.819178082	1	0.428325196	4.073939311	0.186437803	3.117873374
TCGA-DD-AAE9	1.978082192	0	1.233913822	2.830736616	0.043035241	1.700573328
TCGA-DD-AAVP	7.539726027	0	0.711700878	1.519530834	0.041040668	1.535767815
TCGA-G3-AAV5	0.969863014	0	0.811281947	3.259149382	0.159305867	2.812122357
TCGA-ZS-A9CF	6.608219178	0	0.964293453	4.170362553	0.478042125	1.877595851
TCGA-NI-A8LF	2.189041096	0	1.56511701	1.59446017	0.112951036	1.898543104
TCGA-DD-A39Z	1.646575342	1	0.57593875	3.019437366	0.399274144	2.754484774
TCGA-EP-A3RK	0.994520548	0	1.751818031	4.404677683	0.599889235	2.875127361
TCGA-FV-A496	0.02739726	0	0.710007393	3.032460061	0.166060718	2.525703333
TCGA-CC-A3MB	0.863013699	1	2.760310167	3.602186047	0.129133127	2.29579648
TCGA-CC-A7IF	1.778082192	1	1.264795823	1.492314172	0.046240007	1.689131843
TCGA-ZS-A9CD	3.797260274	1	0.655479971	5.450648763	0.153822713	2.500479832
TCGA-G3-A25S	1.139726027	1	2.570860467	3.764072216	0.407164332	2.323170586
TCGA-BC-A217	3.82739726	1	2.529591346	3.367750143	0.246039781	2.647201208
TCGA-DD-AAW2	5.082191781	0	2.021727381	1.949585356	0.036075072	1.91071693
TCGA-DD-A3A3	1.465753425	1	0.866798254	1.80964822	0.170330951	2.217017244
TCGA-2Y-A9H8	1.734246575	1	0.577560215	4.08979388	0.217747016	1.779499274
TCGA-G3-A7M6	1.731506849	0	1.963013128	4.684960644	0.177425311	4.201077846
TCGA-FV-A2QQ	1.997260274	0	0.778962955	3.86890501	0.145110177	2.0366134
TCGA-ZP-A9D4	1.082191781	0	1.086078548	4.166841555	0.062393256	1.261391203
TCGA-LG-A9QD	1.002739726	0	0.488684667	3.964874523	0.20035017	1.996684125
TCGA-RC-A6M4	0.060273973	0	0.824594027	1.823032725	0	1.992919942
TCGA-ED-A7XP	1.095890411	0	1.196855025	3.365167736	0.248406348	2.538496198
TCGA-2Y-A9HA	0.098630137	1	1.52178145	2.427630307	0.166119093	2.288934344
TCGA-DD-AAE2	1.747945205	0	1.32564085	4.709751056	0.091169732	1.914687358
TCGA-DD-AADF	0.315068493	1	1.437230403	2.68427409	0	1.552652008
TCGA-DD-AACW	3.901369863	0	1.778889385	2.801398326	0.388008962	0.99225796
TCGA-MI-A75I	1.726027397	0	1.799867311	4.770915711	0.065393621	1.995191428
TCGA-FV-A3I0	2.323287671	0	0.473354895	5.823033439	0.237189597	4.295606958
TCGA-2Y-A9H1	3.367123288	1	0.429105153	1.751533133	0.259331911	1.856143125
TCGA-CC-A8HU	0.942465753	1	3.611777902	2.261692376	0.099102473	2.518772296
TCGA-DD-AAD2	1.802739726	0	1.208653969	3.978611169	0.522124567	2.291260818
TCGA-BC-A10R	0.843835616	1	0.49093697	4.067926057	0.017185041	2.123890628
TCGA-G3-A5SL	1.701369863	0	0.395240081	2.309446595	0.142110816	1.66476589
TCGA-CC-A1HT	0.276712329	1	2.986233978	5.983084581	0.769987408	3.511044176
TCGA-2Y-A9GV	6.936986301	1	0.972181721	4.618611617	0.362655036	1.61799897
TCGA-ED-A7XO	1.169863014	0	0.488186638	3.061870186	0.618871799	2.001837184
TCGA-CC-A5UC	0.950684932	1	1.94316594	4.317018917	0.169303162	1.83612531
TCGA-G3-AAV1	0.983561644	1	1.803641597	2.386900319	0.138048104	2.719040588
TCGA-O8-A75V	1.473972603	0	1.174729822	4.312400888	0.378121932	2.206254056
TCGA-ZP-A9CY	2.142465753	0	1.096793487	4.126478166	0.224437578	2.250428951
TCGA-G3-A7M8	1.178082192	0	0.733831978	2.648276523	0.125560557	1.22040797
TCGA-DD-AAE0	1.520547945	0	1.155132005	3.616685866	0.163527457	3.342899165
TCGA-ED-A7PY	1.068493151	0	0.478190597	1.26738358	0.200841416	2.275379
TCGA-EP-A2KC	0.052054795	1	0.649681396	3.126015531	0.096658034	2.066251797
TCGA-BC-A10X	2.109589041	1	0.861865109	4.387547967	0.38077377	1.765159597
TCGA-CC-A7IH	1	0	1.082594281	2.082157218	0.058714313	1.409358348
TCGA-FV-A495	0.002739726	0	1.128206942	2.43241589	0.530193926	1.974429826
TCGA-DD-A1EH	4.095890411	0	0.644580449	3.52400097	0.145398214	2.056761427
TCGA-DD-AAEH	2.147945205	0	0.737825357	3.074256917	0.151886086	1.617899324
TCGA-DD-AAEE	2.219178082	0	1.37943188	1.960461296	0.114477479	2.224263516
TCGA-ZP-A9D0	2.989041096	0	0.290514407	2.135266597	0.041373772	1.44876196
TCGA-DD-A1EG	3.75890411	1	1.576854415	5.112864824	0.27780971	2.579582289
TCGA-2Y-A9H6	0.978082192	0	0.642781686	2.705181491	1.061284734	1.484907879
TCGA-2Y-A9GW	3.482191781	1	1.834833761	5.138376254	0.451848013	2.676350013
TCGA-DD-A73D	1.898630137	0	0.156288524	1.693842862	0.045036554	1.72267673
TCGA-DD-A115	6.964383562	1	1.311442663	4.081262923	0.294651448	2.183229554
TCGA-XR-A8TF	1.898630137	1	0.41947676	1.917901438	0	1.646375128
TCGA-DD-A4NI	2.235616438	0	0.951546169	3.169178935	0.189519576	1.690367925
TCGA-G3-AAV3	1.128767123	0	1.47684566	3.005770046	0.253501389	1.651432455
TCGA-UB-A7MA	2.323287671	0	2.136108353	5.212010517	0.427274047	3.001971538
TCGA-UB-A7MF	0.58630137	1	3.131159937	4.802480693	0.344172433	2.219212517
TCGA-BC-A112	0.419178082	1	1.225935654	5.781011851	0.046822797	3.114080457
TCGA-BC-A10U	2.293150685	1	1.49704565	5.048279787	0.135221672	2.761555487
TCGA-BC-A5W4	1.498630137	1	0.727386047	2.017637616	0	2.331465034
TCGA-FV-A3I1	0.676712329	1	1.89810888	4.284709559	0.124064958	2.391764146
TCGA-CC-A123	0.6	0	0.067849585	1.604998337	0.279200739	1.299201277
TCGA-WQ-A9G7	0.082191781	0	0.740260378	2.317697687	0.220539842	3.732471098
TCGA-ED-A66X	1.112328767	0	1.951948051	3.314432322	0.406111146	1.899684545
TCGA-DD-A1EK	1.528767123	1	1.573537887	5.599696868	0.224694279	1.99832803
TCGA-DD-AADM	0.032876712	1	1.0587785	2.232672114	0.138503227	2.160556565
TCGA-MR-A8JO	0.904109589	0	1.357552005	2.958726142	0.531960593	2.408485794
TCGA-QA-A7B7	0.257534247	0	1.586525055	3.906226803	0.099556556	1.938021509
TCGA-CC-A8HT	0.383561644	1	2.173960501	5.26624496	0.387243194	3.0067795
TCGA-FV-A4ZP	6.810958904	1	0.984979144	2.148187679	0.133468847	3.08138224
TCGA-DD-A4NJ	2.542465753	0	2.296623326	4.46573356	0.169477504	3.224399359
TCGA-CC-5258	0.353424658	1	1.82946479	5.006281864	0.066930067	1.648111514
TCGA-EP-A2KB	1.632876712	1	1.082723024	2.632079722	0.100102147	1.117466986
TCGA-G3-A25X	4.873972603	0	1.231112866	5.155801034	0.678461921	3.395865521
TCGA-CC-A5UD	0.832876712	1	1.026567793	3.354946045	0.050926743	2.908888402
TCGA-DD-A119	0.610958904	1	1.36791449	1.693471346	0.10087194	2.297552999
TCGA-DD-AACB	6.367123288	0	1.139213415	3.009094338	0.149037545	1.870859442
TCGA-DD-AAE4	1.665753425	0	0.779122947	1.998573552	0.459286188	2.222722039
TCGA-CC-A3M9	0.821917808	1	2.514765363	6.272646206	0.252341173	2.995029478
TCGA-CC-A7IL	0.761643836	1	1.296891986	2.168658401	0.016848015	2.801074617
TCGA-BC-A10Z	0.093150685	1	0.23742862	2.765459427	0.033272203	1.506514608
TCGA-UB-AA0U	0.895890411	0	2.15582661	4.543439585	0.347053642	2.976933635
TCGA-DD-A3A8	0.030136986	1	0.400483718	2.930149544	0.107159056	1.502691612
TCGA-ED-A4XI	2.243835616	0	0.800093774	3.016152007	0.496553873	1.601949857
TCGA-HP-A5MZ	0.249315068	1	1.020682827	4.730617677	0.418268113	2.841678715
TCGA-DD-AAVU	6.032876712	0	0.813090543	2.313473414	0.049581186	1.86220459
TCGA-DD-AAD6	1.84109589	0	1.556220936	2.020133058	0	2.170732685
TCGA-DD-A4NE	1.808219178	1	2.935397324	3.420279869	0.167506301	1.586997669
TCGA-DD-AADV	1.57260274	0	1.060977052	2.729758746	0.212019423	2.132745284
TCGA-DD-AACX	0.465753425	0	1.622768273	4.9058279	0.023315969	2.883062201
TCGA-DD-AACC	4.616438356	1	1.361480353	4.507045513	0.582175313	2.156994218
TCGA-G3-A5SK	2.038356164	0	0.608675941	3.779819667	0.685886968	2.263464145
TCGA-ZS-A9CE	3.4	0	1.022903952	2.715500034	0.065191412	2.041345327
TCGA-DD-A73B	0.775342466	1	2.035576054	2.423504488	0.038294645	1.881478251
TCGA-RC-A7SB	1.610958904	0	1.122542854	3.282533362	0.074504573	2.225351444
TCGA-DD-AADN	2.460273973	0	1.027580143	2.348114551	0.271010498	1.32450533
TCGA-CC-A5UE	0.745205479	1	1.413597873	3.322442901	0.242209808	3.56477324
TCGA-DD-AACZ	0.468493151	1	1.725392163	6.445343172	0.259062494	2.674309007
TCGA-DD-AAVQ	7.473972603	0	1.629263352	2.998474987	1.153470073	2.07890695
TCGA-BD-A3EP	1.120547945	0	1.048477545	5.228630551	0.679478748	2.566354636
TCGA-DD-A39V	1.761643836	1	0.599976046	1.60758172	0.082891476	2.044535759
TCGA-NI-A4U2	4.906849315	1	0.438804359	2.669198472	0.131089637	2.298461544
TCGA-DD-A4NF	2.580821918	0	0.729494561	2.422212544	0.021320041	1.688581885
TCGA-DD-A11A	0.216438356	0	1.515931408	2.624316171	0.089001447	1.660794479
TCGA-DD-AAD0	0.375342466	0	0.287807959	4.119490645	0.07126611	2.551518232
TCGA-DD-A3A6	8.926027397	1	0.653654037	2.391583798	1.454138509	1.684351076
TCGA-DD-A114	3.147945205	1	3.432140579	6.630183383	0.515998097	2.505695594
TCGA-5C-AAPD	0.054794521	0	1.43175666	4.190504244	0.141229387	2.40059886
TCGA-HP-A5N0	2.060273973	1	0.519669009	2.776962399	0.334246293	1.710214194
TCGA-T1-A6J8	0.063013699	0	0.411651527	3.71105983	0.116995585	2.33223617
TCGA-XR-A8TC	3.668493151	0	2.875328905	3.106853978	0.080138636	1.431900508
TCGA-DD-AACK	0.024657534	0	1.283262188	4.832664227	0.102070077	2.873932664
TCGA-MI-A75C	0.797260274	0	0.464678617	3.376866707	0.189566511	2.032846337
TCGA-DD-AACP	1.136986301	0	0.856006197	1.53331615	0.303633593	2.137146413
TCGA-DD-AACT	4.279452055	0	0.257269918	5.211804601	0.157583164	1.385934029
TCGA-DD-A73E	0.120547945	0	1.368823095	1.301268638	0.02572886	1.456716274
TCGA-BC-4072	4.082191781	1	2.086148881	4.535958376	0.208586927	3.139123023
TCGA-BC-4073	2.326027397	0	2.036984328	5.963403837	0.116067177	2.679077384
TCGA-XR-A8TG	2.460273973	0	1.680941365	6.382609329	0.122216364	1.908128474
TCGA-RC-A6M6	0.024657534	0	1.208665829	5.166749986	0.099300712	2.041516704
TCGA-BC-A69H	1.216438356	0	0.453815806	3.831214503	0.309225907	2.307974606
TCGA-DD-AAC8	0.043835616	1	0.608376085	3.205033515	0.198392061	2.185119004
TCGA-DD-AADJ	2.920547945	0	0.641699446	2.245991789	0.325375246	1.796747248
TCGA-2Y-A9H9	1.909589041	0	1.442749797	3.34341834	0.1049307	1.681277886
TCGA-ED-A5KG	2.339726027	0	3.067262335	4.871624863	2.238932039	3.202559241
TCGA-DD-AACO	5.139726027	0	0.931648719	0.873366346	0.732107053	2.721248182
TCGA-G3-A25Z	1.794520548	0	0.582445786	3.551139453	0.156876788	1.838901357
TCGA-DD-A4NV	6.569863014	0	0.9550799	4.095725297	0.375524485	2.094680635
TCGA-FV-A2QR	1.591780822	1	0.722785743	3.98508596	0.068470752	3.459372598
TCGA-G3-AAV7	0.989041096	0	3.248260662	6.68056488	0.024557825	2.962106985
TCGA-2Y-A9H4	3.978082192	0	1.188041314	2.26749385	0.370098758	2.278928883
TCGA-3K-AAZ8	1.084931507	0	1.693424955	4.570598329	0.269245165	2.373052637
TCGA-CC-5261	0.265753425	1	1.857434857	4.494985151	0.548640708	2.673644611
TCGA-ZP-A9D2	2.095890411	1	2.114679186	5.633940598	0.35055303	3.304124178
TCGA-2Y-A9H5	1.520547945	1	0.548853442	2.652354323	0.296402782	2.036264183
TCGA-G3-A25T	4.254794521	0	0.621880736	2.139917689	0.600192478	4.130050327
TCGA-DD-AAEA	1.575342466	0	1.348677739	2.893096171	0.222156501	1.392903725
TCGA-RG-A7D4	3.008219178	0	1.555772481	2.743722622	0.210531506	1.96540715
TCGA-DD-AACD	1.043835616	1	1.117542787	1.768692487	0.32163514	1.889835631
TCGA-DD-AAD8	3.339726027	0	0.703967208	2.904953391	0.406414001	2.192121871
TCGA-5R-AAAM	0.126027397	1	0.935976687	4.125082375	0.441847719	1.790874607
TCGA-EP-A3JL	0.830136986	0	1.366647859	3.926342018	0.734989538	2.08605918
TCGA-DD-A73G	9.528767123	0	0.983179396	1.20076924	0.376488657	1.414774183
TCGA-G3-AAV4	0.073972603	1	0.63592263	2.836352778	0.026205568	2.446287466
TCGA-ED-A459	2.493150685	0	2.287132119	5.863786345	0.199884129	2.290354214
TCGA-DD-A73C	1.920547945	0	0.971980357	3.370328493	0.208265781	1.2381797
TCGA-MR-A520	0.62739726	0	0.318144315	2.182452358	0.432408834	1.168369258
TCGA-G3-A7M5	1.224657534	0	1.175721312	2.170968494	0.322988721	1.797135446
TCGA-MI-A75G	1.912328767	0	0.811251691	2.278286938	0.097236079	2.220855545
TCGA-CC-A7IK	0.717808219	1	1.16702323	1.249839715	0.12123104	1.706960589
TCGA-G3-A5SJ	1.912328767	0	1.983906757	5.090473657	0.114965263	4.347036997
TCGA-DD-AADC	1.164383562	1	2.134763738	2.306543401	0.142373963	3.031407019
TCGA-DD-A3A7	1.147945205	1	0.874653142	2.473740942	0.453778834	1.854464896
TCGA-DD-AACE	5.983561644	0	1.536337929	3.27417204	0	1.552564467
TCGA-2Y-A9H3	4.153424658	0	0.71039716	1.546693487	0.747775618	1.462856443
TCGA-DD-A4NB	2.709589041	0	1.149402457	3.632184444	0.888463575	2.467324874
TCGA-G3-A5SI	2.104109589	1	2.506191121	1.789962067	0.078748086	1.928292998
TCGA-DD-AAE6	0.38630137	0	0.196981517	2.845066464	0.02442109	1.219800457
TCGA-DD-AACG	1.284931507	1	1.198211245	2.152680568	0.495719617	2.746875544
TCGA-5C-A9VG	0.898630137	0	0.77367915	1.351330375	0.198492393	1.285925933
TCGA-DD-A1EE	0.956164384	1	1.917285473	4.020858631	0.017347052	2.770221824
TCGA-BC-A110	5.797260274	1	0.838655253	5.380649112	0.449154695	1.842035494
TCGA-GJ-A3OU	2.408219178	0	2.035476818	4.935378181	1.231884562	3.250340717
TCGA-G3-A25U	4.482191781	0	1.150835192	2.474643444	0.118890017	1.700245718
TCGA-G3-A3CG	1.843835616	0	1.112409897	5.591975859	0.297503932	1.974987745
TCGA-CC-5260	0.238356164	1	1.222677841	2.191822552	0.33368889	4.561035246
TCGA-CC-A7IJ	1.046575342	0	2.871698386	5.791560926	0.210315044	3.289168134
TCGA-DD-AADU	1.517808219	0	1.358419331	1.573421549	0.098646725	1.718790781
TCGA-DD-AAE1	1.512328767	0	1.044743821	4.078677289	0.212420424	1.610266338
TCGA-2Y-A9HB	0.712328767	0	2.881452017	2.616959635	0.470810047	1.872034024
TCGA-BD-A2L6	3.734246575	0	1.416612243	1.785295259	0.521541572	1.862803269
TCGA-DD-A3A9	2.550684932	1	0.415626287	1.679959698	0.311514857	2.882174268
TCGA-KR-A7K2	2.271232877	0	1.079143916	2.885645814	0.589848896	2.189429246
TCGA-CC-A3MC	0.994520548	0	1.921696434	3.94882882	0.105870161	2.248235762
TCGA-DD-A73A	1.994520548	0	0.797567696	3.298141551	0.428148074	2.186618136
TCGA-DD-AADG	3.136986301	0	1.011638041	2.377987164	0	1.742915103
TCGA-DD-A4NL	4.687671233	0	0.389553266	4.087344875	0.255618924	1.483433501
TCGA-BC-A10Q	3.109589041	1	0.376628121	2.90551303	0.255286806	4.507093098
TCGA-2Y-A9GU	5.312328767	0	0.629856062	1.854175624	0.051342906	1.246035888
TCGA-ZP-A9CV	2.980821918	1	1.400722626	4.627791832	0.958667797	2.597200765
TCGA-DD-A113	6.643835616	0	1.785946375	2.901845046	0.125457164	1.369341403
TCGA-2Y-A9GT	4.449315068	1	1.447523656	4.161549939	0.319272016	2.078343403
TCGA-DD-A39X	4.64109589	1	0.831278561	2.529086297	0.578825031	1.824885545
TCGA-DD-AACU	4.293150685	0	1.840047839	4.616739377	0.048735922	2.521585742
TCGA-WX-AA47	1.523287671	1	0.368859182	2.248463793	0	1.716279794
TCGA-DD-A3A4	1.676712329	1	0.631198363	3.816710285	0.089559966	2.206381602
TCGA-DD-A73F	2.97260274	0	1.705540052	3.708656284	0.320345572	2.179305937
TCGA-DD-A4NN	2.463013699	1	0.202390889	2.120864159	0.134075164	2.184297435
TCGA-DD-AAEI	4.194520548	0	1.8605918	4.53502088	0.087102319	1.811804744
TCGA-UB-AA0V	0.860273973	0	0.75775397	2.961277336	0.259343482	2.098751356
TCGA-DD-AADO	1.24109589	0	0.516084556	2.874692325	0.181199639	1.777048486
TCGA-DD-AAVY	5.397260274	0	1.158194819	2.635486255	0.041317527	1.819397193
TCGA-FV-A3R3	1.002739726	1	0.591266366	2.318794912	0.774701723	1.78458648
TCGA-DD-A4NS	6.728767123	1	1.15955621	4.429117127	0.375195832	2.491848223
TCGA-MI-A75H	2.046575342	0	1.384667104	2.616074165	0.180149389	1.785584029
TCGA-UB-A7MC	1.369863014	0	1.947291737	1.277019455	0	1.64487149
TCGA-FV-A4ZQ	0.032876712	0	2.27132258	4.090211525	0.110509323	1.928308918
TCGA-DD-AAEG	1.969863014	0	1.295045298	3.307951444	0.072267854	1.246419641
TCGA-DD-AAD5	3.684931507	0	1.371381547	4.629286087	0.169367308	3.132525846
TCGA-K7-A5RG	1.421917808	0	2.693957241	5.408066443	0.197896333	2.795895962
TCGA-XR-A8TD	2.821917808	0	2.701694317	3.603977593	0.201929897	2.247429014
TCGA-DD-AACY	3.97260274	0	0.951765249	4.799536524	0.409074581	1.530049261
TCGA-KR-A7K7	2.605479452	0	0.965328607	3.876745795	0.147831966	1.784064616
TCGA-G3-A25Y	1.238356164	1	2.627045525	4.098572834	0.166227609	2.76534294
TCGA-K7-AAU7	0.983561644	0	1.535722535	5.795795774	0.190349241	3.674163449
TCGA-BC-A3KF	0.021917808	0	2.187495079	3.425319916	0.14546291	2.025402358
TCGA-2Y-A9H2	4.742465753	0	1.267230148	5.093403408	0.358379382	4.792196309
TCGA-DD-AAW3	4.473972603	0	1.075537423	3.197557198	0.064740327	2.167418306
TCGA-ED-A82E	1.117808219	0	0.410422301	3.477008923	0.132724059	4.053901126
TCGA-DD-A4NP	9.063013699	0	0.298966761	1.783957372	0.107098071	1.155234355
TCGA-G3-A6UC	1.838356164	0	1.093274178	2.30419969	0.084827276	1.612354386
TCGA-DD-AAW1	5.449315068	0	0.591159877	4.008285186	0.057395967	1.42507629
TCGA-DD-A118	9.416438356	0	0.497012427	1.732608285	0.062046659	1.370908039
TCGA-DD-AADA	3.378082192	0	0.509636765	1.686102008	0.508649832	1.800013981
TCGA-ED-A66Y	0.810958904	1	0.117994467	2.068935252	0.088120845	2.959066995
TCGA-DD-AAE3	1.550684932	0	0.738961566	1.221288131	0.094125056	2.263497196
TCGA-G3-AAV6	0.178082192	1	0.182788898	1.398934773	0.342503545	1.286387354
