# Supplementary material for: Machine learning identifies exosome features related to hepatocellular carcinoma
Source: Front Cell Dev Biol. 2022 Sep 19;10:1020415. doi: 10.3389/fcell.2022.1020415 (PMC9527306; doi:10.3389/fcell.2022.1020415)
Supplement: Supplementary file 2 [file DataSheet1.ZIP › Raw data for manuscript/data sheets/normalized CD8+T cell genes.txt]

id	futime	fustat	CD8A	GZMA	TBX21
TCGA-ZS-A9CE	3.4	0	0.073368164	0.296755049	0.055269564
TCGA-DD-A3A4	1.676712329	1	0.023867238	0.267140239	0.138147084
TCGA-FV-A496	0.02739726	0	0.098429435	0.320475551	0.018759269
TCGA-G3-A5SI	2.104109589	1	0.090774791	0.307525168	0.051181479
TCGA-UB-A7MC	1.369863014	0	0.158293591	0.217290284	0.130280746
TCGA-BC-A10Z	0.093150685	1	0.085106385	0.410711772	0.0400635
TCGA-RC-A6M4	0.060273973	0	0.073658149	0.399868998	0.076717926
TCGA-WX-AA47	1.523287671	1	0.098281615	0.420796912	0.038055412
TCGA-DD-AAE6	0.38630137	0	0.042143621	0.495365351	0.03523761
TCGA-ED-A7PZ	0.016438356	0	0.113667311	0.43596968	0.028726143
TCGA-BC-A5W4	1.498630137	1	0.075664278	0.551014697	0.02674953
TCGA-DD-A1EE	0.956164384	1	0.082446696	0.563771695	0.057804503
TCGA-ED-A66Y	0.810958904	1	0.198674181	0.438979645	0.085174645
TCGA-CC-A7IL	0.761643836	1	0.21299645	0.431055718	0.094983267
TCGA-DD-A73D	1.898630137	0	0.092303876	0.59909123	0.075300878
TCGA-DD-A73E	0.120547945	0	0.078936972	0.709306695	0.085166498
TCGA-MI-A75G	1.912328767	0	0.177278848	0.651543496	0.066433825
TCGA-NI-A4U2	4.906849315	1	0.105013025	0.699037003	0.096105469
TCGA-BC-A10R	0.843835616	1	0.227269628	0.639893567	0.033004738
TCGA-DD-AACV	4.194520548	0	0.250204384	0.577890127	0.102612367
TCGA-DD-AACS	4.942465753	0	0.259898549	0.649252613	0.080208264
TCGA-DD-AACJ	5.75890411	0	0.171457676	0.798491035	0.079647
TCGA-ES-A2HS	1.884931507	1	0.140732724	0.856860711	0.094202391
TCGA-G3-A25Z	1.794520548	0	0.262384446	0.692598151	0.144529624
TCGA-XR-A8TC	3.668493151	0	0.330984319	0.753066634	0.09618255
TCGA-ZP-A9D0	2.989041096	0	0.228674275	0.86503266	0.088421301
TCGA-LG-A6GG	1.060273973	0	0.126181416	1.012090199	0.056758639
TCGA-CC-A8HU	0.942465753	1	0.230025771	0.870352172	0.095801156
TCGA-DD-AAEG	1.969863014	0	0.247694598	0.874913636	0.078335779
TCGA-LG-A9QC	1.164383562	0	0.181265676	0.89155054	0.134208531
TCGA-DD-AACQ	1.183561644	1	0.246737756	0.879824313	0.088241564
TCGA-G3-AAV1	0.983561644	1	0.117280976	0.99439638	0.105921117
TCGA-DD-A4NF	2.580821918	0	0.36684198	0.723771291	0.157044616
TCGA-DD-A4NN	2.463013699	1	0.266546936	0.883234326	0.111835644
TCGA-DD-A4NE	1.808219178	1	0.104096844	1.105265725	0.093381863
TCGA-ED-A459	2.493150685	0	0.207670247	1.049535979	0.070693416
TCGA-DD-AACA	6.304109589	0	0.506936505	0.654226974	0.173977411
TCGA-CC-A7II	1.093150685	0	0.328527561	0.952754012	0.089489256
TCGA-DD-A73B	0.775342466	1	0.224220847	0.990786808	0.176151043
TCGA-DD-AAVU	6.032876712	0	0.133745502	1.159580105	0.116899027
TCGA-G3-AAV2	1.019178082	0	0.104202906	0.936124931	0.392186393
TCGA-DD-A3A8	0.030136986	1	0.194836454	0.953123365	0.290838633
TCGA-RC-A7SH	1.282191781	0	0.492646527	0.858561379	0.09374186
TCGA-CC-A7IG	0.819178082	1	0.15976557	1.186880198	0.102994611
TCGA-G3-A5SL	1.701369863	0	0.281783459	0.936073131	0.23256265
TCGA-DD-AAD6	1.84109589	0	0.160161735	1.118674014	0.180847647
TCGA-2Y-A9GZ	2.323287671	1	0.206657351	1.082650139	0.176314985
TCGA-G3-A7M8	1.178082192	0	0.178333866	1.136220923	0.159716623
TCGA-G3-A6UC	1.838356164	0	0.109517439	1.12133508	0.251017219
TCGA-DD-A11A	0.216438356	0	0.23485395	0.991392139	0.266350474
TCGA-DD-AAW1	5.449315068	0	0.254139879	1.035876535	0.210081838
TCGA-DD-AADU	1.517808219	0	0.127185281	1.153004986	0.227531741
TCGA-ED-A82E	1.117808219	0	0.452179486	0.965095837	0.110700136
TCGA-BC-A112	0.419178082	1	0.407612821	1.034032549	0.089096038
TCGA-5C-A9VG	0.898630137	0	0.354879884	1.093295816	0.088545834
TCGA-UB-A7MB	1.646575342	0	0.247884019	1.141779362	0.148724858
TCGA-WJ-A86L	0.945205479	0	0.127128123	1.261791349	0.151842455
TCGA-ZP-A9D4	1.082191781	0	0.357706259	1.028442557	0.16467302
TCGA-DD-A3A3	1.465753425	1	0.327571714	1.178605658	0.049034024
TCGA-CC-A7IH	1	0	0.387064816	0.940067948	0.239375677
TCGA-DD-A39Y	0.468493151	1	0.372796457	1.090235581	0.107327238
TCGA-BC-A10U	2.293150685	1	0.376939006	1.157719613	0.050438172
TCGA-WQ-A9G7	0.082191781	0	0.495398203	0.950569269	0.140810846
TCGA-BD-A3ER	3.054794521	0	0.401612556	1.069526201	0.129538755
TCGA-G3-A25U	4.482191781	0	0.261676552	1.119130375	0.221423141
TCGA-CC-A3MC	0.994520548	0	0.238555032	1.235315328	0.131692412
TCGA-DD-AAVY	5.397260274	0	0.414625046	1.103227707	0.135121177
TCGA-G3-A7M7	0.989041096	0	0.234299096	1.180346489	0.238506852
TCGA-CC-A7IF	1.778082192	1	0.197917463	1.22239778	0.239802746
TCGA-DD-AAE9	1.978082192	0	0.300222733	1.048637266	0.320208763
TCGA-DD-A11D	4.273972603	1	0.236770691	1.292757606	0.168607636
TCGA-G3-A3CJ	1.62739726	0	0.226112536	1.348602395	0.128195511
TCGA-DD-AACE	5.983561644	0	0.71993533	0.877312594	0.12698077
TCGA-DD-AAC8	0.043835616	1	0.328807633	1.108436136	0.288562681
TCGA-RC-A6M6	0.024657534	0	0.640836437	0.974978937	0.123588147
TCGA-DD-AADY	1.520547945	0	0.236995094	1.314832814	0.215778852
TCGA-DD-AACK	0.024657534	0	0.454514729	1.077357863	0.246862381
TCGA-DD-A11B	0.038356164	1	0.299462834	1.29427196	0.186933681
TCGA-DD-AAE3	1.550684932	0	0.348398779	1.334973226	0.105605807
TCGA-DD-A4NP	9.063013699	0	0.303527221	1.144161258	0.344514137
TCGA-DD-A118	9.416438356	0	0.617434376	1.04970534	0.145457823
TCGA-RC-A7SB	1.610958904	0	0.490486647	1.183877744	0.1489289
TCGA-DD-A39W	2.265753425	1	0.26400261	1.179630155	0.386344464
TCGA-CC-A7IK	0.717808219	1	0.308559854	1.022352187	0.501992422
TCGA-CC-A8HV	0.764383562	1	0.408182721	1.235043226	0.234863145
TCGA-BC-A10W	0.249315068	1	0.578727569	1.203600231	0.105992473
TCGA-2Y-A9HA	0.098630137	1	0.111728927	1.426666774	0.359299295
TCGA-DD-AADJ	2.920547945	0	0.382398773	1.28007618	0.235920754
TCGA-DD-AAED	2.090410959	0	0.266639521	1.443142475	0.190434962
TCGA-DD-AAD0	0.375342466	0	0.276229244	1.453866786	0.176815758
TCGA-XR-A8TG	2.460273973	0	0.346183539	1.402259393	0.164695286
TCGA-DD-A4NO	6.150684932	0	0.494327535	1.206749484	0.218268587
TCGA-XR-A8TE	2.534246575	0	0.341295137	1.249126123	0.329837389
TCGA-T1-A6J8	0.063013699	0	0.42465448	1.383954177	0.113121238
TCGA-EP-A2KC	0.052054795	1	0.590092921	1.145959772	0.189674542
TCGA-DD-A4NQ	1.021917808	1	0.297636925	1.374268861	0.257291283
TCGA-CC-A123	0.6	0	0.18389146	1.636871438	0.130265311
TCGA-DD-AAW2	5.082191781	0	0.43480605	1.124018386	0.398169201
TCGA-ZS-A9CD	3.797260274	1	0.611160857	1.041839425	0.325953134
TCGA-DD-A73G	9.528767123	0	0.258458864	1.581989411	0.145446475
TCGA-DD-AADG	3.136986301	0	0.423977499	1.32229507	0.243476059
TCGA-DD-AAW3	4.473972603	0	0.475604367	1.316234387	0.208027247
TCGA-ZS-A9CG	0.934246575	0	0.519779298	1.219113368	0.267361406
TCGA-G3-AAV7	0.989041096	0	0.521277428	1.237041733	0.261737321
TCGA-RC-A7SK	1.293150685	0	0.621608274	1.24712424	0.169657982
TCGA-KR-A7K0	0.178082192	1	0.622251375	1.219862396	0.213517129
TCGA-DD-A39Z	1.646575342	1	0.341470155	1.603429561	0.125054528
TCGA-DD-A1EJ	2.753424658	1	0.675198262	1.291202754	0.104909692
TCGA-DD-AADL	1.742465753	0	0.470744671	1.195598316	0.406971209
TCGA-CC-5263	0.353424658	1	0.800386142	1.112479959	0.160917865
TCGA-DD-A1EL	1.136986301	1	0.362592313	1.597172154	0.114170352
TCGA-DD-AAVP	7.539726027	0	0.73238079	1.097976817	0.257053355
TCGA-2Y-A9H7	3.2	0	0.429013428	1.481113425	0.209532844
TCGA-GJ-A9DB	0.183561644	1	0.563298048	1.368496264	0.188227208
TCGA-RC-A6M5	0.04109589	0	0.565146848	1.425378198	0.132372462
TCGA-DD-AA3A	1.123287671	1	0.572029032	1.461893116	0.091485924
TCGA-DD-AAEE	2.219178082	0	0.400810267	1.576185429	0.154407446
TCGA-G3-AAV5	0.969863014	0	0.518507846	1.492050572	0.129535828
TCGA-EP-A26S	1.665753425	0	0.318505312	1.439380053	0.401535995
TCGA-DD-A3A2	5.838356164	1	0.342654297	1.566346111	0.283141736
TCGA-WX-AA46	2.071232877	0	0.499960864	1.520429289	0.186740649
TCGA-DD-AAD5	3.684931507	0	0.440295476	1.706616305	0.073985959
TCGA-DD-A4NA	2.761643836	0	0.418320041	1.555185942	0.249075988
TCGA-DD-A119	0.610958904	1	0.445899244	1.70909694	0.078531085
TCGA-DD-AAVZ	5.205479452	0	0.392941521	1.630413859	0.216788967
TCGA-DD-AADP	1.254794521	0	0.53206845	1.431208409	0.289924269
TCGA-DD-AADW	1.608219178	0	0.687293741	1.38877807	0.179348619
TCGA-2Y-A9GW	3.482191781	1	0.389775162	1.326602348	0.559251173
TCGA-WQ-AB4B	1.082191781	0	0.302157589	1.928793641	0.081120493
TCGA-ZP-A9CY	2.142465753	0	0.548257374	1.424846862	0.340223046
TCGA-CC-A8HS	0.821917808	1	0.607967788	1.380629166	0.335685045
TCGA-DD-A4NK	3.315068493	1	0.329926459	1.543425108	0.476363955
TCGA-G3-AAV4	0.073972603	1	0.123162019	2.082176639	0.145605857
TCGA-PD-A5DF	1.750684932	1	0.537189495	1.526202054	0.298929587
TCGA-BC-A3KF	0.021917808	0	0.444710633	1.782822442	0.147377822
TCGA-FV-A3I1	0.676712329	1	0.708505631	1.334108279	0.341819216
TCGA-NI-A8LF	2.189041096	0	0.490947543	1.662247891	0.24303496
TCGA-DD-AAE1	1.512328767	0	0.359872075	1.592325948	0.456260713
TCGA-ES-A2HT	1.2	1	0.341236376	1.881674407	0.188871955
TCGA-DD-A4NL	4.687671233	0	0.557023294	1.706537625	0.151342678
TCGA-DD-A4NJ	2.542465753	0	0.759252152	1.309221598	0.366098361
TCGA-DD-AADM	0.032876712	1	0.388574645	1.860539757	0.186287814
TCGA-FV-A2QR	1.591780822	1	0.654337005	1.523757648	0.267078138
TCGA-BC-A69I	1.060273973	0	0.642006601	1.542911263	0.266149786
TCGA-DD-A39X	4.64109589	1	0.603161095	1.798095734	0.074450098
TCGA-K7-AAU7	0.983561644	0	0.765288873	1.481231249	0.232775554
TCGA-DD-A1EK	1.528767123	1	0.406150993	1.865267575	0.217512526
TCGA-2Y-A9GU	5.312328767	0	0.747945034	1.466967428	0.274875887
TCGA-DD-AACP	1.136986301	0	0.864151906	1.298937444	0.359217419
TCGA-DD-A3A7	1.147945205	1	0.392735277	2.057707768	0.078288936
TCGA-DD-AADC	1.164383562	1	0.790265088	1.363986271	0.379006716
TCGA-CC-A3MA	0.830136986	1	1.032384416	1.247437218	0.257279454
TCGA-EP-A2KB	1.632876712	1	0.819815633	1.582406668	0.135248627
TCGA-FV-A3I0	2.323287671	0	0.629681053	1.871883066	0.055492869
TCGA-DD-A4NH	2.512328767	0	0.648267916	1.704378443	0.225268883
TCGA-DD-A1EH	4.095890411	0	0.768706544	1.542320462	0.275553261
TCGA-CC-5264	0.279452055	1	0.931140668	1.488346873	0.173246043
TCGA-DD-AACW	3.901369863	0	0.552358084	1.758322367	0.285803928
TCGA-ZP-A9D2	2.095890411	1	0.956689886	1.416599273	0.229743688
TCGA-G3-AAV6	0.178082192	1	1.09663024	1.416173895	0.095569585
TCGA-EP-A12J	1.561643836	0	0.626992465	1.683779084	0.309618011
TCGA-DD-A116	4.443835616	1	0.605297094	1.766796977	0.25610536
TCGA-DD-AACX	0.465753425	0	0.74757396	1.752290024	0.130127546
TCGA-5C-A9VH	0.882191781	0	0.628629435	1.662807978	0.360140958
TCGA-MR-A520	0.62739726	0	0.645815355	1.757417159	0.260711842
TCGA-G3-AAV0	1.304109589	0	0.614129257	1.843322223	0.220200664
TCGA-ED-A7PY	1.068493151	0	0.578006008	1.790754525	0.310777866
TCGA-DD-AAEB	1.309589041	0	0.535757764	1.708434471	0.454678537
TCGA-4R-AA8I	0.717808219	1	0.560042257	2.03214176	0.148469765
TCGA-CC-5258	0.353424658	1	0.867521315	1.446823137	0.426402495
TCGA-BC-A3KG	1.863013699	0	0.737795424	1.871225443	0.138843034
TCGA-BC-A10Q	3.109589041	1	0.897393479	1.751978235	0.118580705
TCGA-DD-AACH	0.534246575	1	0.374831279	2.280718814	0.11435571
TCGA-CC-A3MB	0.863013699	1	0.90605282	1.706458057	0.176281789
TCGA-G3-A3CG	1.843835616	0	0.906774791	1.607618646	0.277291373
TCGA-CC-A9FS	0.578082192	0	0.686293078	1.806532764	0.31012114
TCGA-DD-A11C	1.81369863	0	0.444478582	2.049855866	0.322861159
TCGA-CC-A5UE	0.745205479	1	1.060035621	1.476586995	0.292367018
TCGA-FV-A3R2	0.531506849	1	0.797690449	1.787404045	0.264545078
TCGA-CC-A5UC	0.950684932	1	0.65676937	1.850900612	0.345411591
TCGA-MI-A75I	1.726027397	0	0.812995618	1.855319605	0.219302737
TCGA-G3-A7M9	0.153424658	1	1.311534503	1.422889062	0.16762897
TCGA-DD-AACY	3.97260274	0	0.984089032	1.682001499	0.247380947
TCGA-2Y-A9H5	1.520547945	1	0.951215212	1.722350604	0.249463424
TCGA-DD-A4NG	2.197260274	1	0.836804617	1.653122403	0.434602929
TCGA-UB-A7MD	0.142465753	1	0.861880032	1.785378129	0.290029762
TCGA-CC-A5UD	0.832876712	1	0.732327123	1.988096402	0.2200726
TCGA-QA-A7B7	0.257534247	0	0.557194497	2.152444671	0.236595846
TCGA-ED-A7PX	0.016438356	0	0.835677623	1.937179772	0.17882591
TCGA-DD-AAEI	4.194520548	0	0.790290948	1.853439214	0.336742235
TCGA-2Y-A9H9	1.909589041	0	0.854247608	1.954356766	0.173100819
TCGA-2Y-A9GS	1.983561644	1	0.577965803	1.927561239	0.504488192
TCGA-DD-AADV	1.57260274	0	0.787831449	1.842338073	0.390860142
TCGA-DD-A4NV	6.569863014	0	0.842487729	1.876087045	0.304370036
TCGA-DD-A1EI	0.501369863	0	0.760757806	2.010319392	0.263826348
TCGA-LG-A9QD	1.002739726	0	0.696736432	1.972728675	0.372098929
TCGA-DD-AACD	1.043835616	1	0.506206663	2.24563378	0.300852943
TCGA-DD-AACF	1	1	0.62858875	1.94746194	0.499154401
TCGA-DD-A3A1	0.638356164	1	0.72132602	2.24814709	0.108013607
TCGA-BC-A69H	1.216438356	0	0.518894836	2.221456427	0.337751732
TCGA-G3-A5SM	1.424657534	0	0.680619438	2.118187935	0.28413114
TCGA-DD-AADK	2.873972603	0	0.691548458	1.916411674	0.492987006
TCGA-KR-A7K2	2.271232877	0	0.257788257	2.465925112	0.378647452
TCGA-DD-AAE0	1.520547945	0	0.852661605	1.913536668	0.345293947
TCGA-ED-A66X	1.112328767	0	1.046288489	1.804966729	0.260511452
TCGA-UB-A7MA	2.323287671	0	1.118908523	1.832253265	0.166868253
TCGA-G3-A25S	1.139726027	1	0.46398774	2.583582625	0.077378032
TCGA-DD-AAD8	3.339726027	0	0.834243993	2.097917842	0.196445015
TCGA-DD-A1EB	5.526027397	0	1.160468469	1.673728271	0.310670274
TCGA-ED-A8O5	1.112328767	0	0.849278652	1.881944518	0.490808848
TCGA-ED-A8O6	0.153424658	1	1.081606188	1.858439799	0.29857398
TCGA-XR-A8TF	1.898630137	1	1.154818433	1.704689625	0.381167952
TCGA-G3-A7M5	1.224657534	0	0.662421272	2.298190243	0.304170946
TCGA-DD-A113	6.643835616	0	1.484610443	1.609767252	0.171341481
TCGA-CC-5259	0.684931507	0	0.722479402	2.498334873	0.051227609
TCGA-2Y-A9H6	0.978082192	0	0.922075728	1.979868771	0.392997335
TCGA-RC-A7SF	1.58630137	0	0.757164692	2.226671903	0.348093696
TCGA-RC-A7S9	1.753424658	0	0.756324181	2.232015083	0.364495449
TCGA-UB-AA0V	0.860273973	0	1.14784655	1.941768146	0.276534303
TCGA-BC-A10T	2.293150685	1	0.959602288	2.275122995	0.146940345
TCGA-G3-A25Y	1.238356164	1	1.108773332	1.816867128	0.465239796
TCGA-ZS-A9CF	6.608219178	0	0.739749702	2.245538408	0.410330575
TCGA-HP-A5N0	2.060273973	1	0.28770195	2.355421155	0.758977329
TCGA-FV-A23B	5.073972603	1	1.128832496	1.821963226	0.473576946
TCGA-GJ-A6C0	0.084931507	1	0.7431718	2.380317468	0.319133602
TCGA-DD-AADD	3.37260274	0	1.561326625	1.70244877	0.234510517
TCGA-DD-A115	6.964383562	1	0.929730638	2.344321193	0.230456969
TCGA-CC-A9FW	0.679452055	0	1.328524574	1.851719463	0.325571892
TCGA-DD-AACG	1.284931507	1	0.579781242	2.655493801	0.309907014
TCGA-DD-AAD3	3.547945205	0	1.21644369	2.039412164	0.30710346
TCGA-2Y-A9H2	4.742465753	0	1.349627408	1.920832542	0.31817255
TCGA-K7-A6G5	1.402739726	0	0.981616178	2.223424712	0.385881806
TCGA-G3-A3CI	0.493150685	0	0.96526883	2.199533525	0.431737301
TCGA-2Y-A9GV	6.936986301	1	0.721529105	2.475570024	0.421835774
TCGA-ED-A7XP	1.095890411	0	0.988560214	2.056842913	0.591179605
TCGA-WX-AA44	1.684931507	0	0.658133775	2.656390882	0.328479537
TCGA-BC-A10X	2.109589041	1	1.185380069	2.211647089	0.269306933
TCGA-DD-A3A5	8.561643836	1	1.0024541	2.548361652	0.173237471
TCGA-CC-A8HT	0.383561644	1	0.857072986	2.550317806	0.355922204
TCGA-3K-AAZ8	1.084931507	0	1.073424037	2.28965183	0.414185878
TCGA-FV-A3R3	1.002739726	1	1.305248555	2.154399798	0.326484425
TCGA-ED-A7XO	1.169863014	0	1.286871096	2.214386581	0.331837386
TCGA-DD-AAC9	0.950684932	0	0.725417381	2.718105563	0.391715267
TCGA-ZP-A9D1	0.057534247	0	1.042475546	2.249225052	0.554977873
TCGA-DD-AAVW	6.347945205	0	1.066024418	2.388905609	0.40063192
TCGA-G3-A7M6	1.731506849	0	0.974134408	2.386343857	0.499960048
TCGA-UB-AA0U	0.895890411	0	1.299316761	2.26120463	0.300654422
TCGA-YA-A8S7	1.128767123	1	1.266371584	2.270321419	0.333435413
TCGA-ED-A97K	0.016438356	0	1.392397112	2.082874231	0.407085671
TCGA-DD-AAVS	4.994520548	0	1.378898879	2.10851509	0.426436741
TCGA-2Y-A9H4	3.978082192	0	0.794387418	2.581494184	0.542149367
TCGA-5R-AA1C	1.424657534	0	1.355123983	2.216703183	0.372511089
TCGA-G3-A25V	2.356164384	0	1.038733961	2.292285553	0.614007287
TCGA-DD-AAVX	4.706849315	0	0.911679618	2.599143517	0.450238813
TCGA-DD-AAD2	1.802739726	0	1.042680754	2.463144007	0.47610095
TCGA-FV-A4ZP	6.810958904	1	1.09153127	2.512692368	0.377946087
TCGA-DD-A1ED	6.304109589	0	1.635736285	2.035350476	0.365231719
TCGA-DD-AADQ	1.194520548	0	1.087382727	2.44811809	0.504465514
TCGA-BD-A2L6	3.734246575	0	0.937953736	2.770415943	0.382601299
TCGA-DD-AACO	5.139726027	0	0.484658181	3.200966303	0.444433736
TCGA-MI-A75E	1.389041096	0	1.30378893	2.454964158	0.371553175
TCGA-DD-AADR	5.556164384	0	0.987579836	2.794210391	0.355070407
TCGA-DD-AACU	4.293150685	0	1.231611198	2.474854968	0.466251958
TCGA-5R-AAAM	0.126027397	1	1.30722974	2.313510854	0.569887001
TCGA-5R-AA1D	1.230136986	0	1.15041475	2.569266018	0.505864006
TCGA-DD-A3A9	2.550684932	1	1.118863352	2.735998015	0.386824739
TCGA-DD-AACN	3.567123288	0	1.551371802	2.261149857	0.441402631
TCGA-G3-A25T	4.254794521	0	0.676982078	3.355827904	0.227028423
TCGA-2Y-A9H1	3.367123288	1	0.96895224	2.761728866	0.551740728
TCGA-BC-A10Y	1.947945205	1	1.415322764	2.456259451	0.421190223
TCGA-BW-A5NO	0.054794521	0	0.929825152	3.055887676	0.346709249
TCGA-DD-A1EF	1.079452055	1	1.608378735	2.24631231	0.48024661
TCGA-DD-AADF	0.315068493	1	1.623198723	2.356779358	0.428287993
TCGA-BC-A10S	3.898630137	1	0.982727355	2.859184596	0.643771888
TCGA-DD-A73C	1.920547945	0	1.457025296	2.282832971	0.749833288
TCGA-BC-A110	5.797260274	1	1.528304258	2.569220318	0.394930482
TCGA-DD-AAVV	6.726027397	0	1.121055199	2.662767654	0.73598238
TCGA-MI-A75C	0.797260274	0	0.900667681	3.11146439	0.507742892
TCGA-DD-AAW0	5.520547945	0	1.464855387	2.63005757	0.494768266
TCGA-G3-A3CH	2.136986301	0	1.241179382	2.83507983	0.520734114
TCGA-G3-AAUZ	1.315068493	0	1.284760484	2.890973282	0.445208109
TCGA-ZP-A9CV	2.980821918	1	1.399607529	2.847870866	0.430657274
TCGA-DD-AAE7	1.764383562	0	1.472332836	2.44415949	0.79012343
TCGA-O8-A75V	1.473972603	0	1.737505494	2.598732026	0.435340773
TCGA-K7-A5RF	1.728767123	0	1.647548454	2.669275586	0.477530305
TCGA-G3-A5SK	2.038356164	0	1.467631111	2.934806144	0.40031506
TCGA-DD-AACT	4.279452055	0	1.396884491	2.76211299	0.664552925
TCGA-DD-A1EA	6.616438356	0	2.215685119	2.204118488	0.445676176
TCGA-HP-A5MZ	0.249315068	1	1.311973281	3.010695888	0.645950708
TCGA-G3-A3CK	1.602739726	0	2.368869181	2.209064955	0.458317953
TCGA-DD-A1EG	3.75890411	1	1.465298002	2.880800309	0.69702248
TCGA-FV-A495	0.002739726	0	1.202717984	3.399793438	0.479774419
TCGA-DD-A73A	1.994520548	0	1.552081911	3.019798506	0.516197541
TCGA-DD-A4NI	2.235616438	0	1.990543588	2.553776294	0.582091954
TCGA-DD-AADA	3.378082192	0	1.482445098	3.162903498	0.619797897
TCGA-ED-A4XI	2.243835616	0	1.712682934	2.985141533	0.594582467
TCGA-BC-A217	3.82739726	1	1.095933194	3.784630658	0.413017539
TCGA-DD-AAVR	6.884931507	0	1.663600114	2.978726107	0.653142952
TCGA-FV-A2QQ	1.997260274	0	1.64919052	2.999846525	0.650069049
TCGA-CC-5262	0.282191781	1	1.801065923	2.902930835	0.61311538
TCGA-MI-A75H	2.046575342	0	1.46558064	3.070848169	0.793970689
TCGA-CC-5260	0.238356164	1	1.987629748	2.921994563	0.508523477
TCGA-EP-A3JL	0.830136986	0	1.602709612	3.072354177	0.769007458
TCGA-DD-A3A6	8.926027397	1	0.94868651	4.249513606	0.272194391
TCGA-CC-5261	0.265753425	1	1.842493361	2.775566405	0.912967261
TCGA-DD-AADS	1.298630137	0	1.218327368	3.761772473	0.583527267
TCGA-ZP-A9CZ	1.934246575	0	1.722918872	3.151646974	0.714951293
TCGA-DD-AAE2	1.747945205	0	2.212166199	2.88572175	0.52698293
TCGA-BD-A3EP	1.120547945	0	1.678098054	3.020041824	0.938589018
TCGA-DD-A4NB	2.709589041	0	2.124207023	3.096959077	0.627883958
TCGA-G3-A5SJ	1.912328767	0	2.194631113	2.904384093	0.796478147
TCGA-2Y-A9H8	1.734246575	1	2.290567428	3.087000426	0.549970146
TCGA-CC-A7IE	0.594520548	1	2.264386599	2.93617149	0.744656436
TCGA-2Y-A9HB	0.712328767	0	2.21507841	3.142085159	0.739245241
TCGA-2Y-A9GX	6.690410959	0	2.42440886	2.909354153	0.764783755
TCGA-G3-A25X	4.873972603	0	2.128244232	3.611810944	0.390767383
TCGA-DD-AAEA	1.575342466	0	2.110519933	3.550424201	0.567771764
TCGA-DD-AAEK	2.923287671	0	2.446924215	3.080973623	0.758980739
TCGA-2Y-A9H0	10.06849315	0	2.788102251	2.80797659	0.702317373
TCGA-MR-A8JO	0.904109589	0	1.822575572	3.583872855	0.971175207
TCGA-DD-A4ND	7.523287671	0	2.381912372	3.313106655	0.702821084
TCGA-DD-AADO	1.24109589	0	1.990728367	3.846919492	0.570045023
TCGA-UB-A7ME	1.331506849	0	2.323749069	3.24728013	0.837365645
TCGA-DD-A39V	1.761643836	1	2.262860971	3.674796202	0.485135786
TCGA-GJ-A3OU	2.408219178	0	1.044852911	4.119336255	1.408012351
TCGA-2Y-A9H3	4.153424658	0	1.790143954	3.83918766	0.960429935
TCGA-EP-A2KA	1.717808219	1	2.524082236	3.578769685	0.527360247
TCGA-KR-A7K7	2.605479452	0	2.45433437	3.554518864	0.653550588
TCGA-5C-AAPD	0.054794521	0	2.478083919	3.346998433	1.002137932
TCGA-DD-AACL	0.293150685	1	2.260465024	3.560409266	1.018474657
TCGA-DD-AAD1	1.545205479	0	2.612534623	3.439078135	0.999875562
TCGA-DD-AAE4	1.665753425	0	2.184438363	4.458113574	0.645447032
TCGA-DD-AADB	3.402739726	0	3.119936957	3.153471857	1.095249317
TCGA-2Y-A9GT	4.449315068	1	3.071141051	3.505305351	0.848243666
TCGA-BC-4073	2.326027397	0	3.17867465	3.654163979	0.699572953
TCGA-DD-AADI	2.97260274	0	2.051901747	4.470538817	1.039748339
TCGA-DD-AACZ	0.468493151	1	2.595387171	4.054752989	0.939593168
TCGA-BC-4072	4.082191781	1	2.694680318	4.396137563	0.595198189
TCGA-G3-AAV3	1.128767123	0	3.192864531	3.599077324	0.899629641
TCGA-EP-A3RK	0.994520548	0	2.8220381	3.833444712	1.09185078
TCGA-DD-A4NS	6.728767123	1	2.800371686	3.956078032	1.050805354
TCGA-DD-A114	3.147945205	1	3.436601618	3.384892653	1.008628871
TCGA-DD-AAVQ	7.473972603	0	2.819075249	4.137653523	1.130402444
TCGA-BC-A8YO	1.539726027	0	3.539652656	3.820697729	0.824078045
TCGA-UB-A7MF	0.58630137	1	3.131886586	4.300278238	0.795098799
TCGA-DD-AACB	6.367123288	0	3.318467394	4.022147619	0.979669428
TCGA-KR-A7K8	2.482191781	0	3.357499363	3.947333261	1.090554023
TCGA-DD-A73F	2.97260274	0	3.174710171	4.708911161	0.956258393
TCGA-BC-A216	3.701369863	0	3.79201718	4.480127439	0.627883211
TCGA-DD-AACI	4.432876712	0	2.932587908	5.10817524	0.9292507
TCGA-ED-A627	1.15890411	0	3.644696171	4.19873144	1.163080032
TCGA-CC-A1HT	0.276712329	1	3.373030219	4.533654292	1.178872684
TCGA-XR-A8TD	2.821917808	0	3.819830631	4.115200582	1.199439296
TCGA-RG-A7D4	3.008219178	0	3.71739567	4.178348145	1.315337259
TCGA-DD-AADN	2.460273973	0	2.941940316	5.009607396	1.438464794
TCGA-2Y-A9GY	2.073972603	1	3.430293303	4.561145865	1.511304582
TCGA-DD-AAEH	2.147945205	0	3.375969548	4.936414157	1.193066464
TCGA-DD-A4NR	0.024657534	1	3.758694396	4.768667613	1.142530417
TCGA-CC-A7IJ	1.046575342	0	4.184511202	5.104868765	0.796616525
TCGA-FV-A4ZQ	0.032876712	0	4.2960697	5.148849525	1.595330832
TCGA-DD-AACC	4.616438356	1	4.571258137	5.412018998	1.555795545
TCGA-K7-A5RG	1.421917808	0	4.996769257	5.04726223	2.160019513
TCGA-DD-A1EC	1.649315068	0	3.925579837	6.413319896	1.896245494
TCGA-CC-A3M9	0.821917808	1	5.308960393	6.163325832	1.497883636
TCGA-ED-A5KG	2.339726027	0	5.024022634	5.785655428	2.456930704
