# Supplementary material for: Machine learning identifies exosome features related to hepatocellular carcinoma
Source: Front Cell Dev Biol. 2022 Sep 19;10:1020415. doi: 10.3389/fcell.2022.1020415 (PMC9527306; doi:10.3389/fcell.2022.1020415)
Supplement: Supplementary file 2 [file DataSheet1.ZIP › Raw data for manuscript/data sheets/normalized mitosis related genes.txt]

id	futime	fustat	BRSK1	CDKN2B	GML	KIF2C	RAN	TTK
TCGA-EP-A26S	1.665753425	0	0.080621156	1.390181203	0	0.664745505	4.44113352	0.3879642
TCGA-DD-AAVX	4.706849315	0	0.301087387	0.694487905	0	0.387218816	4.700554574	0.203401146
TCGA-ED-A7PZ	0.016438356	0	1.246845846	1.007529938	0	2.343593442	5.157776193	1.039998138
TCGA-LG-A6GG	1.060273973	0	0.541151221	2.019466012	0	0.927072157	4.074783707	0.718268852
TCGA-ED-A97K	0.016438356	0	2.07533889	1.476407093	0	1.745708901	4.629525653	0.777472067
TCGA-DD-AAVW	6.347945205	0	1.574667815	1.649073226	0	0.958613384	4.924525598	1.085246518
TCGA-UB-A7ME	1.331506849	0	0.941552801	1.26594991	0	1.878502104	4.569069353	1.399991897
TCGA-G3-A7M9	0.153424658	1	1.800303549	1.321445577	0.228129972	4.920456237	6.507952852	3.342529003
TCGA-DD-AACJ	5.75890411	0	1.229555931	1.24047981	0	0.643683333	4.550850194	0.209290152
TCGA-DD-A4NK	3.315068493	1	0.180309694	0.969939314	0	0.462636296	3.851148356	0.171510069
TCGA-DD-A3A5	8.561643836	1	0.537554909	1.851210934	0	1.488033688	4.216738099	0.868259582
TCGA-DD-AACF	1	1	0.057860178	1.141137813	0	1.679857037	4.776444087	0.863558861
TCGA-K7-A5RF	1.728767123	0	0.459279577	0.631547805	0	0.210238602	3.723580404	0.107732093
TCGA-ZP-A9D1	0.057534247	0	0.914577534	1.505758338	0.032648427	0.449808665	4.031437545	0.309907713
TCGA-DD-AADB	3.402739726	0	0.320757768	2.145600835	0	2.454564158	5.584858503	2.137333997
TCGA-DD-AAVZ	5.205479452	0	0.354759737	0.716483415	0	1.140988665	4.881201101	1.229339352
TCGA-BC-A216	3.701369863	0	0.674095593	1.931455384	0	4.16092664	4.674580984	2.532233662
TCGA-DD-A1EF	1.079452055	1	0.620691125	1.193820936	0	1.95089724	5.318554378	0.885392015
TCGA-DD-AADL	1.742465753	0	1.626923147	1.730309538	0	1.48095993	4.648792716	0.643404983
TCGA-KR-A7K8	2.482191781	0	1.616512028	1.000864637	0	1.767059802	4.253950703	0.83102726
TCGA-ED-A7PX	0.016438356	0	0.404146599	2.976067917	0	2.463640504	6.553444218	0.951683424
TCGA-DD-AADK	2.873972603	0	1.095131142	0.869931323	0	1.005576765	4.437926808	0.394316903
TCGA-BW-A5NO	0.054794521	0	1.510336616	2.479587051	0	1.670572978	4.893835912	1.184779834
TCGA-DD-A39W	2.265753425	1	0.118349984	0.414325101	0	0.570803697	4.543905991	0.433601104
TCGA-GJ-A9DB	0.183561644	1	1.448637754	2.837284496	0	1.35474383	4.850334882	0.870530751
TCGA-DD-A1EA	6.616438356	0	0.349726586	1.710729084	0	1.347787529	4.299473267	0.880171979
TCGA-UB-A7MD	0.142465753	1	0.725235089	2.79597781	0	1.474077759	4.989565484	1.351429323
TCGA-ES-A2HS	1.884931507	1	0.396531954	0.420141731	0	0.800553632	3.474790346	0.233246065
TCGA-G3-A3CJ	1.62739726	0	0.250625229	0.476523021	0	0.28124613	4.11493666	0.330076695
TCGA-FV-A3R2	0.531506849	1	0.942786823	2.269066669	0	1.694442082	4.956165873	0.70316406
TCGA-2Y-A9GZ	2.323287671	1	0.297455451	1.580136317	0	0.887335446	4.113168724	0.450676329
TCGA-4R-AA8I	0.717808219	1	1.176444056	1.466245483	0	1.704933919	4.550125562	0.826580214
TCGA-DD-A4NG	2.197260274	1	0.957067003	1.486318961	0	0.556990835	4.647486057	0.464198374
TCGA-RC-A6M5	0.04109589	0	0.376708015	0.801410412	0	0.291496413	4.57343391	0.077047846
TCGA-2Y-A9H0	10.06849315	0	0.989626316	1.230536898	0	2.938074783	5.816978761	1.358463219
TCGA-DD-A11B	0.038356164	1	0.344382783	0.659232355	0	0.532395264	4.094507183	0.667865519
TCGA-G3-A25V	2.356164384	0	0.221897492	1.439966152	0.027736166	0.67856333	4.662201511	0.213370178
TCGA-DD-AADQ	1.194520548	0	0.903622559	0.533773035	0	0.752889943	4.791153509	0.298595094
TCGA-CC-A8HS	0.821917808	1	1.423631414	2.030352677	0	2.608950667	5.665097675	2.375040822
TCGA-DD-A1EL	1.136986301	1	0.716218676	1.202410825	0	2.876147373	5.378239011	2.393204751
TCGA-WQ-AB4B	1.082191781	0	1.135288599	1.27694087	0	1.066779452	4.449173082	0.541669459
TCGA-5R-AA1C	1.424657534	0	0.614208429	2.728178483	0	0.977544366	5.058522147	0.963267841
TCGA-ED-A8O6	0.153424658	1	0.714207441	0.772437035	0	2.68589486	5.127948938	1.209505146
TCGA-DD-AADD	3.37260274	0	0.860421681	1.329980633	0	3.299387689	5.142796526	2.064182023
TCGA-BC-A10S	3.898630137	1	0.627607118	1.380009029	0	0.331803915	4.768701485	0.139081624
TCGA-DD-AAEB	1.309589041	0	0.369074788	0.772715133	0	0.377196507	3.257245263	0.236887488
TCGA-WX-AA44	1.684931507	0	1.01378453	1.978618856	0	2.321363891	4.559442254	1.231699663
TCGA-PD-A5DF	1.750684932	1	1.819079951	2.267546585	0.031504171	1.635054578	5.115021587	1.227437351
TCGA-YA-A8S7	1.128767123	1	0.541793836	3.485626472	0	3.344388095	5.607917038	2.380051433
TCGA-5R-AA1D	1.230136986	0	0.539022689	1.619348211	0	0.423167112	5.137049741	0.234402113
TCGA-DD-AACH	0.534246575	1	1.04168806	1.697404649	0	3.46982608	5.87188479	1.49900853
TCGA-CC-A8HV	0.764383562	1	1.424629221	2.904191001	0	2.458571516	5.390078823	1.953824326
TCGA-G3-AAV0	1.304109589	0	0.228089942	0.380602902	0	0.470694805	3.468132323	0.155685773
TCGA-DD-AAED	2.090410959	0	0.356246035	0.115461072	0	1.322300839	3.876169184	0.693835638
TCGA-ZS-A9CG	0.934246575	0	0.227173742	1.780912251	0	0.153530258	4.212783315	0.129453083
TCGA-K7-A6G5	1.402739726	0	0.860266562	0.581244313	0	0.949022755	4.430948252	0.257513965
TCGA-DD-AADS	1.298630137	0	0.076260469	0.726903481	0	0.245922749	3.262089732	0.032476897
TCGA-DD-AAEK	2.923287671	0	0.453674022	1.208899888	0	1.083519749	4.385442772	0.901423477
TCGA-DD-A4ND	7.523287671	0	0.391310428	1.810171609	0	1.866776656	4.678748573	1.31504447
TCGA-2Y-A9H7	3.2	0	0.200292661	0.496533013	0	1.078421972	4.610215776	0.687385661
TCGA-RC-A7S9	1.753424658	0	0.498719093	3.088977385	0	2.61671762	4.610615028	1.627303327
TCGA-DD-AADI	2.97260274	0	0.246176143	0.824759464	0	0.796372321	4.882610283	0.466869728
TCGA-DD-A4NA	2.761643836	0	1.627584427	2.187847543	0	1.727622521	5.171242862	0.700921542
TCGA-BC-A10T	2.293150685	1	0.182680603	1.893088403	0	1.255508589	4.788770266	1.096574246
TCGA-RC-A7SH	1.282191781	0	2.361225703	0.973612378	0	2.236657926	4.406087629	1.527765985
TCGA-WJ-A86L	0.945205479	0	2.038598072	1.927801661	0	1.785920018	3.762019201	1.057954824
TCGA-DD-AA3A	1.123287671	1	1.099998704	1.328339591	0	3.22569293	6.215510674	1.475834059
TCGA-CC-A7IE	0.594520548	1	0.68253069	1.445480407	0	2.510191264	5.708016409	2.074564349
TCGA-DD-AAVS	4.994520548	0	0.406898632	0.641868195	0	1.146325463	5.021169657	0.81738635
TCGA-DD-AAE7	1.764383562	0	0.158074836	0.87789758	0	0.431402594	4.066648934	0.281054509
TCGA-BC-A3KG	1.863013699	0	1.306752194	2.33769197	0	3.674115982	5.301991793	3.226284093
TCGA-DD-A3A2	5.838356164	1	0.5607129	0.578453693	0	0.152819817	3.637257817	0.08663968
TCGA-DD-AAVR	6.884931507	0	0.446379688	1.010285013	0.031557695	1.054926252	5.043021157	0.38313581
TCGA-CC-A7II	1.093150685	0	0.574089298	0.985622398	0	4.620748265	6.534557506	2.861404177
TCGA-DD-AACN	3.567123288	0	0.468476655	0.989607498	0	0.651651314	4.836137735	0.633833667
TCGA-2Y-A9GX	6.690410959	0	0.734555725	2.210675006	0	1.201447553	4.542136066	0.805008264
TCGA-CC-A3MA	0.830136986	1	1.016858553	2.109760045	0	3.568691263	5.150330988	1.780438193
TCGA-DD-AACQ	1.183561644	1	0.067217879	1.488389552	0	1.513009093	4.341443568	0.649022441
TCGA-RC-A7SF	1.58630137	0	0.364624985	1.466464245	0	1.38016589	3.956166338	0.768508977
TCGA-DD-AADW	1.608219178	0	0.765718806	1.490585019	0	2.714762926	5.351471091	1.87128696
TCGA-G3-A3CH	2.136986301	0	0.550053904	1.288938477	0	1.448996599	4.616193585	0.944210024
TCGA-DD-A1EI	0.501369863	0	0.766593466	2.133765384	0	1.756836708	5.14336607	1.243914586
TCGA-ZP-A9CZ	1.934246575	0	0.883673597	1.491413937	0	2.750758484	5.530017976	1.629352423
TCGA-KR-A7K0	0.178082192	1	0.557991414	1.966375092	0	1.049130965	4.51033535	0.703378135
TCGA-BC-A10Y	1.947945205	1	0.534930445	1.641718957	0.024520763	2.632657691	4.671792114	1.998059714
TCGA-ED-A8O5	1.112328767	0	0.209486181	1.989662934	0	1.328126428	4.646137882	0.812038626
TCGA-CC-A9FS	0.578082192	0	0.373851858	1.311511834	0	0.857032843	5.004492403	0.539514595
TCGA-UB-A7MB	1.646575342	0	0.661157809	1.963674608	0	2.805187604	5.411594709	2.236074061
TCGA-ED-A627	1.15890411	0	0.777434024	1.714736994	0	0.637866352	4.738978552	0.278205091
TCGA-XR-A8TE	2.534246575	0	0.13372028	1.119059971	0	0.39744342	4.870371625	0.31071936
TCGA-G3-A7M7	0.989041096	0	0.812543569	0.564618151	0	0.483753774	5.293277774	0.091269273
TCGA-G3-AAUZ	1.315068493	0	0.507677952	1.951037541	0	1.744668318	4.196367047	0.614169975
TCGA-RC-A7SK	1.293150685	0	0.765026319	0.84350233	0	1.081160302	4.003303593	1.302579341
TCGA-DD-AACI	4.432876712	0	0.806327192	1.657763006	0	1.041898986	4.551768852	0.175118194
TCGA-DD-A4NH	2.512328767	0	1.193466459	3.371056411	0	1.560771683	5.59444524	1.097144879
TCGA-WX-AA46	2.071232877	0	0.155280086	0.715152992	0	0.157803545	4.097176743	0.073946116
TCGA-DD-A4NQ	1.021917808	1	1.039793952	3.033551627	0	2.864731913	4.980108495	1.770143577
TCGA-G3-A5SM	1.424657534	0	1.492990902	1.085253318	0	1.230231301	4.210193239	0.929051512
TCGA-MI-A75E	1.389041096	0	0.54912984	2.36039771	0	1.185153583	4.364666975	0.228700746
TCGA-DD-A11D	4.273972603	1	0.266022977	1.787288689	0	0.512617588	3.737471531	0.33554854
TCGA-CC-5262	0.282191781	1	0.676994351	2.667430071	0	2.384896934	5.68309792	1.279662652
TCGA-2Y-A9GY	2.073972603	1	0.875038162	1.651011726	0	3.534951803	5.787869397	2.101500152
TCGA-ES-A2HT	1.2	1	0.362409066	0.35404	0	0.422324081	4.096568005	0.077990422
TCGA-DD-AAW0	5.520547945	0	1.384492497	1.35744503	0	0.844868158	4.586996469	0.621029801
TCGA-G3-A3CI	0.493150685	0	0.842522566	0.374312046	0	0.429479494	3.660473454	0.136946615
TCGA-DD-AAVV	6.726027397	0	0.645876948	1.458507473	0	1.360525535	4.689766004	0.786864386
TCGA-DD-A39Y	0.468493151	1	1.257496465	1.295251648	0	3.626053588	6.816982344	1.848485336
TCGA-DD-A1EB	5.526027397	0	0.212527131	1.239498251	0	0.485713174	4.193929406	0.412317621
TCGA-DD-AAD1	1.545205479	0	0.754334855	1.167079125	0	0.985911613	4.787824221	0.538346553
TCGA-G3-A3CK	1.602739726	0	0.177443299	1.238316684	0	0.814203889	4.683102413	0.525204038
TCGA-DD-AACA	6.304109589	0	0.173259179	0.510134165	0	1.754255855	4.318661504	0.996462314
TCGA-5C-A9VH	0.882191781	0	1.019421531	1.736923467	0	1.030471689	4.859358857	0.82177339
TCGA-FV-A23B	5.073972603	1	0.298583833	1.077221119	0	1.641337933	4.668646193	1.004449616
TCGA-DD-AADR	5.556164384	0	0.531367286	1.267248129	0	1.977779239	5.310550983	1.489143673
TCGA-DD-A3A1	0.638356164	1	1.222366246	2.030291225	0	1.365909177	5.344592762	0.543124843
TCGA-DD-A4NR	0.024657534	1	1.15403939	1.202435902	0	2.232514331	5.864308738	1.394814832
TCGA-DD-AAC9	0.950684932	0	0.255280037	1.729792891	0	0.506902595	4.197530464	0.242841487
TCGA-CC-5259	0.684931507	0	0.769925985	1.307224493	0	1.497071206	3.832321936	1.042116887
TCGA-EP-A2KA	1.717808219	1	0.464477045	0.940856748	0.05115345	2.614146082	4.908495903	0.948505612
TCGA-DD-A1EC	1.649315068	0	0.504482497	1.566962216	0	1.696780402	5.019932709	0.511900328
TCGA-DD-AAD3	3.547945205	0	0.281259189	1.292407189	0	0.779368659	3.566812719	0.400633778
TCGA-DD-AACS	4.942465753	0	0.441430148	1.604174302	0	2.148880755	4.416108078	1.146713867
TCGA-BD-A3ER	3.054794521	0	0.864320872	1.131013872	0	0.678581267	4.496132509	0.347797732
TCGA-GJ-A6C0	0.084931507	1	1.807377181	2.080121413	0	1.902770922	4.554662519	1.18397744
TCGA-2Y-A9GS	1.983561644	1	0.92698376	1.665380946	0	2.900418597	5.208736909	2.344822249
TCGA-BC-A8YO	1.539726027	0	0.167112405	2.413531532	0	3.393583279	5.507951901	2.632801681
TCGA-CC-A9FW	0.679452055	0	0.592878739	1.054016995	0	1.348980206	5.322773627	1.0083786
TCGA-DD-A1ED	6.304109589	0	0.166168595	0.589000047	0	0.128992602	3.870430811	0.052744574
TCGA-EP-A12J	1.561643836	0	0.204641315	1.596686644	0	0.981397128	4.249616755	0.282144652
TCGA-DD-A1EJ	2.753424658	1	0.740301401	0.681945566	0	2.546786076	5.460055777	1.525287641
TCGA-G3-AAV2	1.019178082	0	0.064269369	1.055182463	0	0.278932272	4.363382769	0.089075775
TCGA-DD-AADY	1.520547945	0	0.558716588	1.05046896	0	0.984562082	3.716880082	0.553435512
TCGA-CC-5263	0.353424658	1	0.521384077	3.560393369	0	3.810717632	5.555118868	3.066576954
TCGA-DD-AADP	1.254794521	0	0.189862503	1.25868836	0	0.973174011	4.523965227	0.94880311
TCGA-BC-A69I	1.060273973	0	0.186343095	1.619642603	0	0.35538473	4.101663521	0.081103909
TCGA-DD-A4NO	6.150684932	0	0.82642068	1.453297899	0	0.43978705	3.937698431	0.391946946
TCGA-BC-A10W	0.249315068	1	0.662360108	2.548505675	0	4.483804816	5.871628312	2.710855133
TCGA-LG-A9QC	1.164383562	0	0.41982848	1.244991149	0	0.518115614	4.429648098	0.453481864
TCGA-DD-A11C	1.81369863	0	0.245533144	0.914619934	0	1.68896898	4.391961514	1.092868409
TCGA-DD-AACV	4.194520548	0	0.109473804	2.639259025	0	3.046698666	4.888092002	2.538381967
TCGA-CC-5264	0.279452055	1	0.995212851	2.810036871	0	3.891651516	5.492717813	2.406096339
TCGA-DD-AACL	0.293150685	1	0.83512629	3.259989663	0.06196291	3.735661891	5.700636965	2.222385105
TCGA-DD-A116	4.443835616	1	1.196272139	0.387371475	0	0.863572023	5.084885755	0.775903808
TCGA-CC-A7IG	0.819178082	1	0.435658568	3.94088463	0	3.474763095	5.458418754	1.916651668
TCGA-DD-AAE9	1.978082192	0	0.812364485	1.460204172	0	1.240300284	4.181581249	0.415547005
TCGA-DD-AAVP	7.539726027	0	0.531667813	0.638193419	0	1.048728627	4.791943231	0.280630691
TCGA-G3-AAV5	0.969863014	0	0.404819326	3.766273938	0	1.492622329	5.376740113	0.710514863
TCGA-ZS-A9CF	6.608219178	0	0.457644928	2.38233206	0	2.54837275	4.58101253	1.267986064
TCGA-NI-A8LF	2.189041096	0	0.671855303	2.021579931	0	0.785342805	3.061545866	0.322659414
TCGA-DD-A39Z	1.646575342	1	0.447396382	1.149945426	0	1.735779933	3.446837955	0.384026922
TCGA-EP-A3RK	0.994520548	0	1.164985102	1.118371687	0	2.410242045	5.272082553	1.124250042
TCGA-FV-A496	0.02739726	0	0.544691216	1.764907462	0	0.853569361	3.892169504	0.621000909
TCGA-CC-A3MB	0.863013699	1	1.142435658	1.026729959	0	2.760687644	5.095691967	2.943058451
TCGA-CC-A7IF	1.778082192	1	1.590648005	1.034467179	0	1.66712642	4.386323989	1.305770951
TCGA-ZS-A9CD	3.797260274	1	0.906810495	1.223716002	0	0.572217483	4.869215531	0.214392301
TCGA-G3-A25S	1.139726027	1	1.539540501	1.298810201	0	2.499709933	5.249124454	0.708032339
TCGA-BC-A217	3.82739726	1	1.382537225	2.372102384	0	2.810527833	4.274576261	1.974173551
TCGA-DD-AAW2	5.082191781	0	0.476131754	1.346756103	0	0.928064411	4.027250499	0.363023912
TCGA-DD-A3A3	1.465753425	1	0.97427166	0.39763399	0	1.512369505	4.842103901	0.766067681
TCGA-2Y-A9H8	1.734246575	1	0.323751086	0.856504671	0	2.276746473	4.377139023	1.641227399
TCGA-G3-A7M6	1.731506849	0	1.443536106	1.899659413	0	2.556290351	5.056290018	1.483018093
TCGA-FV-A2QQ	1.997260274	0	0.91004123	0.820709736	0	0.78850957	5.225972814	0.628325579
TCGA-ZP-A9D4	1.082191781	0	0.195614945	2.296504101	0	0.856616695	4.12257002	0.611489596
TCGA-LG-A9QD	1.002739726	0	0.146388814	0.578009584	0	0.230755018	4.208002923	0.098850887
TCGA-RC-A6M4	0.060273973	0	0.460292572	1.600606597	0.094238624	1.49276331	4.496354968	0.494451658
TCGA-ED-A7XP	1.095890411	0	0.906561931	1.40374327	0	1.265257448	4.967603011	1.076598086
TCGA-2Y-A9HA	0.098630137	1	1.094048879	2.324160236	0	1.736252871	4.908045732	1.849304357
TCGA-DD-AAE2	1.747945205	0	0.606886292	1.731546042	0	1.252090435	4.546067798	0.775647814
TCGA-DD-AADF	0.315068493	1	0.914703658	1.572650573	0	2.077737601	3.707956519	0.952062299
TCGA-DD-AACW	3.901369863	0	0.28060765	0.094562683	0	1.634509632	5.07560194	1.960377888
TCGA-MI-A75I	1.726027397	0	0.766240221	0.43392633	0	2.124283464	4.840599188	0.663224462
TCGA-FV-A3I0	2.323287671	0	0.560746547	1.697373065	0	1.147012268	6.273154611	0.25401322
TCGA-2Y-A9H1	3.367123288	1	0.925506464	1.173417223	0	0.415751745	3.966044639	0.053794588
TCGA-CC-A8HU	0.942465753	1	1.056953865	0.955928143	0	3.434855705	5.767764161	2.463942032
TCGA-DD-AAD2	1.802739726	0	0.596167663	1.52567402	0	1.706669345	4.975368346	0.853551556
TCGA-BC-A10R	0.843835616	1	0.33325289	0.94983319	0	0.919726402	4.049199463	0.187398476
TCGA-G3-A5SL	1.701369863	0	0.719165212	1.419026981	0	0.624752242	4.527105376	0.283973554
TCGA-CC-A1HT	0.276712329	1	0.946262984	3.929343163	0	4.086982429	6.295447718	2.72294422
TCGA-2Y-A9GV	6.936986301	1	0.631290016	0.763284595	0	0.251244266	4.054581094	0.25566291
TCGA-ED-A7XO	1.169863014	0	0.341713687	1.921753171	0	2.342624717	4.766918963	1.654851608
TCGA-CC-A5UC	0.950684932	1	1.185899521	1.566556541	0	2.595159893	6.241685192	1.844363556
TCGA-G3-AAV1	0.983561644	1	0.214434703	1.02818226	0	1.208414875	4.93243021	0.853221453
TCGA-O8-A75V	1.473972603	0	0.585755476	1.780328159	0	1.151905564	4.507402047	0.55970354
TCGA-ZP-A9CY	2.142465753	0	0.24613065	1.296418641	0	0.567528606	4.076996831	0.464206531
TCGA-G3-A7M8	1.178082192	0	0.063247142	0.401077419	0	0.243182211	4.112670945	0.115749204
TCGA-DD-AAE0	1.520547945	0	0.694040489	0.960205642	0	2.812257722	5.758816697	2.230758522
TCGA-ED-A7PY	1.068493151	0	0.494642327	1.177568315	0	1.28630218	4.077896679	1.073576222
TCGA-EP-A2KC	0.052054795	1	0.785755256	1.119224685	0	0.941869385	4.118796588	0.912508386
TCGA-BC-A10X	2.109589041	1	0.188614623	0.991333214	0	0.354778352	4.174342496	0.187438512
TCGA-CC-A7IH	1	0	0.224433874	1.29595278	0	1.001170993	4.516049827	0.707922294
TCGA-FV-A495	0.002739726	0	0.62010806	1.007931017	0	2.171509172	4.637087948	0.798518822
TCGA-DD-A1EH	4.095890411	0	0.269229483	1.005475444	0	1.296231257	4.761909136	0.761187218
TCGA-DD-AAEH	2.147945205	0	0.285535385	0.722683636	0	1.18962407	4.360546182	0.379488885
TCGA-DD-AAEE	2.219178082	0	0.887666882	0.988772582	0	1.183972995	4.740145034	0.92814425
TCGA-ZP-A9D0	2.989041096	0	0.093441578	0.573934722	0	0.380844904	4.433137062	0.324898142
TCGA-DD-A1EG	3.75890411	1	1.385671236	1.769140792	0	1.686182259	5.034301126	0.749879958
TCGA-2Y-A9H6	0.978082192	0	0.415800303	1.273420403	0	0.541066945	4.27856171	0.260716177
TCGA-2Y-A9GW	3.482191781	1	1.183781217	1.292080252	0	1.068494719	4.704620799	0.471087756
TCGA-DD-A73D	1.898630137	0	0.7325469	1.275023144	0	0.486055911	4.645645752	0.350822298
TCGA-DD-A115	6.964383562	1	0.872896589	2.438771896	0	1.685105902	4.582873891	1.330210161
TCGA-XR-A8TF	1.898630137	1	0.111073791	0.800155417	0	1.198364651	4.81060865	0.560447322
TCGA-DD-A4NI	2.235616438	0	0.420344203	1.091850104	0	0.304345969	3.650419925	0.162591868
TCGA-G3-AAV3	1.128767123	0	0.378287544	0.903973713	0	1.690393851	4.58917982	0.608826744
TCGA-UB-A7MA	2.323287671	0	0.948492454	3.095725129	0	2.856333592	5.496578032	1.555803887
TCGA-UB-A7MF	0.58630137	1	0.562910678	0.21448531	0	2.70808546	4.934876894	1.300117866
TCGA-BC-A112	0.419178082	1	0.925684725	2.433233493	0	2.324158796	6.168974313	1.433023526
TCGA-BC-A10U	2.293150685	1	1.238786248	1.837760422	0	1.394131055	4.448694837	0.605322129
TCGA-BC-A5W4	1.498630137	1	0.899989653	1.349970426	0	1.23169782	3.842737525	0.304551343
TCGA-FV-A3I1	0.676712329	1	1.124463133	0.993797524	0	2.029421081	5.128423327	1.318018871
TCGA-CC-A123	0.6	0	0.376466764	0.41361282	0	2.163431748	4.612118912	0.77903669
TCGA-WQ-A9G7	0.082191781	0	0.682305587	1.219204462	0	2.911809293	5.374744257	2.067990744
TCGA-ED-A66X	1.112328767	0	1.422890139	1.758124908	0	1.770649359	5.095461587	1.530786916
TCGA-DD-A1EK	1.528767123	1	1.942020855	1.68126484	0	0.946248833	4.189424501	0.360473732
TCGA-DD-AADM	0.032876712	1	0.618448137	1.336299957	0	1.830929858	4.286135957	0.784118571
TCGA-MR-A8JO	0.904109589	0	0.665402413	1.612915783	0	1.036106604	5.194207639	0.462707065
TCGA-QA-A7B7	0.257534247	0	0.42683442	1.154270166	0	3.396291036	5.779912358	2.725752279
TCGA-CC-A8HT	0.383561644	1	1.414775266	1.643131198	0	4.049581109	5.356883636	2.888343086
TCGA-FV-A4ZP	6.810958904	1	1.360002925	1.723767797	0	2.960475012	4.53530773	0.62257591
TCGA-DD-A4NJ	2.542465753	0	1.208250671	1.500661345	0.04749672	2.49853708	5.251805046	1.251600946
TCGA-CC-5258	0.353424658	1	0.632234242	2.04251617	0	2.659267435	5.917482836	2.103661119
TCGA-EP-A2KB	1.632876712	1	0.584652961	0.268822893	0	1.904551534	4.699587722	1.871876759
TCGA-G3-A25X	4.873972603	0	0.38198655	2.020049827	0	2.784543557	5.562066542	0.8602126
TCGA-CC-A5UD	0.832876712	1	0.757540134	2.993016169	0	3.437940919	4.958226035	2.124963972
TCGA-DD-A119	0.610958904	1	0.839949432	0.820290084	0	0.857729924	5.43975211	0.368950232
TCGA-DD-AACB	6.367123288	0	0.716883023	1.748755753	0	2.559988778	5.400241778	0.970714089
TCGA-DD-AAE4	1.665753425	0	0.414967671	1.322968768	0	1.867288823	4.296176183	0.84488856
TCGA-CC-A3M9	0.821917808	1	1.458777274	1.139183285	0.083000252	4.843765313	6.554333134	2.701087897
TCGA-CC-A7IL	0.761643836	1	0.20228506	1.097450338	0	1.310329649	4.436872082	0.548883618
TCGA-BC-A10Z	0.093150685	1	0.176722714	2.23053782	0.022419291	1.615077243	4.585281662	1.085452531
TCGA-UB-AA0U	0.895890411	0	0.892787504	1.918803716	0	2.448250535	4.832837367	0.971717246
TCGA-DD-A3A8	0.030136986	1	0.703344555	0.797886468	0.886624514	0.523755841	4.182872623	0.1567246
TCGA-ED-A4XI	2.243835616	0	0.645283498	0.989598925	0	0.700161096	3.988344761	0.275345624
TCGA-HP-A5MZ	0.249315068	1	1.057276965	1.257941731	0	0.907369183	4.703921841	0.407558004
TCGA-DD-AAVU	6.032876712	0	0.3447901	1.548253625	0	1.377128192	4.374640984	0.919429864
TCGA-DD-AAD6	1.84109589	0	0.265403649	1.0500231	0	2.294079885	4.323411144	1.082821106
TCGA-DD-A4NE	1.808219178	1	1.043928884	2.373770693	0	2.810226323	5.034866736	2.39810762
TCGA-DD-AADV	1.57260274	0	0.770535023	1.96261602	0	2.345476428	4.796179295	1.484504238
TCGA-DD-AACX	0.465753425	0	0.546333443	1.729253868	0.177908737	2.301788673	4.585922175	1.282396509
TCGA-DD-AACC	4.616438356	1	0.40037671	0.367220749	0	1.996250256	4.778356308	0.874559192
TCGA-G3-A5SK	2.038356164	0	0.291037684	0.952594794	0	0.120025127	3.850478411	0.116204255
TCGA-ZS-A9CE	3.4	0	0.618569263	1.11874178	0	0.62665855	4.106922804	0.370732875
TCGA-DD-A73B	0.775342466	1	0.541176007	1.194259812	0	1.572342068	5.205518806	1.818865282
TCGA-RC-A7SB	1.610958904	0	0.53878715	1.537895885	0.025437966	1.203189878	3.742641159	0.954937981
TCGA-DD-AADN	2.460273973	0	0.812766244	1.683751691	0	2.699892722	5.516074733	1.212939692
TCGA-CC-A5UE	0.745205479	1	1.294196075	1.471284764	0	4.209759029	5.770668914	2.576492631
TCGA-DD-AACZ	0.468493151	1	0.51687627	2.168964809	0.031404767	3.021571048	6.366059882	2.009645642
TCGA-DD-AAVQ	7.473972603	0	0.693773561	0.707697144	0	1.984399044	4.981028347	1.551230526
TCGA-BD-A3EP	1.120547945	0	0.721185305	1.739199176	0	1.360733402	4.743312994	0.846299058
TCGA-DD-A39V	1.761643836	1	1.18646506	0.879612929	0	1.078742349	4.91220578	0.481927452
TCGA-NI-A4U2	4.906849315	1	0.987125461	0.935688524	0	0.321101713	5.06667218	0.263471356
TCGA-DD-A4NF	2.580821918	0	0.365802485	1.172941247	0	0.181396213	4.34439605	0.24444968
TCGA-DD-A11A	0.216438356	0	0.322955159	2.112578708	0	1.48857105	4.646362569	1.162320909
TCGA-DD-AAD0	0.375342466	0	0.054947625	1.416457674	0.063948922	1.925456407	4.524631663	1.223512754
TCGA-DD-A3A6	8.926027397	1	0.456858705	2.158815907	0	0.813839052	3.372588175	0.12643974
TCGA-DD-A114	3.147945205	1	0.793160014	2.95628977	0	3.723936387	5.327887804	1.620048642
TCGA-5C-AAPD	0.054794521	0	0.785022422	1.066152582	0	2.843940844	5.18755755	1.436344697
TCGA-HP-A5N0	2.060273973	1	0.447909749	1.06317571	0	0.273441291	4.05301921	0.118131827
TCGA-T1-A6J8	0.063013699	0	0.814453625	0.940710117	0	0.297532809	4.67674864	0.143742262
TCGA-XR-A8TC	3.668493151	0	0.352551426	0.77070703	0	0.906787026	5.241907284	1.350857593
TCGA-DD-AACK	0.024657534	0	0.311358374	1.950260487	0	1.287949765	5.645804244	0.869146758
TCGA-MI-A75C	0.797260274	0	0.896248207	2.117129488	0.029907918	1.528454798	5.662774318	0.528981316
TCGA-DD-AACP	1.136986301	0	0.669085379	0.689878806	0	3.032532882	6.074351936	2.364014856
TCGA-DD-AACT	4.279452055	0	1.037255695	0.67106207	0	0.991864107	3.856629203	0.252001152
TCGA-DD-A73E	0.120547945	0	0.098884134	1.99776859	0	0.636279376	4.393107254	0.272963293
TCGA-BC-4072	4.082191781	1	0.437610098	1.832170613	0	2.888950106	5.336983139	1.48722238
TCGA-BC-4073	2.326027397	0	0.795207463	1.5165079	0	2.834095502	5.358176099	1.726364336
TCGA-XR-A8TG	2.460273973	0	0.511990776	2.809800278	0	2.059047184	4.47147493	1.560329043
TCGA-RC-A6M6	0.024657534	0	1.124280486	1.220058108	0.027341604	3.281100131	5.025341138	1.723156604
TCGA-BC-A69H	1.216438356	0	0.657941225	3.057935941	0	2.946335983	5.791908859	1.21849849
TCGA-DD-AAC8	0.043835616	1	0.274874934	2.045340916	0	0.743888551	4.847370601	0.23396326
TCGA-DD-AADJ	2.920547945	0	0.115196513	0.363003384	0.043872962	0.799377225	4.491433692	0.390223144
TCGA-2Y-A9H9	1.909589041	0	0.173854931	1.331824433	0	1.436194894	4.173040261	0.526176308
TCGA-ED-A5KG	2.339726027	0	0.922344166	1.349678922	0	2.208732306	5.624277857	1.185209415
TCGA-DD-AACO	5.139726027	0	0.422194134	0.914493497	0	2.101971386	4.262471495	0.513750963
TCGA-G3-A25Z	1.794520548	0	0.986442246	1.382706536	0	0.963680156	4.682346875	0.444576008
TCGA-DD-A4NV	6.569863014	0	0.850941726	1.811082149	0	0.398440892	3.943561311	0.425095309
TCGA-FV-A2QR	1.591780822	1	0.949763654	1.94742042	0	1.166682671	4.536622404	0.402173368
TCGA-G3-AAV7	0.989041096	0	0.936433587	2.779810424	0	4.382625756	5.741131487	3.019978864
TCGA-2Y-A9H4	3.978082192	0	0.41424434	2.336459929	0	1.230849191	4.884422091	0.507508077
TCGA-3K-AAZ8	1.084931507	0	0.55294361	1.047194949	0.028110514	0.562512068	4.559580526	0.221078971
TCGA-CC-5261	0.265753425	1	0.755094039	2.42722936	0	1.839065081	4.926407017	1.762394743
TCGA-ZP-A9D2	2.095890411	1	0.411265154	2.130516118	0	2.078145597	5.191914754	1.682448798
TCGA-2Y-A9H5	1.520547945	1	0.628515496	1.196571795	0	1.181907817	4.444166118	1.214159629
TCGA-G3-A25T	4.254794521	0	1.192011055	1.228159286	0	2.811451301	6.44987398	0.781095534
TCGA-DD-AAEA	1.575342466	0	2.148932478	1.642780577	0	1.998695214	4.241336067	1.138881295
TCGA-RG-A7D4	3.008219178	0	0.465409287	0.833317596	0	2.635503204	5.81525135	2.264577264
TCGA-DD-AACD	1.043835616	1	0.25782361	0.316093828	0	0.944333809	4.612098855	0.206077161
TCGA-DD-AAD8	3.339726027	0	1.559382659	1.756178724	0	1.931940186	4.46480482	1.12765969
TCGA-5R-AAAM	0.126027397	1	0.596608031	1.321284509	0	0.482238558	4.568269899	0.180565456
TCGA-EP-A3JL	0.830136986	0	1.153518065	0.612723046	0	1.58880073	5.01366592	0.696690858
TCGA-DD-A73G	9.528767123	0	0.619417143	0.386783803	0	1.484403697	4.775108501	0.240815598
TCGA-G3-AAV4	0.073972603	1	0.164080974	2.425545509	0	1.531431369	5.040091539	0.628175773
TCGA-ED-A459	2.493150685	0	0.768158997	0.619267536	0	2.552372152	4.306064607	1.600009931
TCGA-DD-A73C	1.920547945	0	0.121856231	0.457541237	0	0.460771391	4.481065105	0.347519962
TCGA-MR-A520	0.62739726	0	0.894297892	0.300474616	0	0.294144776	3.716499307	0.093567356
TCGA-G3-A7M5	1.224657534	0	0.288728506	1.038051927	0	0.364791257	4.302537669	0.142390302
TCGA-MI-A75G	1.912328767	0	0.297577884	3.160321145	0	0.614406811	4.151366905	0.244244095
TCGA-CC-A7IK	0.717808219	1	0.264977129	1.494406394	0	2.655326638	5.508656829	2.296889931
TCGA-G3-A5SJ	1.912328767	0	0.692368721	3.290754369	0	2.583946486	5.451326193	1.111933383
TCGA-DD-AADC	1.164383562	1	1.770208712	1.604159117	0	3.30923135	5.684394056	2.965427468
TCGA-DD-A3A7	1.147945205	1	0.956938806	1.422842787	0	2.391207632	4.432431658	0.506109451
TCGA-DD-AACE	5.983561644	0	0.955478566	0.791567469	0	0.864637116	3.617131538	0.395215399
TCGA-2Y-A9H3	4.153424658	0	0.540920491	0.414770071	0	0.851794847	4.197553266	0.307533445
TCGA-DD-A4NB	2.709589041	0	0.620896123	2.279072754	0	0.605273859	4.600832899	0.314545492
TCGA-G3-A5SI	2.104109589	1	0.39325649	0.817091184	0	2.730711029	4.95817452	1.739800588
TCGA-DD-AAE6	0.38630137	0	1.553414573	0.563467337	0	2.647296548	5.269557599	1.419529184
TCGA-DD-AACG	1.284931507	1	0.724490148	1.164515989	0	2.722949465	4.836859805	1.601264356
TCGA-5C-A9VG	0.898630137	0	0.415597192	0.584463146	0	2.566543634	6.390187705	1.653287986
TCGA-DD-A1EE	0.956164384	1	0.393947269	2.154927608	1.947968315	1.4551286	4.784731676	0.509347425
TCGA-BC-A110	5.797260274	1	0.470641188	1.59852052	0	0.239522935	4.528214351	0.030788784
TCGA-GJ-A3OU	2.408219178	0	1.50020854	2.413485768	0	1.567398932	5.195156618	1.048206187
TCGA-G3-A25U	4.482191781	0	0.046738103	1.045512867	0	1.918381273	5.001231175	1.241973162
TCGA-G3-A3CG	1.843835616	0	0.645556137	0.765830638	0	0.776887338	4.045630809	0.40146784
TCGA-CC-5260	0.238356164	1	1.564996578	2.788238844	0	2.693763482	5.089520184	1.18359767
TCGA-CC-A7IJ	1.046575342	0	1.188868031	1.996586154	0	4.485938764	6.612642807	3.020986248
TCGA-DD-AADU	1.517808219	0	0.387457063	0.985043067	0	0.308977527	3.938402483	0.190811799
TCGA-DD-AAE1	1.512328767	0	0.700826397	0.618812424	0	0.81627726	4.707710858	1.061251549
TCGA-2Y-A9HB	0.712328767	0	0.347504428	1.003246736	0	0.868800849	4.282925317	0.403810444
TCGA-BD-A2L6	3.734246575	0	0.207902594	0.864034125	0	1.934375716	4.660314855	2.014565254
TCGA-DD-A3A9	2.550684932	1	1.159012324	0.653377971	0	0.812910623	4.48375968	0.334511985
TCGA-KR-A7K2	2.271232877	0	0.700894384	1.006422986	0	1.170368642	4.382803493	0.582967991
TCGA-CC-A3MC	0.994520548	0	1.157605799	1.458157813	0	2.188406305	4.877727566	1.366315499
TCGA-DD-A73A	1.994520548	0	0.147364796	1.372457932	0	1.075729769	4.608848857	0.600470346
TCGA-DD-AADG	3.136986301	0	0.357840233	0.997639191	0	0.676823073	4.446219831	0.336138025
TCGA-DD-A4NL	4.687671233	0	0.27314859	1.025597962	0	0.234982302	3.52412387	0.133744358
TCGA-BC-A10Q	3.109589041	1	1.545282432	1.927626468	0	2.34209046	5.481041525	0.717775595
TCGA-2Y-A9GU	5.312328767	0	0.258707533	0.825201024	0	1.276970637	4.084645139	1.187813345
TCGA-ZP-A9CV	2.980821918	1	0.514365193	1.175720034	0	0.993941901	4.449014566	0.558558397
TCGA-DD-A113	6.643835616	0	0.891014087	1.247245185	0	1.781219949	4.668035139	1.169191926
TCGA-2Y-A9GT	4.449315068	1	0.170190561	1.059619701	0	0.730764452	3.793142614	0.318246838
TCGA-DD-A39X	4.64109589	1	1.554463608	0.852760986	0	1.332722826	5.163299462	0.235871996
TCGA-DD-AACU	4.293150685	0	0.587220282	2.748861354	0.032896216	1.110710678	4.725435247	0.613798197
TCGA-WX-AA47	1.523287671	1	0.101329838	0.670062775	0	1.112750835	4.263569306	0.607751099
TCGA-DD-A3A4	1.676712329	1	0.052172354	1.241446057	0	0.461382606	4.836148341	0.229096523
TCGA-DD-A73F	2.97260274	0	0.362794497	1.108039964	0	1.539847665	4.577280774	1.288539884
TCGA-DD-A4NN	2.463013699	1	1.337294919	0.813259931	0	2.015601757	5.149038196	1.177297858
TCGA-DD-AAEI	4.194520548	0	0.690134385	0.81132289	0	1.824517778	5.203817029	0.983806091
TCGA-UB-AA0V	0.860273973	0	0.229644153	0.620672266	0	0.174734423	4.139159213	0.100800384
TCGA-DD-AADO	1.24109589	0	0.935367337	0.528270147	0	1.882312806	4.850675427	0.664958715
TCGA-DD-AAVY	5.397260274	0	0.553596624	1.613550512	0	0.276414836	4.417196319	0.100392461
TCGA-FV-A3R3	1.002739726	1	0.38252151	1.368943752	0	0.394992473	4.212562335	0.190369218
TCGA-DD-A4NS	6.728767123	1	0.901506272	2.591397456	0	0.786645371	4.389364435	0.326761213
TCGA-MI-A75H	2.046575342	0	0.602308926	1.398765715	0	0.921752562	4.662269314	0.359267468
TCGA-UB-A7MC	1.369863014	0	0.222145122	2.086779691	0	1.795402073	4.860696674	1.925654269
TCGA-FV-A4ZQ	0.032876712	0	0.393830772	1.22460773	0	2.860085794	5.461541983	2.207965609
TCGA-DD-AAEG	1.969863014	0	0.931430648	1.347994973	0	1.496957224	4.710295099	0.510679022
TCGA-DD-AAD5	3.684931507	0	1.469938058	1.311358374	0	2.821422055	6.169295889	1.672920865
TCGA-K7-A5RG	1.421917808	0	0.796326216	2.178366313	0	2.574202287	5.181006713	1.770190948
TCGA-XR-A8TD	2.821917808	0	1.37744641	1.249930102	0	2.332457033	4.293594141	1.978130451
TCGA-DD-AACY	3.97260274	0	0.511930073	0.521672319	0	0.461033327	4.830976289	0.172891337
TCGA-KR-A7K7	2.605479452	0	0.448537959	0.247271196	0	2.683978005	5.642413639	1.533456699
TCGA-G3-A25Y	1.238356164	1	0.467802513	1.30093902	0	2.391273908	4.871678084	1.584005677
TCGA-K7-AAU7	0.983561644	0	0.900893233	3.37053007	0	2.585061082	6.182788818	1.456102237
TCGA-BC-A3KF	0.021917808	0	1.652423164	1.849213467	0	1.34817462	4.960004713	0.470863865
TCGA-2Y-A9H2	4.742465753	0	0.549171645	1.221483031	0	3.002757239	4.773889806	0.849161893
TCGA-DD-AAW3	4.473972603	0	0.429574082	1.587565178	0	0.69560833	4.173155423	0.242957672
TCGA-ED-A82E	1.117808219	0	1.341007684	1.316041447	0	0.708166042	4.902500052	0.286941811
TCGA-DD-A4NP	9.063013699	0	0.143314653	0.17097016	0	0.146252984	3.839209836	0.048950227
TCGA-G3-A6UC	1.838356164	0	0.343261243	2.565679544	0	0.592952103	3.880225121	0.536704055
TCGA-DD-AAW1	5.449315068	0	0.434190089	1.538982078	0	0.335975847	3.925651042	0.123647115
TCGA-DD-A118	9.416438356	0	0.421492083	1.462665399	0	1.077520571	4.455271978	0.525115717
TCGA-DD-AADA	3.378082192	0	0.245111664	0.758208842	0	0.551929683	3.862154788	0.418531188
TCGA-ED-A66Y	0.810958904	1	0.649930495	1.121187188	0	2.239560878	5.051604846	1.545061953
TCGA-DD-AAE3	1.550684932	0	0.948851092	1.633952393	0	0.218283592	4.085914933	0.086696672
TCGA-G3-AAV6	0.178082192	1	0.782283834	0.258306771	0	2.478177392	6.074570728	1.753557045
