# Supplementary material for: Machine learning identifies exosome features related to hepatocellular carcinoma
Source: Front Cell Dev Biol. 2022 Sep 19;10:1020415. doi: 10.3389/fcell.2022.1020415 (PMC9527306; doi:10.3389/fcell.2022.1020415)
Supplement: Supplementary file 2 [file DataSheet1.ZIP › Raw data for manuscript/data sheets/PI3K-Akt related genes.txt]

id	futime	fustat	AKT3	BCL2L11	SGK2	LPAR6	CDK2	CDK4	CDK6	CDKN1A	CDKN1B	LAMC3	CREB3	GNB5	CHAD	CDC37	CHRM1	CHRM2	CHUK	THEM4	PIK3AP1	COL1A1	COL1A2	COL2A1	COL4A1	COL4A2	COL4A3	COL4A4	COL4A5	COL4A6	COL6A1	COL6A2	COL6A3	COL9A1	COL9A2	COL9A3	COMP	COL6A6	CREB1	ATF2	ATF6B	CSF1	CSF1R	CSF3	CSF3R	CSH1	CSH2	CSHL1	PIK3R6
TCGA-EP-A26S	608	0	0.6135312	2.614928	5.275772	2.196716	5.801378	12.42674	15.80095	47.74575	16.86877	2.540685	10.2429	1.76024	12.9284	38.17414	0	0.001768443	3.745098	2.89311	7.230483	7.871839	6.225299	0.01338719	12.0946	11.40034	0.02742094	0.1948383	0.05726452	0.0079277	20.51784	9.290334	1.872512	0.002084854	0.1276346	0.26808	0	0.05450734	1.747594	8.936133	23.95732	1.787334	1.92855	0	0.1903133	0	0	0	0.09497491
TCGA-DD-AAVX	1718	0	0.8362511	3.922269	5.253335	1.359152	3.501537	8.55584	3.317607	6.397235	13.35378	1.065124	9.796076	0.9108645	5.258135	32.98193	0	0	2.554239	2.353881	31.5468	11.77816	7.854112	0	15.66858	15.13828	0.01085527	0.07006613	0.06423053	0.00711366	10.8071	12.63329	2.026306	0.1870775	0.0954406	0	0	0.003396553	1.26886	4.891036	13.08853	3.369696	4.589085	0.02974279	0.2506736	0	0	0	0.4168497
TCGA-ED-A7PZ	6	0	0.6047648	0.9527584	4.150486	0.8020132	4.927608	16.75452	4.883965	15.92043	17.18052	1.211453	10.96466	2.261889	6.632047	36.6199	0.03235086	0	2.053838	8.294668	1.813613	27.08549	10.77383	0.06110337	15.05367	21.90725	0.007682326	0.05666986	1.504067	0.2359861	15.62444	18.41159	1.438787	0.1638396	2.228944	4.392635	0.005650882	0.01983099	0.9223797	3.632042	38.42218	1.112596	1.309746	0	0.0831576	0	0	0	0.3884252
TCGA-LG-A6GG	387	0	0.6402256	5.469256	11.13887	1.10165	2.433247	8.216603	1.457281	35.0665	8.090945	0.4535012	14.37846	2.892583	27.61948	15.38341	0	0.002100657	2.715108	4.014013	20.3323	6.169057	3.892475	0.04240549	15.60497	15.79896	0.01341206	0.1607712	0.3721206	0.005650183	2.417921	4.174048	0.9919307	0.06191268	0.1768803	0.03618643	0.1916726	0.005395576	1.692481	8.702835	21.73267	3.991292	1.449169	0	0.1887331	0	0	0	0.1226267
TCGA-ED-A97K	6	0	1.38674	8.129029	3.855774	19.84083	8.478906	19.34887	5.229312	54.39241	23.20213	4.118103	20.32355	2.818804	1.869627	46.65484	0.06097859	0.09049335	3.232446	5.354032	12.82549	215.0033	98.00836	0.006009109	72.3741	77.04816	0.7189579	2.651752	0.8119546	0.04697231	154.1342	50.13016	17.91225	0.04772726	0.8354993	0.2338291	10.90919	0.03466119	5.12268	11.67166	37.37813	6.170734	7.74485	0.008927046	1.74222	0	0	0	0.6227892
TCGA-DD-AAVW	2317	0	1.901044	3.777054	7.32749	4.928459	3.581171	7.549183	2.483422	40.12068	16.80917	13.46641	8.396569	3.265593	5.481556	38.3975	0	0.008378442	2.90858	2.890666	40.40259	146.0335	70.98582	0.8386216	82.44196	74.45064	0.234354	1.355282	0.1516116	0.01001586	62.36093	65.44469	12.32586	0.1679178	0.8118672	1.072846	1.274139	0.009564526	3.06816	7.432041	23.90222	6.082848	6.136448	0.01046928	1.74541	0	0	0.0127913	0.365191
TCGA-UB-A7ME	486	0	0.5635975	4.68227	15.68983	3.004039	4.517157	14.62401	0.3987818	35.3896	13.83066	3.031354	15.18585	2.386999	13.00502	42.2515	0.005551025	0.01734278	2.554569	2.289007	11.77045	61.04559	25.55569	117.1833	21.89665	29.62459	0.05536423	0.2643679	0.05780994	0.01166182	45.90063	43.47083	4.962997	0.1252303	1.247342	2.296649	5.166159	0.003712105	1.878507	4.005937	33.69593	3.273189	3.894662	0	0.3574349	0	0	0	0.3391514
TCGA-G3-A7M9	56	1	3.302882	6.113924	9.985537	2.45267	15.66439	67.15511	4.770972	13.72772	26.44162	2.367979	32.38618	2.671436	0.9135145	109.0406	0.005505529	0.004300161	5.180903	11.73436	11.43503	43.67823	21.64125	9.980023	20.6923	25.15004	0.08628788	0.2206106	3.01629	0.5012036	51.61936	55.73198	5.223985	3.067076	7.310642	0.6370504	1.77718	0.03129429	3.9187	10.60946	29.19585	7.196157	2.622635	0.03223958	9.843362	0.04311559	0.09793634	0	0.4568631
TCGA-DD-AACJ	2102	0	0.1366605	1.389733	4.943172	0.7662287	1.527544	7.446559	1.399419	8.203423	12.05341	0.2841845	12.36468	1.684239	38.3161	59.71847	0	0	2.139641	4.608693	19.9205	2.991862	1.923591	0.002044892	5.851216	6.8618	0.01182649	0.04225683	0.1111403	0.00435944	7.24768	5.587072	0.4740383	0.03439381	0.1527201	0.8431812	0	0.002775331	0.7437828	3.292871	26.74404	4.254554	3.068931	0	0.1296164	0	0	0	0.1665198
TCGA-DD-A4NK	1210	1	0.5866024	2.688036	12.56472	1.539076	1.941181	6.961608	2.856098	76.90166	12.59906	4.089864	11.19134	1.385545	22.516	26.96234	0	0.005343002	2.836792	4.593311	11.50482	11.84179	6.568433	0.01011169	16.10669	15.99362	0.06335358	0.1235748	0.07632948	0.004790397	19.09484	15.84655	1.241101	0.0755877	0.1178292	0.7961449	0.07886313	0.01601087	1.321163	4.50366	20.87157	5.646281	2.278901	0	0.2321078	0	0	0	0.417946
TCGA-DD-A3A5	3125	1	0.3590291	3.553164	13.83143	1.51363	3.808442	9.636134	0.1178801	125.7934	21.15037	3.513404	19.81499	4.576505	16.33619	52.02798	0	0.008015138	2.053949	1.63083	4.82889	19.16122	11.39602	0.01348332	19.97747	26.24612	0.007310607	0.06740978	0.03053421	0.01437233	17.97279	16.02532	1.802909	0.05039579	0.1017697	1.279456	0.8890729	0.02287448	0.8916818	3.649607	15.82501	3.676939	1.381261	0	0.06594493	0	0	0	0.05614645
TCGA-DD-AACF	365	1	0.273711	6.53328	5.69558	1.242627	6.715519	11.85769	0.3493522	35.39691	18.5707	0.02069745	18.81863	7.269795	5.266109	37.49157	0.006045248	0	2.915296	3.81305	14.28908	12.22563	4.961075	0.01787179	10.96569	12.56771	0.02368672	0.02978331	1.938174	0.02116683	10.38797	6.164783	0.2471768	0	0.1467258	0.158608	0.01900715	0.006063906	1.444546	4.0278	20.09797	3.858336	5.641234	0	0.4312143	0	0	0	0.3197332
TCGA-K7-A5RF	631	0	0.9804525	3.143088	9.825696	2.286261	2.578141	6.611869	2.403505	60.5157	12.10356	2.882951	12.74176	1.614715	12.13841	25.34679	0	0.2109343	1.995699	1.689306	22.43722	12.20493	11.23372	0.002990228	6.8435	9.315782	0.1188946	0.6597769	0.2956951	0.02974893	24.02042	28.72108	1.902734	0	0.5036606	0.2980374	0.1144869	0.05681678	1.43369	3.371282	13.85498	5.526086	9.453974	0.3998015	1.151261	0	0	0	0.2268982
TCGA-ZP-A9D1	21	0	2.254804	9.691065	7.870096	3.295517	2.116127	6.798103	2.972773	34.00056	11.08272	2.20985	25.13242	2.958255	6.960695	36.32979	0.006619962	0	3.145867	6.567183	34.01702	57.99967	33.41208	0.2054938	31.58913	32.53427	0.06602548	0.4479095	0.1378843	0	32.44345	38.84342	8.949829	0.1066753	0.1295765	0.2271287	0.6660522	0.01770772	2.300912	6.090457	21.67359	4.463403	2.447625	0.009691385	0.3011929	0	0	0	0.4708643
TCGA-DD-AADB	1242	0	0.4445424	4.41923	17.77079	2.803234	7.132779	32.60949	8.398121	3.856116	16.80829	1.312948	17.17029	1.272707	2.766517	43.96804	0.01252186	0	6.59372	3.504123	28.26054	13.08871	8.220555	50.68803	29.63236	28.27126	0.02899213	0.1233836	0.1560216	0.008768807	11.36412	17.49189	3.441948	0.04900358	1.499998	0.1221471	0.006561759	0.01884076	2.635148	10.04486	22.62188	8.667999	3.946354	0.009165773	7.43527	0	0	0	0.4967108
TCGA-DD-AAVZ	1900	0	0.4520383	5.260283	12.41352	2.565274	4.812121	11.9143	3.417105	30.18477	13.68137	4.091982	7.919727	4.341785	10.86908	41.02078	0	0.00268056	4.10862	4.456442	11.63791	14.42646	8.544322	0.1183697	15.82076	13.60596	0.09290766	0.4914665	0.1965766	0.007209961	17.05533	19.37938	1.719117	0.1106058	0.3654344	0.2909087	0.04316211	0.01147511	2.017587	5.217136	19.40641	2.124535	2.970885	0	0.3758076	0	0	0	0.1001464
TCGA-BC-A216	1351	0	0.6296125	8.957373	12.49613	2.468841	9.354644	5.410366	0.5152961	83.2452	31.85844	1.397332	24.83448	2.577062	10.26363	32.27862	0.08663423	0.002114585	2.659449	1.627475	20.02803	14.93975	9.690025	0.02134333	31.361	27.5849	0.2642337	0.193849	4.23526	0.09289822	18.25629	13.35338	4.215423	0.1994342	1.004728	0.4553296	0.06242288	0.0108627	2.282631	7.453956	22.57875	9.922591	2.879976	0.007926837	0.4091974	0	0	0.009684963	0.2913179
TCGA-DD-A1EF	394	1	0.7528781	3.308247	20.71518	2.914302	8.163319	58.93047	9.049348	18.4339	12.04302	0.5397215	13.66481	0.5974283	4.132294	50.98987	0	0	5.247679	6.542552	6.014475	28.20611	17.09924	3.780478	27.7834	25.84999	0.0480078	0.2972221	0.4296732	0.006741514	42.45432	16.78806	6.184805	0.1063744	0.3241043	0.7383067	0.04035778	0.02253205	3.107497	10.94051	16.9345	2.604393	3.170648	0	0.3637634	0	0	0	0.5091659
TCGA-DD-AADL	636	0	0.3221788	4.670228	4.994903	1.926638	8.94689	20.8964	4.021513	57.24144	17.12919	0.5538925	14.21867	3.92664	8.647439	34.33446	0.0109218	0	2.725722	3.060406	11.19576	4.142811	3.980398	0.03766996	12.43526	9.883066	0.192574	0.767672	3.320882	0.1242852	17.50545	6.448701	1.365921	0.04525609	0.213779	2.630412	0.01144659	0.01278143	2.402227	7.850937	33.06643	3.200393	1.288629	0	0.3368928	0	0	0	0.1444136
TCGA-KR-A7K8	906	0	0.9174297	4.555389	10.44976	2.417546	6.072148	14.0699	1.398783	43.67234	15.57108	2.603509	32.86819	1.887646	9.346283	63.67892	0	0	1.401323	2.060812	44.32474	39.16198	21.89567	0.01074348	68.69454	76.19002	0.03365598	0.3174973	0.03784602	0.002544853	22.6266	38.61161	3.527618	0.08031049	0.4381695	6.297715	0.09140789	0.007290531	1.433315	4.353782	27.797	4.534178	9.203648	0	0.7790636	0	0.02585804	0	0.7224254
TCGA-ED-A7PX	6	0	1.944095	4.068794	19.26375	2.083871	6.118261	45.8626	2.462853	78.35442	12.48412	1.771534	63.77046	2.591486	0.2041876	68.60422	0.08491063	0	2.462976	1.45104	3.349887	325.857	171.4708	0.03137806	133.1968	139.6043	0.4284773	0.6879234	1.415906	0.07680409	61.91831	54.5711	24.77236	0.09447546	1.429326	1.561353	17.39023	0.01656136	3.067018	6.673861	29.80137	6.358241	7.000333	0	0.4774481	0.01385339	0	0	0.4903883
TCGA-DD-AADK	1049	0	0.5915539	1.743435	6.045993	2.607788	2.815669	7.92652	0.9697086	59.53905	7.014182	0.9460972	12.07297	1.050329	2.298722	34.66556	0	0	2.158544	5.389576	18.42288	37.68665	17.11157	44.87372	12.77037	18.02925	0.1064464	0.3358463	0.4245074	0.01260656	28.19901	30.11384	2.7762	0.03315315	0.9133354	3.342566	1.388622	0.003611545	1.157309	3.723452	16.86473	6.338801	3.11674	0.03162542	0.395646	0	0	0	0.4530847
TCGA-BW-A5NO	20	0	1.053185	4.058513	11.95395	1.684764	5.672363	20.40955	0.1768113	171.6274	29.7691	0.7579186	16.51782	4.397135	14.64274	49.4923	0	0	1.990632	4.256748	4.721856	8.628925	6.020215	0	15.50109	15.10682	0.1105989	0.358823	2.86573	0.3825203	18.32688	7.88981	1.351587	0.01588366	0.3421396	1.655576	0.3856743	0.01538035	1.584746	5.406951	19.1977	4.690751	4.375203	0	0.1197182	0	0	0	0.2307052
TCGA-DD-A39W	827	1	0.4081853	1.967349	5.709859	0.7929996	4.366371	12.69767	4.08314	17.51346	10.7603	0.319508	7.996232	1.339918	4.667097	26.95384	0.005613288	0	2.362029	3.577992	13.35782	7.097359	4.387457	9.362217	9.767724	8.949764	0.01799525	0.05346664	0.004175598	0.001965437	3.854867	5.304276	1.083459	0.02067509	0.05273867	3.527041	0	0.001876871	2.088202	10.05897	18.19334	1.491645	3.605429	0	0.2056119	0	0	0	0.1433247
TCGA-GJ-A9DB	67	1	0.8865647	4.869661	8.916537	2.355819	4.969302	14.11019	0.9473543	85.87091	22.10756	1.659244	15.47222	5.751153	9.798871	42.34376	0	0	3.544707	3.309549	15.96544	48.27273	26.41179	0.0032488	31.80078	36.14589	0.617695	1.106646	0.07111964	0.009234684	17.87963	27.85463	3.789629	0.03035711	0.7950082	0.7762554	12.05861	0.006613915	1.736707	6.628819	21.6223	13.01645	5.399913	0	0.5084609	0	0.02345822	0.01179366	0.4569614
TCGA-DD-A1EA	2415	0	0.422122	3.697992	6.066534	1.231442	3.611487	7.765065	7.282343	31.95172	14.98573	0.1217593	10.54454	2.558988	8.866215	52.81415	0	0	3.693544	6.984885	14.36951	7.121763	2.831506	0	16.84439	13.29813	0.0235678	0.08257946	0.03691335	0.01389997	16.7261	4.563354	0.6637281	0.009138656	0.1502275	1.13503	0.01386859	0.002212269	2.095304	9.84117	26.70281	6.10013	9.580659	0.02905845	0.3775634	0	0	0	0.3016731
TCGA-UB-A7MD	52	1	0.8557811	3.436541	13.2611	1.883351	3.087389	9.705862	4.058323	36.83779	24.69734	3.739783	17.35413	1.572213	4.8116	69.08223	0.05558015	0.009647012	1.561498	3.058596	13.6696	50.59249	21.77254	0	34.81716	36.63474	0.1715813	0.3062821	0.1010651	0.01081158	18.02711	31.17913	3.396045	0.2956996	0.6479069	0.5234727	0.07119532	0.002064877	1.366688	5.528055	29.27238	10.19089	11.07371	0.1356122	0.6976733	0	0	0	0.3773094
TCGA-ES-A2HS	688	1	0.2750926	0.7240988	8.584662	1.473889	1.197809	4.522085	0.5866541	23.62655	10.08124	3.73942	10.27327	0.9812141	14.77989	42.60467	0	0.004709868	1.544512	1.745495	10.45489	8.438674	6.673709	0	10.86398	15.93078	0.006443806	0.07724232	0.01794256	0.002111373	11.16152	16.07555	1.113997	0.04997305	0.0330485	0.02434001	0.02527928	0.006048692	0.8391731	2.245683	8.037224	1.620487	2.796419	0	0.09765168	0	0	0	0.03299287
TCGA-G3-A3CJ	594	0	0.242563	1.187122	1.37982	0.5285843	1.247602	5.827342	4.462511	27.64803	14.79664	0.6298949	11.36094	1.672991	11.76901	30.18763	0.005749305	0	1.785455	3.613615	7.906179	4.27026	3.060052	0.002832814	7.656202	7.994777	0.006143766	0.02077187	0.006415167	0	13.04085	7.96187	0.8641674	0.01323505	0.03150968	0.4989435	0	0.0038447	0.8371769	3.15482	7.73957	0.9794405	1.211584	0	0.08423765	0	0	0	0.346023
TCGA-FV-A3R2	194	1	0.279469	6.439778	14.10835	1.560836	4.354782	15.58221	2.677634	6.14055	10.29964	1.115353	16.23081	3.649094	4.768449	39.62227	0	0	3.179198	2.48463	24.0472	5.154243	3.808735	0.005317227	19.46588	19.09929	0.02882981	0.1276006	1.238252	0.01889271	5.231654	6.951322	1.419296	0.02484235	0.2112288	0.1379375	0	0.009020687	1.73256	8.150635	24.24885	11.08555	4.258941	0	0.3578395	0	0	0	0.1426909
TCGA-2Y-A9GZ	848	1	0.5949074	3.041201	10.24557	1.834268	3.531604	9.18031	0.1646685	139.1328	16.49706	0.5632779	8.948507	2.763403	32.32319	33.87063	0	0.004803765	2.374496	3.474078	8.32765	3.939066	2.813006	0	16.61962	14.10627	0.01752606	0.1636246	1.793426	0.1787376	11.88908	9.370754	0.8460458	0.04530606	0.1685368	2.300474	0.07734976	0.02056427	1.636654	4.532249	21.49579	1.36503	1.505635	0.009003814	0.1659975	0	0	0	0.1682531
TCGA-4R-AA8I	262	1	0.8672145	2.80517	9.803103	1.808345	2.431504	9.659315	2.821458	13.08318	17.89144	0.8674813	21.23943	4.235259	51.59973	54.716	0.04359076	0.002837258	3.213885	3.388461	9.73343	15.23131	9.19407	0.08949234	18.45274	17.73722	0.2329076	0.5011065	3.49392	0.6334091	7.318156	9.245635	0.9813637	0.07693273	0.2787211	0.4838655	1.82741	0.01214592	1.765634	5.238824	35.32072	3.865548	3.580024	0.05317941	0.302534	0	0.01292373	0	0.2650018
TCGA-DD-A4NG	802	1	0.6430455	4.671602	7.681893	1.722911	4.268236	11.18007	5.140791	17.16021	18.12176	0.5866179	13.88273	2.287199	1.829154	27.03177	0	0	7.001029	2.370796	53.90973	6.5551	5.488366	0.006057179	23.17507	19.17577	0.04597853	0.08479194	0.07315752	0	6.213938	7.495852	2.127592	0.251865	0.2358112	0.1654032	0.006441979	0.02055203	2.115535	7.391785	28.01633	5.755525	1.989513	0	0.2298882	0	0	0	0.4540131
TCGA-RC-A6M5	15	0	2.165616	2.306111	9.590533	3.610734	2.414993	7.894337	1.704404	46.81531	14.39817	0.8910288	21.85341	12.74299	2.387156	42.08037	0.04347546	0	2.832613	3.218571	7.82353	124.3215	70.36055	0.002380151	55.10346	79.8318	0.1238889	0.6870007	1.408605	0.04566751	54.64404	73.68784	17.32835	0.05337688	0.200451	0.282727	0.6125883	0.01130621	1.124787	3.174837	19.0281	5.26793	2.532763	0.007071835	0.1508669	0	0	0	0.1497705
TCGA-2Y-A9H0	3675	0	0.6158378	4.355614	3.600552	0.8752245	15.95701	47.70397	0.1496276	96.11746	19.43889	0.06424566	26.76872	4.562657	11.62035	38.31178	0.006004696	0.002345021	3.428128	3.622993	20.18737	9.97725	4.347026	0.03550381	6.001396	6.995995	0.7550293	1.096562	5.505278	1.021808	3.959301	5.213974	0.7176702	0.01105837	0.5876675	0.6422949	0.1132779	0.002007743	1.608098	7.652046	78.6529	2.456517	3.485545	0	1.384521	0	0.01068159	0	0.2299778
TCGA-DD-A11B	14	1	0.5603501	4.599442	16.74567	1.66341	5.166799	5.634829	3.441688	29.55519	16.90532	1.792239	4.013115	1.555768	16.474	26.0157	0.005057696	0.01975188	4.069044	4.395818	16.32776	8.30497	6.175118	7.83249	18.77225	14.16239	0.06125334	0.5232761	0.02069268	0.003541804	12.37659	10.61755	1.112691	0.01630013	0.07523795	0.1565153	0	0.01352882	2.063487	7.051182	16.38362	1.829424	2.074235	0	0.4192746	0	0	0	0.1199145
TCGA-G3-A25V	860	0	0.6971246	3.795658	10.15367	3.856622	2.174218	8.316931	1.565692	46.44199	12.96928	1.369573	12.76595	1.341538	4.364189	36.71513	0	0.0285034	2.270285	2.41902	20.4332	51.28698	23.04373	0.002766307	19.50787	23.1886	0.1359893	0.5642697	0.1002329	0.005897402	26.79441	37.67546	3.107854	0.06203676	0.1978066	0.2266185	0.7296272	0.01126331	1.023332	4.184875	14.58229	5.017973	6.705638	0.04931504	0.9827903	0	0	0	0.2201465
TCGA-DD-AADQ	436	0	0.1939266	3.367538	4.951346	1.348514	1.611774	4.698688	1.40612	32.29506	13.38179	0.08156	13.84252	1.345639	4.009958	33.58552	0	0	2.229052	2.807607	22.94192	8.517684	3.449562	0	8.991456	9.310182	0.006788323	0.02921048	1.852382	0.01112128	5.08121	3.925185	0.1682518	0.002924714	0.08455177	0.1239332	0.03328854	0.004248056	1.278623	5.173056	22.71011	3.05606	0.7495085	0.07439839	0.105322	0	0	0	0.1158561
TCGA-CC-A8HS	300	1	0.650476	9.0705	12.24616	3.499436	17.16303	22.54182	0.141388	43.88797	10.66585	2.378427	17.95791	1.258079	14.44098	52.98328	0	0	5.692925	10.05664	13.49593	18.76741	11.51345	0.2368428	49.10182	41.505	2.833346	2.420094	3.019736	0.07377792	25.23326	27.65419	4.338248	0.1000435	6.727842	2.228173	0.006901067	0.01321001	4.387322	11.00338	21.27157	1.951219	1.391782	0.009639733	0.7032694	0	0	0	0.810614
TCGA-DD-A1EL	415	1	0.2819917	2.384992	8.838553	2.038645	6.279419	14.72542	5.126099	64.51851	10.81594	4.365482	23.63829	1.144249	8.151478	44.93435	0.01168883	0.08216733	3.34302	7.739079	12.59615	5.747891	3.690129	0.3628393	19.47841	17.83802	0.009715069	0.01151754	2.14478	0.1650733	3.633207	5.007793	1.214498	0.02332026	0.9731305	0.1756188	0.01225047	0.003908302	1.622703	17.03139	30.85803	9.255275	7.067722	0.01140802	0.4011145	0	0	0	0.3410882
TCGA-WQ-AB4B	395	0	0.3638181	2.093706	8.938783	2.441047	1.203634	3.55072	0.8237865	45.90287	12.9086	2.596185	15.97708	2.170926	5.134821	37.81539	0	0	2.047027	4.057041	18.27799	50.61289	22.97966	0	15.10073	15.13656	0.03645575	0.1405726	0.3149111	0	15.38802	10.70639	3.457708	0.03855298	0.1821151	0.06885164	1.530934	0.003110945	0.9063622	3.296726	8.055309	3.744917	1.708284	0.04086269	0.1255598	0	0	0	0.2460475
TCGA-5R-AA1C	520	0	0.2533916	2.816774	3.179473	1.4065	5.223311	18.08843	6.842992	70.19229	16.75977	0.3400163	16.55409	1.832149	13.07206	35.97462	0	0	3.445865	6.521509	20.71163	0.668954	1.100415	0	7.070474	6.691413	0.01489469	0.04120237	9.38344	0.8296652	4.145904	1.951269	0.8121786	0.0064173	0.1527815	0.03750753	0	0	2.214127	13.37488	29.30867	4.983137	5.663564	0	0.1558538	0	0	0	0.1016829
TCGA-ED-A8O6	56	1	0.4261935	3.658843	12.71044	3.771137	4.943966	23.83946	2.02836	14.53315	9.407828	1.417201	15.77083	1.844055	7.160602	33.66105	0.005779153	0	2.082097	4.18857	16.78224	47.68537	21.90028	10.35928	23.71408	27.5391	0.02881976	0.07782437	0.08168064	0.0161881	37.43091	27.22484	3.865892	0.1277161	1.425297	12.42171	0.5935699	0.0193233	2.089096	4.872738	20.65534	6.257283	2.581602	0	3.046071	0.01131461	0	0	0.616589
TCGA-DD-AADD	1231	0	0.1512126	3.928142	3.053509	0.7539794	8.244243	20.58904	9.90562	2.786657	18.74624	0.1438988	13.72833	3.658441	6.684088	34.90436	0	0	4.213198	6.63792	5.803174	0.7914035	0.9555893	86.15641	9.985747	7.918848	0.03193826	0.03681211	0.008337282	0	2.186126	4.035264	0.8930295	0.01032032	0.4738573	3.769984	0	0.01498995	2.366236	9.29377	21.45726	3.383944	2.753192	0	0.2304778	0	0	0	0.2248493
TCGA-BC-A10S	1423	1	0.6560549	2.810495	4.391324	1.936827	3.065451	12.21179	1.191312	32.76633	12.51206	3.514112	12.61909	0.9238026	5.879339	40.33558	0	0.001920181	2.318078	3.228709	18.23729	69.65078	28.85693	0.002422641	34.65075	41.33882	0.06655307	0.3665893	0.05852046	0.001721584	34.72596	44.67563	3.057907	0.006791221	0.1231876	0.05292401	3.174305	0.001644006	1.295068	3.915051	13.89277	5.668709	11.76998	0.1223674	0.5535751	0	0	0	1.233005
TCGA-DD-AAEB	478	0	0.2299697	1.627258	2.899029	1.747035	2.269364	1.690851	3.912516	10.16055	14.21119	0.3427245	7.136547	0.527823	8.850608	27.03899	0	0	1.94388	3.074593	4.876386	3.473553	3.792416	0	19.04212	16.543	0	0.0122338	0.02078052	0.01304175	9.538371	6.192023	1.237788	0.01714881	0.09477808	0.7329361	0	0.006227031	0.4835818	2.662714	6.251122	1.446699	1.539313	0.0545286	0.1364347	0	0	0	0.1783195
TCGA-WX-AA44	615	0	1.095058	6.831047	9.539438	3.059748	6.841138	9.966103	0.6749658	102.6611	17.49309	2.531426	22.64853	2.354382	7.276814	37.81381	0.02937898	0.02677128	3.413342	9.52642	33.94681	20.70601	10.92956	0.08202895	17.85714	15.98673	0.2546458	0.8716705	0.09834462	0.00342892	28.21145	12.37397	2.477054	0.1127186	12.71249	0.4809331	2.124552	0.003274407	2.556151	12.13652	43.00155	12.21865	5.425026	0	0.7325285	0	0	0	0.3750684
TCGA-PD-A5DF	639	1	0.9724687	6.816742	26.52666	2.018937	10.76	13.27824	0.4621086	134.9257	21.38009	2.82294	23.49653	2.544538	5.22845	38.61848	0	0	2.144752	2.387255	5.043192	171.1585	81.67093	0.003146236	66.95416	68.50541	0.7892527	1.415663	1.574611	0.008943146	38.86786	50.1514	13.07434	0.05879748	0.4049526	0.4639366	6.310762	0.03202557	2.100182	8.436708	19.92474	7.38482	5.696784	0	0.5441118	0	0	0	0.5007635
TCGA-YA-A8S7	412	1	0.4934336	2.39121	11.96016	15.92066	5.278575	29.15161	3.358183	22.60829	13.23241	0.9139899	32.5933	2.023675	0.6171931	75.17763	0	0.01732417	2.440717	12.71883	16.82854	90.57903	165.8606	0	26.04428	32.1667	0.1534991	0.2268782	0.1579228	0.01331349	70.17584	104.4482	15.28358	0.01750613	0.5805174	0.1236355	1.54752	0.02118926	3.127575	8.577175	25.7337	51.68378	65.13458	0.009277461	5.109284	0	0	0	1.369597
TCGA-5R-AA1D	449	0	3.37317	2.588398	2.893437	7.312576	2.654338	8.682894	2.1102	21.16163	17.22065	1.085586	17.43549	8.824454	0.3678297	33.24635	0	0	3.369517	2.245919	2.511378	392.9599	177.9355	0.006280597	124.4272	101.0594	0.1225914	0.6468361	1.735204	0.1115784	85.03236	106.9975	42.80469	0.4636235	0.1596794	0.1157653	0.7147161	0.02131009	2.823081	6.980105	14.1768	8.51016	10.87745	0.009330364	0.4595334	0	0	0	0.4707593
TCGA-DD-AACH	195	1	0.5754543	6.833662	13.2332	2.933105	13.13194	21.14905	1.795265	93.2271	12.01065	1.579987	33.61094	2.936426	5.478858	38.4628	0.01421755	0.001850798	3.385936	15.98125	9.927217	47.57644	23.80902	0.04203186	37.99608	38.87561	0.3967065	1.687331	0.985341	0.1310908	13.69289	24.31889	3.78449	0.1134611	6.634399	1.476151	1.246691	0.01584603	2.634886	7.865881	29.5422	16.0505	7.41262	0	0.451344	0	0	0	0.5834221
TCGA-CC-A8HV	279	1	0.4993622	5.850405	6.923028	1.898009	5.058055	8.266434	0.1382155	14.86359	10.62369	3.538356	28.89177	1.978658	10.45383	51.92326	0	0	4.021446	5.67464	8.781829	54.1888	24.6008	8.394337	25.47658	34.34483	2.544624	1.423379	5.853027	0.05216	23.40305	26.97117	4.74256	0.01558774	3.218047	2.519095	0.8728905	0.01358443	2.544282	11.94665	19.65578	1.628778	0.516952	0	0.1618721	0	0	0	0.3149118
TCGA-G3-AAV0	476	0	0.2346431	1.05628	6.918916	1.471365	1.75943	4.890987	0.4533531	35.1747	8.143129	1.783466	16.52157	1.410424	15.44723	57.82322	0.006980357	0.005452093	1.706046	2.904242	5.756249	5.006712	2.777814	0.01031814	4.524487	5.883913	0.01243213	0.4287329	0.0804842	0.01466461	11.72734	13.32696	0.4379389	0.01928275	0.07651318	1.281996	0.07315756	0.004667934	0.6562993	2.670584	10.64266	1.226845	1.378522	0.03065697	0.1103491	0	0	0	0.1018458
TCGA-DD-AAED	763	0	0.145985	2.733083	4.58188	4.227529	4.901969	1.562124	0.130373	8.132959	13.07812	0.008095325	6.352403	2.541854	7.505382	31.85992	0.009457831	0	1.987673	3.360869	15.4743	2.53567	0.8872015	0.07456143	1.967109	1.327529	0.01684456	0.03106412	0.0105532	0.003311565	6.144138	1.963211	0.184744	0.004354434	0.3628426	1.17709	0	0.006324681	1.605115	6.306865	12.93345	14.65414	4.06975	0	0.2844418	0	0	0	0.3018598
TCGA-ZS-A9CG	341	0	0.5163429	1.69098	6.004369	1.153443	3.416937	8.664891	2.773312	42.56434	14.01811	0.6199787	10.5707	1.094138	12.17754	42.63646	0	0	1.143464	2.545937	9.506663	3.71501	3.429417	0.05275794	15.17006	14.77062	0.03140959	0.09309283	4.418239	0.3352135	17.34382	7.624021	1.357512	0.02029899	0.1282154	0.2584713	0	0.00421195	1.026176	6.050971	15.14562	6.732684	2.138013	0.009220756	0.3424227	0	0	0	0.1665635
TCGA-K7-A6G5	512	0	0.2754486	1.318769	4.931128	2.323815	3.020822	7.161387	0.8302214	46.21985	11.65869	1.625096	11.03379	2.44131	1.396596	28.28479	0.01147198	0.006720248	2.419043	3.830308	18.53387	20.74367	10.44057	0.1384864	12.35588	12.99756	0.0592522	0.352304	0.01280062	0.0020084	25.13857	24.87211	1.798395	0.02904967	0.1571835	0.2701175	0.4388467	0	0.934532	3.708296	11.88298	4.70006	5.211499	0	0.4644457	0	0	0	0.1726108
TCGA-DD-AADS	474	0	0.126528	0.4618983	9.884978	1.192811	0.5555079	1.094144	0.6845001	57.49026	7.324439	0.02402346	9.741037	1.040365	3.543394	26.01917	0.008019084	0.003131702	1.121028	1.739447	3.68651	1.587238	1.034912	0	3.988241	5.825488	0.00571285	0.007901573	0.05070432	0.02527022	3.331529	1.621013	0.09159474	0	0.2009118	0.383027	0.008404393	0	0.2749101	1.268887	2.513632	1.500803	4.670015	0	0.1545974	0	0	0	0.1535641
TCGA-DD-AAEK	1067	0	0.7040524	5.478677	10.48929	2.489067	4.774872	9.542909	3.050538	23.931	16.53624	1.995187	11.72932	1.765905	2.540161	31.51625	0	0	3.574982	2.990636	20.78755	29.61836	17.65905	0.02689774	25.7459	23.40704	0.136116	0.6598244	1.124849	0.0267598	45.0467	27.15614	3.670706	0.05529373	0.3419272	0.4994571	0.2174093	0.0109517	2.064157	7.632252	18.70155	4.466545	6.661335	0	0.4546467	0	0	0	0.577453
TCGA-DD-A4ND	2746	0	2.065793	6.769728	14.559	4.590491	4.446564	14.50173	1.218649	73.66207	16.93403	4.539823	13.84682	1.812482	5.206065	42.52913	0.00593943	0.1298938	3.814377	4.19041	11.74605	260.9375	118.8434	1.978309	101.8932	99.71518	1.100135	3.238325	3.037517	0.2765911	60.93696	84.05434	10.58512	0.2023563	0.6603341	0.1917928	6.218588	0.1012819	2.896984	7.88774	13.74426	6.555517	7.494912	0.05217066	1.674054	0	0	0	0.4657886
TCGA-2Y-A9H7	1168	0	2.094122	4.3082	13.34362	2.120079	4.293804	21.31757	1.477106	15.15452	8.680835	0.04950166	13.57901	1.18078	15.58228	41.03507	0	0.00196397	3.42076	4.557004	18.84274	2.342013	1.05484	0.002477889	11.35388	10.36482	0.01074802	0.2015146	0.1028758	0.001760844	1.893512	3.198429	0.230598	0.01389219	0.8111049	0.01691591	0	0.003362995	1.664287	5.195117	21.23847	1.270006	2.033897	0	2.05732	0	0	0	0.1329912
TCGA-RC-A7S9	640	0	0.1903144	2.710872	16.44844	1.858587	6.693204	9.170462	0.08443614	50.2156	19.3635	0.08354878	18.08722	3.207016	9.691791	52.32981	0.04623664	0	2.675114	2.529206	8.610862	2.293886	1.272148	26.17381	8.49918	7.772936	0.1171175	0.09786769	0.01528639	0.003597622	5.543647	5.911688	0.3648361	0.02128759	0.160892	3.079412	0.107685	0.001717754	1.067185	5.84133	20.78403	1.568577	1.61747	0	2.014522	0	0	0	0.2108152
TCGA-DD-AADI	1085	0	0.5305773	4.715452	5.295985	3.417633	3.398412	11.90156	3.89347	29.93547	16.00802	4.809227	32.14781	2.460248	10.74894	57.20375	0.007582534	0.005922431	2.678458	6.062572	22.04078	34.34593	26.8279	0	16.87526	18.84333	0.1242425	0.9339275	0.04794404	0.007964846	30.01189	41.61806	2.780256	0.09076698	2.172832	0.2091436	0.3099278	0.007605937	1.608566	3.560864	16.54329	5.530855	8.3388	0	0.3771476	0	0	0	0.3733823
TCGA-DD-A4NA	1008	0	3.279166	6.894375	27.74607	2.63091	5.786275	10.77498	8.980796	30.22578	11.71506	3.08717	49.37652	2.559309	0.08099594	32.69102	0.01122728	0	7.505247	0.8893594	10.1881	203.7888	113.2208	0	113.5592	105.1533	0.04399116	0.1511911	0.3173654	0.005896682	54.51105	42.57237	25.86155	0.1007974	0.4043553	0.1359545	1.435543	0.02252387	4.965508	15.8714	24.14134	11.37156	11.16053	0.008218169	1.067085	0	0	0	0.7115495
TCGA-BC-A10T	837	1	1.341451	3.653865	3.562646	1.882218	5.739993	17.7292	0.4549244	50.86211	19.55708	14.20542	9.804344	2.904467	12.00713	25.64918	0.004311846	0.1431324	3.525625	1.921669	18.84965	74.26627	41.56568	0.00424909	82.20181	71.17654	0.334825	2.12433	0.161978	0.006039	41.34284	53.68373	8.997105	0.02183716	0.101278	0.06961788	6.046457	0.02162577	1.890908	6.023539	12.41305	2.746832	3.621038	0.03787432	0.1230275	0	0	0	0.287033
TCGA-RC-A7SH	468	0	0.4974291	4.371605	2.269702	1.49912	5.60757	4.510682	0.1472294	44.77237	10.4168	1.307306	30.13347	6.632158	18.22506	53.67645	0.02314144	0	4.465394	5.1853	16.94233	31.2895	13.77766	0	17.85327	20.09393	0.0219815	0.06333981	0.04877412	0.002700915	43.24709	21.33222	2.920331	0.02130888	0.7005801	1.681359	1.754327	0.01547524	1.594524	3.93202	25.41923	2.100726	0.5353695	0.01129275	0.4253168	0	0.02744378	0	0.5134967
TCGA-WJ-A86L	345	0	0.8738375	6.546278	5.444044	0.7853041	5.049123	7.058599	0.1529061	189.7165	21.35637	0.3644073	17.46094	4.789886	24.13754	36.92103	0.006866772	0.008045064	3.704469	5.215775	23.45423	6.070753	2.422544	0.01353366	6.252469	8.364392	0.1712177	0.7442762	2.158145	0.06972562	6.49503	5.933523	0.6968026	0.02845347	0.3279541	2.485314	0.1655244	0.01147994	2.594134	11.65327	19.70726	6.503979	1.429744	0.01005271	0.1006105	0	0	0	0.17533
TCGA-DD-AA3A	410	1	5.737471	7.098319	14.40435	1.397227	7.983758	33.2034	10.45256	120.895	24.4429	1.092947	20.0291	3.383505	0.5856306	58.13156	0	0.003427276	2.614223	3.638315	10.00343	30.22107	11.71449	0.004324104	20.96637	36.41394	0.6158256	1.446987	2.823455	0.04301929	38.17319	39.8013	1.90891	0.04848584	18.70991	0.5018324	1.011737	0.008803022	4.295397	15.15112	55.33695	9.580964	4.756401	0	0.2064099	0	0	0	0.7522583
TCGA-CC-A7IE	217	1	0.480665	1.772905	9.827852	11.48451	3.311789	16.37831	3.123434	18.80992	10.92789	2.481509	9.640435	1.659481	10.97338	42.47623	0.1787402	0	2.344418	3.673336	7.328946	20.77748	13.12401	2.65265	30.62029	28.03507	0.03820073	0.04461732	0.4334522	0	57.93184	49.82459	3.827534	0.009875151	1.684921	22.71677	0.2397805	0.01195279	2.031198	6.614103	15.24957	6.540282	5.805674	0	3.319068	0	0	0	2.510087
TCGA-DD-AAVS	1823	0	0.649272	5.257943	9.119819	2.087844	5.255532	16.76465	3.286746	45.84775	16.21616	3.969227	17.00312	2.64234	11.64053	47.27606	0.02169487	0	3.633296	4.489084	21.57312	22.15997	15.0911	0.00267239	35.39194	34.50098	0.04057088	0.1567644	0.02824206	0.003798122	24.54199	29.98502	3.691874	0.1673062	1.825981	0.06567739	0.176214	0.0126944	3.188523	9.011237	65.19613	3.217642	3.569219	0.007940127	0.4119748	0	0	0	0.3709403
TCGA-DD-AAE7	644	0	0.6169542	2.738939	6.043088	1.388284	2.235471	6.939613	1.171284	41.37364	9.990926	2.485022	11.70901	1.251494	3.861034	28.83414	0.00977532	0.0114527	2.302026	2.750005	6.994825	21.1831	11.83251	0	13.90995	15.24994	0.5571204	0.654981	0.1127104	0.01711366	18.21872	22.1256	1.724983	0.1080146	0.1913382	0.223592	0.4098006	0.006536994	0.9887621	3.535501	16.40571	3.313018	4.471578	0.02862143	0.2751447	0	0	0	0.07131266
TCGA-BC-A3KG	680	0	8.089348	8.638922	19.67778	1.916913	10.346	18.22364	0.1130809	135.1307	37.10121	0.7041658	28.72166	3.652762	6.841737	28.12429	0.01015657	0	1.507983	7.113071	5.063563	10.6735	6.790546	0.01000875	35.49017	29.04294	0.02713354	0.09340557	1.11251	0.005334334	16.97704	12.79047	3.545851	0.05845173	0.6639942	0.9292496	0	0.003395973	3.766285	17.45148	44.68372	3.527525	0.922787	0	1.051475	0	0	0	0.4862416
TCGA-DD-A3A2	2131	1	1.058123	0.8912506	12.75647	1.711034	1.901425	6.290225	2.668549	28.34704	13.34639	0.5248204	7.090842	2.34366	18.62744	21.94209	0	0.03192731	2.551652	2.029562	7.140089	6.649468	4.074243	0.002685457	5.29581	4.94816	0.01941393	0.1324691	0.03648877	0.00572504	11.18227	6.271669	0.6207269	0.03011181	0.03840507	0.04033244	0.08568175	0.09294001	1.010073	3.578999	9.89233	1.291388	2.307437	0	0.3488437	0	0	0	0.1143112
TCGA-DD-AAVR	2513	0	0.9741389	3.606246	12.08606	5.211396	1.670958	2.841318	1.705786	48.29681	18.24423	5.713063	16.02673	5.443192	3.876159	38.21312	0.02558549	0	2.577522	2.064615	19.11887	50.89396	27.23189	0	41.16513	35.77645	0.09569322	0.7374091	0.1118157	0.01343776	47.0896	47.81366	6.088332	0.1207418	1.467344	0.2065482	1.005557	0.006416115	1.456803	4.431638	19.41369	5.463716	8.224884	0.00936406	0.6091694	0	0	0	0.4549609
TCGA-CC-A7II	399	0	1.20837	1.398597	0.8626125	3.864358	7.46039	50.92524	6.567446	3.235886	13.44234	4.640516	36.64093	1.21982	0.1650303	117.674	0.2230385	0	2.578185	4.991692	2.325358	160.559	83.82435	25.95803	25.08093	34.72647	0.03259367	0.06198643	1.452804	0.3083739	25.07774	56.83284	7.403185	3.541421	13.30296	0.3654981	2.103797	0.02868293	2.64385	3.458111	18.47482	1.427095	2.980485	0.02511694	0.3550163	0	0.02034651	0	0.7040355
TCGA-DD-AACN	1302	0	0.9528936	7.06839	6.352929	3.383744	3.568016	13.69604	1.701809	76.02241	16.642	13.23214	19.11651	3.339215	12.05861	52.09559	0	0.02529596	6.826681	6.862584	36.22603	52.01186	28.34474	0.01063842	40.12464	39.11822	0.110235	0.7493415	3.070349	0.02519967	40.30159	48.23115	6.848042	0.04307611	4.885429	0.2372441	0.2564564	0.0385026	3.097539	8.069277	32.57391	7.170789	5.27202	0.01053618	0.2774983	0	0	0	0.2822066
TCGA-2Y-A9GX	2442	0	2.056582	8.0429	7.117292	4.867721	4.152834	10.19564	2.52017	62.60694	15.95062	4.670266	16.88041	2.979324	4.587232	34.63845	0	0.02042764	4.435232	3.005959	16.69071	285.4046	120.8019	0	82.07976	87.2108	0.1723465	0.9943084	0.3477602	0.01831489	74.32079	85.3466	23.82694	0.07826833	0.6399016	0.3211011	4.796806	0.07433076	2.558859	7.349323	19.61837	8.648196	13.60964	0.01914401	1.257999	0	0	0	0.6021984
TCGA-CC-A3MA	303	1	22.04221	13.10086	1.620409	3.825297	7.775684	13.07162	4.558615	9.25812	23.88946	5.552659	29.32964	2.070211	0.9859278	51.50542	0.01163104	0.01362685	2.823609	6.427874	16.30666	238.5606	123.2578	0.002865441	185.1865	183.3513	0.02900112	0.1413474	0.5083091	0.008144988	72.6445	78.65828	16.177	0.1472623	1.247584	0.3951449	3.254704	0.04861226	3.63007	6.931149	42.4692	3.774508	5.089287	0	1.109944	0	0	0	0.1803073
TCGA-DD-AACQ	432	1	0.1701432	10.34559	12.97519	1.053323	4.083522	12.60037	0.07321781	146.9336	19.64887	0.3015439	21.17077	2.77504	18.32956	24.3616	0.005636737	0	1.494004	5.195363	11.55625	2.520573	2.065776	0.03888289	6.056497	7.335333	0.1867277	0.4424796	0.006289561	0	9.089409	8.69712	0.6270378	0.01297591	0.09709147	2.954007	0	0	1.639658	6.087352	20.08626	5.64662	0.6970688	0	0.1869104	0	0	0	0.1490635
TCGA-RC-A7SF	579	0	0.2282761	2.204899	2.346216	1.360052	2.339974	4.140011	0.09196391	79.3195	10.68222	0.2333093	5.893178	2.046349	8.938303	36.71269	0	0	1.481286	2.243319	27.47342	38.82529	13.57361	0	12.53621	12.42991	0.04035028	0.03255548	0.1369314	0.004957928	12.91957	19.52368	2.149436	0.05867339	0.1496659	0.8287509	0.007420105	0	1.175119	3.736933	11.7312	4.471994	0.701326	0	0.1337617	0	0	0	0.3421764
TCGA-DD-AADW	587	0	1.097243	9.666574	11.03567	3.100074	14.30246	33.21901	0.3322692	102.9505	14.07207	5.838553	21.36948	4.300383	7.759393	48.77261	0.004839466	0	5.973017	9.315144	30.24879	115.6802	51.52289	0.1001496	59.17308	59.64311	0.09825855	0.3210823	10.33731	0.1745325	31.94224	49.95315	8.563103	0.2161271	7.581849	1.478086	1.202063	0.01294507	3.768213	13.41729	20.30923	3.155523	2.873286	0.02125441	0.1455457	0	0	0	0.4677878
TCGA-G3-A3CH	780	0	0.7050623	3.472086	6.77213	2.689906	4.583263	7.346552	0.1917534	66.96202	21.13103	4.057985	16.154	7.207744	7.599319	19.37177	0	0.03295738	2.841911	2.963165	21.86969	10.45481	6.88207	0.08019281	21.56951	16.73747	0.1052115	0.5028868	0.03587238	0.004221247	26.56474	19.40166	1.621508	0.05828119	0.4058803	1.670754	0.006317577	0.002015515	1.788237	6.50983	10.54478	7.658421	4.328157	0.008824687	0.2603121	0	0.01072294	0	0.1868932
TCGA-DD-A1EI	183	0	1.259782	4.758785	8.284083	4.24832	4.856487	17.99779	2.031626	14.98503	12.26997	4.293581	13.39404	2.113334	3.894151	42.20253	0	0.02555206	4.626527	2.925675	41.92603	71.65671	42.69659	0.004298448	38.49481	37.39959	0.1382825	0.6704902	0.6570605	0.01680016	30.82539	42.69467	7.5564	0.1345532	0.6352177	0.6485114	2.034326	0.05250475	2.420702	6.936543	16.68618	7.205885	5.66666	0.006385713	0.6290105	0	0	0	0.238658
TCGA-ZP-A9CZ	706	0	0.5966715	8.081199	11.20999	2.338462	9.936542	16.20346	0.2822891	68.76623	31.4679	1.237	25.80422	5.81599	23.82221	31.60436	0	0	3.791596	5.714327	24.13254	27.67187	16.02955	0.1270992	23.00823	25.04663	0.2073271	0.9167594	0.04674125	0.002315886	30.09769	20.01536	3.209134	0.04567797	0.859635	1.188045	1.427987	0.006634584	1.879081	6.395366	18.40673	3.408104	8.400613	0	0.4539444	0	0	0	0.4885467
TCGA-KR-A7K0	65	1	0.6865039	2.417359	8.741545	1.946723	3.683496	7.087583	5.735794	43.911	19.47608	1.984885	9.094615	0.6676676	4.986435	39.81785	0.04490372	0.02004149	1.943982	3.732722	14.70105	36.66422	18.07488	0.04741091	19.74566	22.87885	0.009139919	0.09902611	0.08827899	0.004492169	12.02973	20.97976	1.925213	0.08860245	0.2862792	0.08199441	0.8336573	0.01072436	1.047307	5.651587	19.19056	5.952768	3.383626	0.05634637	0.3586407	0	0	0	0.2983322
TCGA-BC-A10Y	711	1	0.6105181	7.357209	8.822874	1.460125	8.90905	16.33705	0.1695441	200.7976	14.52543	0.9760466	21.45638	22.85921	49.83306	43.67164	0	0	2.081606	4.085206	13.95859	13.13971	6.687377	0.002442883	23.13673	27.18672	0.02472442	0.09933387	0.8556364	0.02603952	30.50752	11.48511	1.903257	0.02054389	0.17468	0.9305731	0.1922575	0.008288712	2.012685	7.161447	25.77681	3.458789	3.281461	0.007258224	0.1395501	0.009706781	0	0	0.3074359
TCGA-ED-A8O5	406	0	0.7620838	4.682799	5.929276	3.219899	3.744921	10.87811	5.790315	8.682605	19.52623	1.685489	11.42358	1.381632	48.17304	32.74902	0.02172878	0	2.938191	5.276281	5.928307	11.97832	7.289102	0.1873596	34.10397	26.92808	0.02708952	0.09813084	0.0282862	0.005706086	24.01201	13.35078	3.703938	0.09003636	0.744293	0.9611194	0.1423301	0.0090816	2.55923	7.072903	35.13078	1.234977	1.274999	0	0.1633718	0	0.00966318	0	0.3318912
TCGA-CC-A9FS	211	0	0.3969613	4.0721	9.024485	2.013929	5.201765	12.20641	2.869736	42.17871	14.53019	0.466911	14.10331	4.014533	6.761791	56.16637	0	0	3.520364	1.932189	23.30377	8.395269	4.124779	0	13.79265	12.72448	0.01502931	0.02969625	3.956934	0.1034143	25.21756	10.66773	1.077614	0.06660306	0.240682	1.954502	0.01263439	0.01410776	1.972261	5.998493	13.55752	5.380096	2.593695	0.008824156	0.3207223	0	0	0	0.2253576
TCGA-UB-A7MB	601	0	0.5132805	12.56828	17.24052	0.6658904	11.70204	17.11356	0.1327422	63.49601	37.7729	1.410414	27.07012	6.534019	7.424471	39.84446	0	0.002273909	1.341141	4.5606	7.910551	3.544177	2.956581	0.01147573	23.62661	24.78136	0.03525856	0.1185705	0.006496958	0.004077456	4.671545	6.833672	1.608683	0.02680758	0.7658742	0.01175128	0.1586618	0	2.559363	10.29916	23.10112	2.490298	0.9625219	0	0.1840936	0	0	0	0.2336231
TCGA-ED-A627	423	0	2.286436	4.832978	5.643579	4.379129	4.72636	11.12962	2.890498	79.89835	21.47315	22.18361	18.39569	2.078366	4.819904	35.43683	0.00611545	0.3773472	3.273328	2.535335	21.00675	302.5813	136.4203	0.009039666	91.65221	119.023	0.2918981	2.131137	0.3366367	0.01713011	137.7613	143.6248	11.12052	0.08446754	1.723699	0.538947	7.537327	0.2228805	2.522024	6.248371	17.7465	17.17163	16.73824	0.3760175	2.174036	0	0	0	0.5186293
TCGA-XR-A8TE	925	0	0.7303215	4.129268	3.513726	1.711602	4.042648	10.06181	7.825821	68.69345	14.08004	5.577839	11.37941	0.901599	5.092485	33.39036	0	0.01120629	2.153781	3.088796	7.888727	55.50123	25.14207	3.987107	41.16914	38.30827	0.06746027	0.3129044	0.07257487	0.002009453	27.98285	27.55166	4.30454	0.0369917	0.2965587	23.83686	0.1022508	0.005756711	1.566162	12.74584	24.31861	5.952171	2.455034	0.01680337	0.1880885	0	0	0	0.1517678
TCGA-G3-A7M7	361	0	0.2975755	1.07474	10.00124	2.127163	1.492023	8.353888	1.064519	94.15235	9.217273	0.7988224	23.82853	4.545958	0.782333	61.2776	0	0	2.380192	2.462003	11.56393	19.45008	7.913332	0.006476671	22.89137	30.30548	0.03979845	0.112251	0.05133455	0.006903704	13.50445	13.94392	1.499219	0.05144086	0.07204068	0.0309502	0.1239862	0.02417291	0.9057112	3.190453	13.05532	2.602001	1.409905	0.009621649	0.1925928	0	0	0	0.09589253
TCGA-G3-AAUZ	480	0	0.2920809	3.430042	4.938212	2.256182	3.299267	6.058165	0.1137833	102.8422	17.8493	2.239899	15.12085	5.204605	10.10115	46.96013	0.006922993	0.02974009	1.688779	2.864999	7.29037	24.18852	11.08852	0	11.62632	14.03842	0.03698991	0.418388	0.03347407	0.007272051	38.6239	37.92286	1.073817	0.04143596	0.1951313	2.016639	0.2031578	0.002314787	0.7730977	2.026579	8.717107	2.607942	4.983923	0	0.264263	0	0	0	0.1830786
TCGA-RC-A7SK	472	0	0.2511221	4.346104	3.37796	2.074201	3.784494	6.814122	1.695042	8.172442	15.61162	2.627879	7.671431	5.500376	20.82843	52.53667	0	0.01152882	1.431941	4.589521	12.83621	20.21454	8.075504	0.01454561	10.93008	12.78356	0.01472161	0.2074964	0.04611581	0.002067288	21.42957	16.30636	1.142537	0.05436625	0.2727356	0.9572438	0.3465204	0.003948265	3.200433	9.959637	22.20316	1.7779	0.7189659	0	0.06374183	0	0	0	0.04307198
TCGA-DD-AACI	1618	0	0.4656926	3.000024	7.574914	3.180373	1.49736	5.061389	0.8869091	34.26872	9.824663	0.8456244	34.47473	2.058393	3.476185	39.60404	0	0	1.905011	5.133245	24.16002	26.1963	16.16694	0.1612663	12.18278	13.75674	0	0.03981481	0.01803468	0.004244426	19.20804	9.582205	1.03343	0.06139175	5.106108	0.04077495	0.3430224	0	0.983376	3.014184	8.105399	5.940781	8.742088	0.03549258	0.6029401	0	0	0	0.5305961
TCGA-DD-A4NH	917	0	1.955947	6.802377	11.29223	3.976883	12.31144	40.63748	0.3826264	140.361	8.688241	1.080325	25.41606	3.604026	18.08244	32.92	0	0	5.781221	4.772603	23.10952	68.71846	30.25273	0.6218913	50.92746	46.51522	0.2443887	0.5080923	1.771847	0.009065232	25.44541	26.43349	9.744881	0.07152017	3.841289	1.959458	0.8275963	0.02164184	2.658319	9.660187	42.00852	9.481284	4.986371	0	16.40394	0	0	0	1.227683
TCGA-WX-AA46	756	0	0.8673262	2.882275	8.286035	1.336186	2.462139	5.929232	2.531438	63.23941	11.52795	1.436933	9.167007	1.245774	10.44057	25.36073	0.01389335	0.05244926	2.491865	1.549683	13.41933	4.986386	4.144592	0.03422785	6.159786	6.846137	0.0511382	0.2053464	0.02066989	0.004864618	13.18629	14.54253	1.412888	0	0.1015253	0.1682386	0.01456091	0.774235	1.358138	4.370611	10.81132	3.205796	4.569979	0.03389894	0.8267496	0	0	0	0.0549003
TCGA-DD-A4NQ	373	1	0.8901324	2.932883	6.595226	3.37293	5.79412	14.0404	3.498796	66.36594	12.82318	0.1980713	32.29898	2.134333	0.9688638	24.52808	0	0	2.938769	6.687439	16.99097	31.90689	15.20921	0	17.44187	18.62236	0.03532646	0.05428982	7.254444	3.65482	13.37213	10.40783	3.216401	0.1293719	0.5823632	1.517853	0.1732337	0.005526726	1.702763	7.304619	11.63195	20.4498	4.755623	0.03629714	1.019713	0	0	0	0.4446502
TCGA-G3-A5SM	520	0	1.231097	1.976312	10.90466	2.597697	2.951705	7.444866	1.159131	11.05366	11.35079	5.760127	16.93543	3.047793	5.09959	26.42018	0.004376976	0.006837381	2.734978	3.450981	35.91412	78.68393	35.95056	0.002156636	34.26689	36.27533	0.09198653	0.5391045	0.5583925	0.02911854	36.40025	42.47215	7.757801	0.09269838	0.3049964	0.3680701	1.128472	0.01609844	1.31035	5.976007	13.20298	4.319012	2.894191	0.02563094	0.3932216	0	0	0	0.3113253
TCGA-MI-A75E	507	0	0.6601753	2.306546	7.651345	2.063184	2.193113	8.636883	2.1386	30.97186	10.6332	3.386039	15.71555	1.952772	6.464391	46.74308	0	0.02250424	2.546449	2.179959	17.34259	58.49576	27.73279	0.002839301	25.05914	32.76006	0.02257873	0.2384771	0.1243105	0.02219439	18.45112	27.73041	4.153305	0.02387764	0.5910314	0.372157	1.527956	0.01348726	1.093365	3.142505	16.41005	4.486707	4.210261	0.05061629	0.5043614	0	0	0	0.1996815
TCGA-DD-A11D	1560	1	1.71695	3.961994	10.89851	0.5589912	2.979342	5.155593	1.416797	43.53107	10.68691	2.129429	9.750653	3.220681	13.81146	29.5826	0	0.003894086	2.394944	1.786422	10.24984	17.38318	11.70367	0	21.47906	22.12551	0.5611837	0.3340547	0.02596087	0	19.77875	24.86149	3.4729	0.0780439	0.1405248	0.1073288	0.01045037	0	0.9984274	3.707795	14.70692	1.602983	1.855939	0.01459756	0.1076503	0	0	0	0.2364117
TCGA-CC-5262	103	1	1.049649	4.199786	7.644114	3.120011	4.604923	23.89795	2.252972	73.00128	15.46281	2.442608	22.44936	2.547179	2.068186	43.12504	0	0.002559049	2.84034	2.77969	27.1603	196.8795	73.34813	0.006457369	43.35228	56.01252	0.02334108	0.1786358	0.09505147	0.002294377	39.12113	60.72994	5.7946	0.02413532	0.5694774	1.088845	3.001138	0.008763952	1.496865	5.484259	19.801	8.482399	5.564931	0.09592974	2.405288	0	0	0	0.4481566
TCGA-2Y-A9GY	757	1	0.3948422	2.974195	5.176106	5.741115	6.112308	32.81443	2.325448	14.58526	20.2234	1.044743	16.37459	4.527409	13.48271	38.22905	0	0.007750811	3.10656	8.183998	17.28825	3.571415	2.422592	3.442206	4.758104	5.793792	0.0494866	0.0673596	0.009842412	0.006949175	7.73029	5.580774	0.559613	0.01522932	2.051143	0.07120927	0.006933489	0.002212011	2.627246	8.408135	27.0228	11.49246	13.24022	0.01937004	3.568578	0	0	0	1.11606
TCGA-ES-A2HT	438	1	0.3204521	0.7210612	4.924583	0.7641273	0.9471113	3.798566	0.6768446	79.44738	4.654231	1.60768	19.81925	2.292137	1.049787	40.77436	0	0.001910211	1.014199	4.548143	15.88839	23.08343	12.1919	0.01205031	10.0743	14.59487	0.02090764	0.261867	0.01273488	0.001712645	23.56697	35.81644	1.881735	0.009007946	0.04978512	0.1579476	0.36397	0.004906411	0.426681	1.321276	8.165555	2.326715	2.629402	0	0.05846482	0	0	0	0.07582636
TCGA-DD-AAW0	2015	0	0.9472393	3.897775	4.942068	2.481418	2.77563	7.860198	2.499917	55.5598	11.67767	6.258862	8.419709	2.684514	3.973905	34.04742	0.005875674	0.09407998	3.605296	5.063252	43.81899	121.398	51.28996	2.061296	41.21439	40.43795	0.09208915	1.341251	0.3933703	0.01234385	53.55655	58.60319	7.956237	0.05139862	0.4324304	1.023773	0.3078997	0.02161063	2.271569	6.896586	17.84375	8.166352	8.074346	0	1.135018	0	0	0	0.4286406
TCGA-G3-A3CI	180	0	1.469909	1.771205	3.032505	2.736041	1.655254	5.181318	1.791908	46.82553	7.336054	1.269061	11.3606	1.536244	15.26217	24.2624	0	0	1.890643	2.214158	7.724179	4.145477	4.908226	0	9.261575	11.76003	0.2044361	0.2974218	0.8941895	0.02009561	15.63608	13.62188	2.046875	0.002936007	0.4094128	0.4290059	0.01336683	0.006396689	1.03464	3.83441	11.29697	8.526511	5.612843	0.009335709	0.8900877	0	0	0	0.3140193
TCGA-DD-AAVV	2455	0	1.175577	3.026944	3.791408	4.505187	3.109941	10.47659	1.573804	31.36421	8.696604	2.466421	34.54298	1.583005	4.551296	41.18241	0.02085553	0.02714911	2.811141	4.647362	22.923	79.16349	37.41819	0.003425332	37.24835	42.29337	0.08666945	0.3424985	2.895938	0.1217059	29.45653	44.93528	5.030109	0.3360697	0.778335	0.3226973	3.358787	0.006973299	1.439376	4.211479	20.69835	13.20664	7.9654	0	0.8148559	0	0	0	0.4881309
TCGA-DD-A39Y	171	1	0.1852044	2.798914	8.414372	1.089337	2.660002	20.30869	1.436398	26.89371	5.623919	1.006113	18.56888	1.74299	0.7669859	54.68707	0.04778249	0	2.642762	7.318939	11.67904	15.78236	7.057511	0	8.244493	10.66324	0.01361623	0.02354115	0.2008254	0.005019169	6.836035	10.68541	1.010872	0.0505984	0.2768415	0.1510821	0.4507055	0.004792997	1.242345	4.609378	25.10572	12.52549	3.379607	0	0.1381775	0	0	0	0.5315869
TCGA-DD-A1EB	2017	0	0.6258598	2.585969	7.150384	1.219393	3.116884	6.519403	1.026143	45.85689	18.59845	2.661325	5.904624	4.392719	26.6237	38.76355	0	0.008879397	3.599789	2.108261	9.11831	15.61948	9.129158	0	30.12449	25.93432	0.02024724	0.2259024	0.05073999	0	12.93462	18.53875	2.952688	0.09944699	0.05785512	0.04206364	0	0.009502874	1.425794	5.72421	15.66722	1.657099	2.295301	0.07489292	0.1358835	0	0	0	0.2747194
TCGA-DD-AAD1	564	0	1.904832	6.088115	11.00337	4.468497	5.084455	13.49549	1.098062	43.16034	13.5692	12.11702	22.12762	2.409635	2.312367	38.22064	0.0075865	0.06814358	3.907682	3.291227	58.6314	125.4703	70.44544	0	53.49186	55.75807	0.6755843	3.91458	0.3978615	0.1062535	90.61806	105.2166	10.47882	0.02794291	1.82352	1.214688	0.3896001	0.01521983	3.110663	7.78998	27.61351	9.888844	9.606841	0.01110636	0.6406087	0	0	0	0.4981035
TCGA-G3-A3CK	585	0	0.4141288	1.552016	5.695402	1.50302	2.865228	9.044832	3.110567	45.83839	20.14863	0.3052431	11.02723	1.044514	12.44512	35.08207	0.0042966	0	3.513159	3.056801	23.86214	6.322816	4.508619	0	18.42362	15.84057	0.02601788	0.1213643	0.01438265	0.01353971	5.193032	6.906789	1.517805	0.05341078	0.1311959	0.4017779	0.01801219	0.00143662	1.281913	8.692566	21.50677	4.502588	6.335421	0.006290068	0.2518117	0	0	0	0.0979514
TCGA-DD-AACA	2301	0	0.494187666666667	3.37218766666667	5.99414666666667	1.24859993333333	6.57036933333333	19.9397033333333	7.69667466666667	9.50066166666667	15.5789266666667	0.887203033333333	16.6846533333333	1.38822713333333	14.4595633333333	49.80002	0.001753217	0.00135092266666667	3.452504	2.54722866666667	13.9438533333333	8.21896066666667	6.392305	0.000852212	27.2266233333333	27.0445066666667	0.0505820166666667	0.1540997	0.07879868	0.0110940683333333	28.7669133333333	9.54780533333333	3.04351066666667	0.10107251	0.0765017766666667	0.6211701	0.989407166666667	0.00591487466666667	1.685391	8.39997166666667	30.8237633333333	1.5865095	1.2914903	0.00253206733333333	0.0994281566666667	0	0	0	0.12115795
TCGA-5C-A9VH	322	0	1.140603	3.763509	5.630331	3.260924	4.322671	10.89072	1.193538	24.2547	10.92994	4.165477	25.0673	1.542218	7.125166	47.70161	0	0	2.685018	5.342936	34.76181	127.2996	51.1394	2.729542	53.63346	60.28251	0.2096429	0.2827128	0.2243765	0.01030372	29.40504	46.56324	5.575253	0.3962946	0.1670401	0.2128173	7.972495	0.004919706	2.594491	6.294453	29.52138	4.21444	1.206861	0.02154034	0.1531769	0	0	0	0.6037822
TCGA-FV-A23B	1852	1	1.177582	9.433652	22.60464	2.657548	5.609691	22.33985	5.413658	42.5522	9.32095	0.4981539	18.66599	2.177756	13.42097	38.76222	0	0	4.485195	4.526581	19.85138	9.39193	6.585368	0.004463241	30.79323	26.53481	0.008066511	0.0461155	0.05053709	0.004757521	4.975464	8.526862	2.664598	0.01042624	0.1595735	0.009140822	0	0.007571898	2.856327	7.91402	21.45225	3.303662	3.486336	0	0.3579965	0	0	0	0.2478076
TCGA-DD-AADR	2028	0	0.4300532	5.081184	7.550442	1.33053	4.831612	10.94084	1.647447	21.02115	10.91655	0.3941511	14.71721	1.69425	5.778724	36.45957	0	0	2.076704	2.904891	22.22251	2.559085	2.491381	0.01525337	13.78366	10.61757	0.01378387	0.1016788	0.71676	0.01354924	7.292101	2.549839	0.6815715	0.02494257	0.06059457	0.3592514	0.03244477	0.007763211	1.439555	5.755711	13.621	1.736277	2.255988	0	0.1730766	0	0	0	0.2399538
TCGA-DD-A3A1	233	1	0.1394128	1.636024	4.032827	1.635864	2.030123	12.26511	1.332705	55.99572	4.663022	0.03478895	23.71793	1.01748	8.79647	37.77732	0	0	2.15013	3.707973	17.24397	1.301823	1.034686	0	4.348354	5.618573	0.02227324	0.06572079	0.4279316	0.01970469	1.118229	1.531892	0.1231768	0.008636677	0.4846755	0.2523962	0.006553402	0.01045376	0.9975339	2.717388	13.12608	6.548983	5.969198	0.009154099	0.8848275	0	0	0	0.1596574
TCGA-DD-A4NR	9	1	0.850112	4.638024	8.949527	4.285906	5.910755	23.39633	1.304635	72.38383	17.16554	0.3653177	21.77189	1.425378	2.495091	52.70421	0.005886944	0	2.94942	5.417262	23.05254	216.487	80.64113	0.005801264	60.13159	55.5407	0.1174292	0.3925125	0.1970624	0	53.48382	61.58584	6.705608	0.01626228	0.5577067	0.8039559	0.01233961	0.01574697	1.954219	4.690822	19.25803	6.564681	17.2494	0	2.219913	0	0	0	2.335204
TCGA-DD-AAC9	347	0	0.5644695	2.229778	6.914346	2.256049	1.68144	7.880982	1.711719	27.65587	11.11728	1.260135	16.21797	1.332424	6.148965	31.87827	0	0.002881954	1.869393	3.682224	11.50085	69.7721	31.97028	0	14.0832	19.52905	0.0341722	0.271467	0.0603845	0.002583885	23.97465	35.83739	3.876129	0.06115671	0.2426674	0.6553174	5.746479	0.02467451	0.8090559	2.660677	11.63796	3.010126	4.502459	0	0.3329083	0	0	0	0.1951529
TCGA-CC-5259	250	0	0.0930735	0.9271704	6.631749	0.8040456	1.140435	1.819337	0.9145486	7.052906	6.588154	0.01244222	10.08312	0.9494557	3.146045	13.85757	0	0	1.29564	1.922727	24.73256	2.450605	1.301487	0	3.234934	2.904987	0.00345193	0.01909777	0.7028616	0.07464975	4.992815	2.327362	0.1523997	0.02677043	1.100177	0.1303888	0.152348	0	0.7236543	3.73498	2.865566	3.063507	0.5930993	0	0.2017739	0	0	0	0.1679048
TCGA-EP-A2KA	627	1	0.2918292	5.946719	3.393514	2.411123	2.474416	24.51917	0.6669249	19.99491	11.29706	0.3373081	37.33602	1.615772	13.32055	57.80262	0.005219597	0.002038415	2.595484	3.771427	42.92342	15.58504	8.538108	1.345059	11.27045	14.11692	0.1654722	0.07886102	0.06600658	0.00365518	13.05534	10.26766	1.465411	0.06248137	1.295469	0.5828965	0.5798618	0.01396189	1.153354	4.872895	26.53474	6.02402	5.275837	0	0.929793	0	0	0	0.4712137
TCGA-DD-A1EC	602	0	0.8767782	3.729813	5.731893	2.441376	4.465619	13.91045	10.67536	29.21942	17.70029	0.1980093	37.47949	2.942445	1.338428	51.21923	0	0	5.269232	2.821588	10.77028	26.76616	15.97425	0	60.50819	62.12374	0.006526938	0.07222045	2.042876	0.1315246	15.77403	11.62067	2.988509	0.05272682	0.1613967	0.1171066	0.07681623	0.003063363	2.029114	6.484838	20.53397	11.62897	18.54129	0.006706282	1.179873	0	0	0	1.587379
TCGA-DD-AAD3	1295	0	0.8170771	5.929626	8.050741	2.104672	3.894239	9.365738	2.024685	45.07942	15.97652	15.01729	10.30999	2.082215	3.962542	34.21395	0	0.06096507	2.983526	2.679507	12.95974	96.12985	38.60062	0.005697632	43.96375	48.23531	0.109153	0.8868418	0.2042945	0.0060733	49.34913	61.71725	7.529524	0.1171263	0.4028861	0.8829455	0.4605289	0.01159925	1.87221	5.276844	26.77431	5.531803	5.037873	0.00846432	0.3767521	0	0	0	0.2425298
TCGA-DD-AACS	1804	0	0.4353199	17.77706	9.409441	0.5843029	12.49589	12.55745	0.1487127	63.05069	25.11468	0.8383351	11.62256	6.918332	6.551654	39.88451	0	0.003591542	4.818967	4.459492	48.33889	5.707457	3.32217	0.1087525	14.2472	12.2597	0.01310338	0.3020597	3.615527	0.04830125	23.92	5.499408	1.026082	0.04657557	0.5040272	1.231189	0.1349382	0	1.807376	6.096257	25.17683	2.372128	1.183715	0	0.1170163	0	0.03271901	0	0.01677262
TCGA-BD-A3ER	1115	0	1.004307	4.487474	6.063441	2.781576	2.51203	9.676528	1.286936	51.36157	10.1265	1.926763	15.21226	2.183023	3.713521	33.70758	0	0.004918076	2.87112	3.813131	47.24617	108.748	36.54778	0	32.65061	32.08771	0.3027899	0.8562044	0.6604349	0.01102355	35.41291	39.41602	6.512493	0.1565466	0.2169166	0.6226919	1.009677	0.006316084	1.301582	5.47987	16.69559	7.603222	4.012571	0.01843614	0.4879923	0	0	0	0.4593516
TCGA-GJ-A6C0	31	1	1.692822	4.807603	9.733366	2.1321	9.266688	29.16315	1.343946	109.5527	9.109646	0.1128617	19.63101	4.136786	3.309946	34.58566	0	0.002101811	2.087944	2.54998	20.43568	24.05561	11.72931	0.07159858	20.34524	20.5652	0.6441326	1.256826	3.07068	0.4126899	21.43605	15.25046	2.508807	0.007433603	0.6868409	1.4917	0.1466536	0.007198052	2.097125	8.309188	14.59995	12.23872	7.772765	0.007878949	0.6827176	0	0	0	0.5447617
TCGA-2Y-A9GS	724	1	0.7265404	5.014309	12.16768	3.999308	5.916645	15.09147	1.885726	31.14193	11.66432	1.886361	11.73452	6.827894	6.44794	33.45856	0.006121806	0	2.693754	3.489708	20.87825	47.54624	22.53712	0.01508177	20.35755	23.34668	0.8809657	1.172238	0.1161237	0.0192914	27.51834	28.05591	4.156922	0.1155589	0.5224403	0.625993	0.6159314	0.0593601	2.861265	9.240456	31.5942	9.319992	9.4207	0	0.8167007	0	0	0	0.5303332
TCGA-BC-A8YO	562	0	2.906654	15.53761	12.39789	2.286608	9.79815	20.22722	0.4735439	53.89854	28.28859	0.2460749	17.39654	2.463211	10.7829	28.52948	0.01116471	0	2.726111	8.740708	26.53972	13.75619	44.67685	0	23.61115	17.77796	0.06164206	0.1870187	0.5003867	0.3010093	7.290337	16.40114	2.088442	0.03084174	4.899521	0.2741489	0.01755174	0.003733056	3.713796	12.18343	20.95327	19.27113	11.28853	0	0.975041	0	0	0	0.8857523
TCGA-CC-A9FW	248	0	0.1519087	3.344597	8.786441	1.38882	8.051111	28.3098	6.102147	89.03968	16.48522	0.2636072	15.35559	1.53103	3.204153	45.73151	0	0	5.119876	3.730897	3.811155	13.19617	5.899277	0.01755739	5.350356	6.381233	0.01450599	0.1320851	3.275492	0.02317098	19.11409	13.40789	1.931392	0.0656232	0.402542	9.34564	0.4748219	0.005106197	1.940365	7.611829	20.44052	4.574202	2.148707	0	2.365122	0	0	0	0.3667178
TCGA-DD-A1ED	2301	0	0.7692966	3.956595	7.010167	2.506464	2.462995	4.565815	3.387615	55.41876	17.80263	1.143211	9.482358	1.242277	3.658633	22.09574	0	0.01707371	2.514423	1.718643	17.27719	4.025738	4.334202	0.1658692	8.581123	8.504682	0.05294797	0.2484197	0.03902608	0.006123139	11.34732	12.98467	1.114525	0.06843707	0.2361848	0.1823519	0.01832795	0.02485068	1.258383	5.558976	14.35627	5.40761	7.238156	0.04480234	0.5647086	0	0	0	0.4026608
TCGA-EP-A12J	570	0	0.4942419	3.256052	12.30303	1.569127	6.764651	11.97216	12.29546	20.6616	14.92878	0.249855	9.845619	0.5356592	8.300309	42.81948	0	0	3.09128	3.103631	31.09874	3.071243	2.522232	0.003060203	12.66376	10.65827	0.01548615	0.04283851	2.996117	0.07393808	3.781636	4.815791	1.333473	0.04575174	0.07780331	0.09192136	0	0.01661325	1.899402	7.72516	18.14453	4.731464	3.903	0.009092385	0.196367	0	0	0	0.1132721
TCGA-DD-A1EJ	1005	1	0.3316453	2.446811	13.19063	2.9957	7.715261	30.49995	6.505203	25.33265	7.373573	0.6636904	21.49611	2.978358	3.843212	50.70177	0	0.001480762	4.286689	4.645648	28.1428	8.177615	5.590372	113.1125	14.63758	13.1297	0.01620723	0.03237952	0.02961557	0.002655225	6.863736	8.852078	1.94952	0.006982801	0.3028031	0.2856892	0	0.007606727	2.611296	10.82084	23.32597	9.821017	8.971242	0.02220342	0.6257208	0	0	0	0.41837
TCGA-G3-AAV2	372	0	0.3939696	1.930182	5.827263	1.927207	4.054159	10.54949	4.6702	15.74482	15.7763	1.123918	12.31697	1.205807	11.78172	68.62555	0	0	1.840927	2.165634	9.036032	3.005697	2.277759	0.005895084	14.52925	15.57637	0.02343949	0.0530504	8.041125	0.1947969	4.246453	6.353119	0.592182	0.07987217	0.07493901	0.02817096	0.01880876	0.006000614	1.208144	4.506376	19.12327	3.699647	3.710246	0	0.1891379	0	0	0	0.2182041
TCGA-DD-AADY	555	0	0.7395264	19.51362	16.13836	1.171357	4.281997	11.39696	0.1772815	33.64175	19.3993	3.793338	21.17626	8.233124	21.04451	42.13664	0	0.003898086	2.420816	3.606073	17.93285	17.52328	10.51766	0.009836227	40.04669	31.57913	0.03910989	0.183591	0.02598754	0	14.1101	14.29258	3.787103	0.06433748	0.0859645	0.778933	0.2301442	0.01334974	1.873551	10.36767	21.75953	1.927951	1.725592	0	0.06542625	0	0	0	0.1001231
TCGA-CC-5263	129	1	0.976614	0.365742	9.89855	3.431257	17.52646	42.04562	1.166575	54.79131	29.00302	0.8251712	19.09045	4.115266	3.846807	48.43528	0.01498529	0.001950741	6.186192	2.577482	30.15469	55.24113	25.43958	0.1033703	35.49765	30.09064	0.6761229	0.8383636	5.460279	0.320064	18.90176	18.36204	6.086638	0.01839815	2.639845	0.9946768	0.4345139	0.06179634	4.962623	16.27641	46.58201	36.60006	14.48806	0.01462529	1.36937	0	0	0	0.7971273
TCGA-DD-AADP	458	0	0.5592256	25.06409	4.622321	1.342898	4.002132	11.96371	0.5779496	13.97307	23.78764	1.069873	15.24087	4.381694	27.9053	35.08731	0	0.009987536	4.303979	3.957016	25.33213	45.65512	19.22194	0.9797287	27.15389	27.71975	0.03643852	0.4031916	0.09274247	0.008954565	9.839237	15.23515	2.704147	0.04709805	0.3554117	0.2193609	2.740612	0.02565317	2.380641	7.284055	16.56648	2.49671	2.299373	0	0.5152243	0	0	0	0.2215501
TCGA-BC-A69I	387	0	0.4578882	5.473002	6.654455	1.180511	2.887368	8.628323	2.608364	89.87518	16.33248	6.702776	15.69255	1.134646	13.83521	39.73901	0	0.02447549	1.781656	3.433415	3.85824	20.84146	12.69471	0.01235203	26.47308	21.36049	0.02902132	0.2593665	0.3566469	0.08338753	22.85786	32.12596	1.931755	0.1009913	0.1275791	0.07167554	0.3809652	0	0.7615586	3.23006	18.32609	2.924824	3.108065	0.05505	0.3648883	0	0	0	0.1428767
TCGA-DD-A4NO	2245	0	0.6445817	5.75476	11.29347	2.805028	1.97363	5.04521	1.285519	35.38641	11.49079	0.5524579	11.69282	5.685457	14.61803	30.76631	0.01142373	0.02453727	3.94958	4.017172	51.68179	25.14087	16.28721	0.3489814	13.25159	12.06866	0.06714133	0.2457632	0.756309	0.01599962	25.95702	21.95849	8.321597	0.04470613	0.2772683	0.01921296	1.544469	0.007639326	1.649879	5.848926	20.84597	5.077741	3.47774	0.008361965	0.1960087	0	0	0	0.3437697
TCGA-BC-A10W	91	1	1.601658	15.032	21.6863	2.302171	10.00676	15.47416	3.117064	165.709	21.42025	1.26766	22.62245	0.9829828	5.520822	20.91418	0	0	3.033496	14.91697	20.25551	42.30736	20.09836	0.2370464	76.98012	74.67826	0.01176052	0.1146383	0.4262929	0.01321181	12.42559	16.91142	5.396733	0.04125953	2.3745	0.1078837	0.05931893	0.02050175	2.772828	8.574751	23.18616	18.6732	13.66546	0.01380991	0.6310551	0	0	0	0.6279557
TCGA-LG-A9QC	425	0	0.6039392	1.976424	5.407823	1.385349	3.212723	8.607297	9.971767	42.47592	22.69753	0.4271033	18.86188	2.253683	19.16895	49.59525	0	0	3.8523	3.050274	15.61992	17.58488	10.73637	0.007024652	39.37989	34.16818	0.02031329	0.06555679	0.07423718	0	22.4085	19.42509	3.416154	0.07220296	0.1116228	1.165319	0.2390692	0.01191734	1.681595	7.63381	21.48989	3.074435	0.9579956	0.01043572	0.230876	0	0	0	0.2535143
TCGA-DD-A11C	662	0	1.013844	2.247687	15.19743	1.90776	11.8917	11.69711	0.4196692	59.42582	25.44252	2.025075	7.938651	4.868685	36.04247	35.98035	0	0	3.279222	2.473892	13.41351	63.12226	34.16199	0.004321551	76.4652	64.0592	0.04686259	0.2650284	0.4061417	0.01842595	37.76653	36.00695	7.827138	0.08480011	0.0824041	0.1888136	0	0.06744999	2.08689	11.34052	20.73618	2.275451	6.292007	0	0.1978336	0	0	0	0.2679338
TCGA-DD-AACV	1531	0	0.2237075	10.19986	6.010264	0.854699	9.296056	12.59077	0.1100207	72.01411	26.69525	0.5328632	13.4414	5.370186	10.63221	46.7997	0	0.00661563	1.92312	2.35772	11.725	3.352995	2.425571	0.1669353	9.833701	8.960869	0.10258	0.4284241	0.003150336	0	19.79434	11.07034	0.6758173	0.01949826	0.8554722	1.048455	0.00887702	0.008496185	2.55583	7.60588	24.35369	0.9602664	0.7161141	0	0.04572155	0	0	0	0.1004095
TCGA-CC-5264	102	1	1.899433	7.640369	4.950295	1.807245	18.64806	40.97079	1.771558	63.05743	29.21656	1.285973	29.1615	2.253603	3.420413	37.59722	0	0.001603111	4.635105	6.640156	31.50663	31.49742	17.25277	0	25.48787	21.58695	0.1535307	0.2278569	3.453599	0.04455654	7.086284	10.13338	4.058796	0.1020568	0.478878	0.6600126	1.221822	0.01098032	2.704445	6.764497	23.78797	6.180535	3.18829	0	0.2342486	0	0.007302184	0	0.4342218
TCGA-DD-AACL	107	1	0.4440847	4.101654	7.573238	5.569207	5.667645	31.09524	2.907154	5.667075	11.46133	0.2987699	20.6582	1.435849	2.449479	55.27847	0	0	2.351982	5.666274	16.76609	7.226134	12.78309	8.355465	13.3157	13.27683	0.03617008	0.0750415	0.9017084	0.05333159	8.577756	15.12675	0.8740806	0.1870043	4.054639	1.613874	0.0532112	0	1.856878	6.068367	19.84829	33.34116	14.15109	0.01858197	24.2011	0	0	0	1.076441
TCGA-DD-A116	1622	1	0.3091763	1.669024	19.6368	1.06901	4.263018	9.160683	3.16361	40.15422	12.72101	1.350153	9.007423	2.205196	7.402188	44.71716	0	0	2.198776	1.806158	10.80976	24.0247	9.041824	26.43133	8.507843	13.95743	0.01284281	0.07105275	0.08940096	0.0063121	12.36914	18.31493	1.242424	0.06086585	0.5598716	4.923846	0.6486787	0.006027666	1.156481	4.618381	15.90652	5.064441	3.37437	0	0.2641332	0	0	0	0.2739848
TCGA-CC-A7IG	299	1	1.216766	2.486967	4.347251	1.797347	5.856766	24.64981	0.1483124	44.92182	14.21705	1.586929	19.66595	1.557444	6.719849	60.33383	0.1249902	0.002324408	2.512897	4.177186	13.9597	35.02121	13.86277	0.7096998	12.72887	20.43022	0.05936258	0.09383512	0.4936655	0.02292404	25.1472	37.88295	1.805992	0.07672817	4.464294	1.009029	1.253817	0.005970284	1.587902	4.480235	37.98451	16.09834	4.600283	0	1.539878	0	0.05293848	0	0.5644632
TCGA-DD-AAE9	722	0	0.1008239	0.9642022	3.878884	1.195231	4.955621	7.623151	6.236763	57.73182	7.068791	0.0754785	12.33295	1.387499	12.4264	60.49121	0	0	2.305531	5.083361	9.534598	0.2373915	0.5548928	0.05793246	4.172173	4.727153	0	0.04634128	6.109237	0.08645306	3.332755	1.851726	0.3211441	0.07037247	0.2577555	0.3480313	0	0.003931301	0.9538097	5.481674	29.93293	7.398422	2.626119	0	0.1405362	0	0	0.02103041	0.05360866
TCGA-DD-AAVP	2752	0	0.37665	1.487703	3.996258	1.465681	4.797473	9.494803	3.0505	44.29607	5.596468	3.960961	13.87634	2.608958	1.657105	55.58784	0	0	1.860743	7.001144	5.6054	5.548242	5.376209	4.521623	15.46386	18.77264	0.01596489	0.08096512	2.638048	0.1412382	12.55439	11.2439	1.864105	0.2424632	0.175456	0.5276575	0	0	0.7074003	4.166521	14.7952	4.624242	2.771313	0	0.3456249	0	0	0	0.1021771
TCGA-G3-AAV5	354	0	0.164141	1.529393	3.566866	1.091896	2.997548	13.92147	3.266169	80.09934	10.98965	0.2824056	20.45298	0.9021103	13.10944	70.30713	0	0	3.438173	4.374275	24.00836	3.689664	3.923969	0	5.65424	6.876682	0.01255988	0.03805263	0.01686177	0.01234608	3.407158	5.720393	0.3677262	0.02319153	0.0867646	0.2507652	0.03695463	0.003368499	0.9181384	4.699767	23.96146	7.430057	4.996129	0	0.2408343	0	0	0	0.1653627
TCGA-ZS-A9CF	2412	0	0.46963825	5.9085255	9.570132	2.08537	7.9801585	13.500765	0.2385148	69.319715	40.72318	0.88297405	15.404325	2.6581505	18.55936	57.730105	0	0.002571486	4.5689695	3.878944	7.7626365	4.4369445	3.863347	0.00514711	38.421435	28.94301	0.069221915	0.22114875	3.985608	1.1148815	18.99368	22.682245	3.531056	0.074461795	0.46287885	1.74134655	0.0034504845	0.0056944695	2.8325075	8.370393	37.635825	2.4434865	2.1500225	0	0.2030649	0	0	0	0.18191765
TCGA-NI-A8LF	799	0	1.162431	3.78961	8.913105	2.233722	3.765419	5.758375	3.566941	12.10272	19.01816	2.869142	9.585541	1.205298	15.21851	22.44081	0	0	2.37108	2.103099	6.630732	33.52734	19.04534	0.6128679	40.96308	34.0871	0.05632115	0.1419494	0.1078167	0.01476332	37.27503	25.12443	3.304031	0.1868457	0.218705	0.4680286	0.2154261	0.03876966	0.9946529	5.206353	18.9965	3.427092	1.133962	0.007715828	0.2072811	0	0	0	0.6824741
TCGA-DD-A39Z	601	1	0.3197568	1.706422	7.218817	1.252066	2.2004	8.270875	2.239528	20.40233	10.47487	0.5142832	20.95878	1.90751	17.41718	36.13859	0	0	2.82886	3.547728	8.45963	3.374813	1.788579	0.003588462	6.544667	6.628328	0.007782605	0.02631273	0.0189616	0.01275021	2.60927	3.779385	0.5027341	0.01341238	0.09693602	0.2057791	0.01526572	0.0073054	0.8676755	3.15264	18.81919	1.961536	0.6249371	0	0.03088913	0	0	0	0.2656509
TCGA-EP-A3RK	363	0	0.4973672	2.274447	5.468151	4.811543	4.319282	23.25929	3.483585	32.49882	11.95975	0.6569138	29.08915	2.112304	4.47535	59.37386	0.006067016	0.002369358	2.70949	3.718984	8.616793	32.75456	14.97747	0.005978715	22.93266	27.42962	0.03673856	0.1554309	1.80299	0.07647499	16.50715	19.03687	2.659438	0.02513957	0.4322621	0.07346728	0.3942289	0	1.653618	7.330318	28.51539	15.25236	24.9621	0	0.6362845	0	0	0	0.8243413
TCGA-FV-A496	10	0	4.432163	3.473572	6.312018	0.8261772	3.092574	8.261325	0.446481	3.780102	16.85022	0.6442269	12.1103	1.556008	23.94053	22.07835	0.01052665	0	1.861688	3.966676	9.383995	5.194979	3.002255	0.06224064	7.023657	8.865309	0.01687333	0.08470786	0.01957634	0.003685801	3.281574	5.970833	0.5192817	0.009693046	0.6263748	5.941531	0.09377576	0.007039425	1.554261	7.004723	15.57282	0.6188146	0.4948097	0.03852658	0.1704695	0.0103047	0	0	0.03839686
TCGA-CC-A3MB	315	1	0.4240369	4.563567	18.00633	2.075705	9.009104	20.91179	0.2855432	43.04455	22.11729	2.530583	21.58385	4.032025	7.459342	37.55201	0	0.0141996	2.782381	3.344535	17.6366	26.13193	12.55864	0	23.96251	23.72781	0.02104612	0.1000168	0.05747524	0.004774123	30.83886	19.94899	3.778365	0.04812808	0.149455	0.7399327	0.07621354	0.09421918	2.560845	8.925352	31.93956	4.691976	2.738582	0	0.280387	0	0	0	0.1367698
TCGA-CC-A7IF	649	1	0.3275283	2.55895	8.152143	1.422748	4.618099	5.352046	0.09219839	46.97279	22.78909	3.271951	11.26554	10.78579	35.15029	33.16277	0	0.002469582	1.622671	2.738687	21.41496	15.86129	7.105461	0.67613	14.74623	16.23894	0.04730261	0.1890065	0.05409622	0.004428325	27.05245	23.16568	1.562875	0.03784873	0.2525042	1.488957	0.1988248	0.008457555	1.307163	6.321725	11.53375	3.155989	1.416406	0	0.09265282	0	0.08999172	0	0.2998588
TCGA-ZS-A9CD	1386	1	0.5944428	2.338807	8.629671	2.144465	2.15747	9.150888	0.9168863	59.19433	13.84055	2.284261	20.31448	2.408874	2.954881	44.56021	0	0	2.695141	4.78158	43.81681	34.4363	19.1936	0.03587829	22.30979	26.92725	0.06743733	0.2295978	0.06499973	0.005099185	32.8338	23.33138	5.020427	0.1039276	0.2451478	0.04898637	0.343418	0.002434703	1.166583	4.505916	16.1713	5.503562	3.82247	0	1.283076	0	0	0	0.1726426
TCGA-G3-A25S	416	1	0.1541801	2.564978	13.85809	1.959116	3.925927	12.24265	0.8995465	208.6418	12.41407	0.2086265	19.09736	3.211144	53.55097	80.92153	0	0.004944833	3.16888	8.51608	29.68273	1.357866	1.396165	1.01068	5.849981	6.716681	0.006765273	0.03327005	0.2354709	0.01108352	1.47105	3.09434	0.330121	0.03206261	1.05083	0.03833141	0.05308081	0.004233631	1.626696	4.847806	34.47793	5.058416	6.58686	0	0.3100109	0	0	0	0.473397
TCGA-BC-A217	1397	1	0.811589	9.209955	2.752661	1.797646	7.370669	10.54695	0.1192615	33.56337	26.31582	0.656061	42.48278	8.307725	70.62201	54.08826	0	0.006507277	2.733212	20.30039	8.316677	9.175422	4.075918	0.01094675	2.484573	3.489564	0.4768014	1.096388	0.7788163	0.04472929	33.56514	8.827855	1.06654	0.02557187	8.023233	0.8594024	0.1920958	0.00928559	2.748682	7.479739	38.3711	3.744838	6.269379	0	0.1520506	0	0	0	0.2988272
TCGA-DD-AAW2	1855	0	0.6104254	1.967765	1.293087	1.29347	3.257825	13.05216	10.66022	34.73097	13.70944	1.77993	9.182162	0.6846383	7.41233	40.12975	0.009832181	0.003839773	2.347703	3.18818	14.05418	8.126144	6.287229	0	22.83809	18.4695	0.04202708	0.1291747	0.1023951	0.01032792	23.49796	9.599429	2.265613	0.06790181	0.169357	0.2116636	0.01030461	0.01315004	2.069122	5.97308	43.71493	2.129126	1.47645	0	0.2160887	0	0	0	0.1793187
TCGA-DD-A3A3	535	1	0.1549901	0.8585124	3.057826	0.3481409	1.467893	7.787666	0.7942489	9.622306	6.598605	0.2618074	13.3722	1.613528	6.143433	29.46498	0	0	1.170729	2.382793	8.979948	9.850262	1.834803	0.02055135	6.393196	8.517061	0	0.01141626	0.01034232	0	6.892428	8.456565	0.4177243	0.03520621	0.3592204	1.56667	0	0	0.5568562	2.455311	10.8396	2.055785	1.929883	0	0.14742	0	0	0	0.1774967
TCGA-2Y-A9H8	633	1	0.3189786	2.106027	16.18854	1.073395	3.590347	14.82294	0.144222	48.8115	9.925272	0.181396	12.3831	2.836237	8.694079	40.66028	0.006326158	0	2.475036	4.027702	10.48051	22.35239	10.0607	0.01558521	12.91655	15.10001	0.011267	0.2721942	0.369412	0.006645124	60.33708	14.52103	1.030462	0.01165038	0.1733559	0.1191638	0.1458627	0.006345683	1.715661	5.401875	34.25546	2.569053	3.149262	0	0.7171247	0	0	0	1.915243
TCGA-G3-A7M6	632	0	1.13102	7.394582	3.943536	6.663914	10.09393	28.13324	5.982469	13.84976	15.31454	6.38409	26.87071	5.138615	6.415382	65.29618	0.02258465	0.03087003	4.293504	6.361901	23.76379	59.01014	28.54157	0.01947396	31.1063	36.16048	0.2232413	0.6342304	5.086264	0.7275168	29.17184	42.20916	3.282499	0.07798568	18.70368	2.765229	0.8994533	0.01321504	3.530105	8.525696	31.0296	9.808359	4.146658	0.01653156	1.147285	0	0.02008761	0.01009908	0.5148718
TCGA-FV-A2QQ	729	0	0.3905993	2.312271	5.163948	2.470175	2.150688	12.15794	1.313291	25.3442	13.56628	2.8839	16.13745	2.96437	2.191414	54.87211	0.005869831	0.009169406	2.167084	4.867012	30.63173	17.32449	10.84664	0.0202454	12.44615	16.64248	0.1108152	0.4318582	0.01964895	0	26.21429	34.8953	1.892828	0.0135125	1.484427	0.2408805	0.6213389	0.001962649	1.380713	5.493206	16.31444	5.432952	5.703456	0.02577966	0.3032757	0	0	0	0.2622813
TCGA-ZP-A9D4	395	0	0.370859	1.669874	11.49355	1.539356	5.204233	11.10943	6.159928	63.59685	12.24916	0.6120623	11.84623	1.327801	9.430129	48.95304	0	0	3.043206	2.718922	12.71156	3.101508	2.3365	0.08174168	10.24286	7.801125	0.01222622	0.1146147	0.0340435	0.008012068	15.84653	5.184774	1.386375	0.01843661	0.03135245	0.2270603	0	0.001912758	1.728134	9.517451	20.94394	5.929676	3.010237	0.008374777	0.2404234	0	0	0	0.1095488
TCGA-LG-A9QD	366	0	0.3806184	2.351464	10.11282	1.985128	2.330693	4.353865	1.070674	35.24824	8.962377	1.354916	10.00059	1.505904	5.643503	38.11781	0	0	2.257355	2.328216	17.56928	7.112425	4.968497	0	8.426893	7.947095	0.3634151	0.3316439	0.02347231	0.001841387	11.86794	13.16947	0.9428191	0.01210635	0.1523476	0.314876	0.02204676	0.01230887	0.8139779	4.193438	9.965519	4.73509	1.728752	0.007698987	0.19669	0	0	0	0.2397833
TCGA-RC-A6M4	22	0	0.1121707	2.823309	3.358273	0.5326563	3.038972	12.49307	5.097879	20.34097	10.60915	0.08146626	11.58548	1.685035	16.57598	32.51356	0	0	1.859225	2.374021	8.008125	3.69473	2.481251	0.0144296	7.782297	9.097597	0	0.02404691	0.01452318	0.011963	3.470668	4.629883	0.4144904	0.004494388	0.06878655	0.1346265	0.01534629	0.00489597	1.149753	4.421544	31.33148	2.661391	1.379654	0.00714547	0.07339599	0	0	0	0.075665
TCGA-ED-A7XP	400	0	1.061524	3.033182	8.167912	3.226712	3.542019	8.73865	4.124499	10.98149	9.764113	5.552841	14.90502	2.281737	2.565975	39.48792	0	0.007123361	3.177377	4.906292	32.76353	57.67065	29.30731	0.4074269	38.88812	34.20018	0.06280643	0.2576115	1.128444	0.02767535	32.4381	34.05388	4.943825	0.03359151	0.4617537	0.08180585	0.6818258	0.03659297	2.218508	9.947103	19.80339	7.549579	5.654541	0	0.3774342	0	0.01081566	0	0.6930487
TCGA-2Y-A9HA	36	1	0.4421173	3.705668	20.93953	1.388495	3.377612	13.14527	7.949208	6.978403	14.97361	0.5110669	13.89374	2.317901	6.264653	35.91194	0.004738757	0.001850632	3.20557	7.293531	13.46874	6.860557	5.027815	2.068716	21.61552	21.29529	0.02869535	0.1167329	0.1321895	0.004977686	45.08161	13.28783	2.368232	0.0676342	0.4340912	2.088104	0.02483225	0.006337844	1.756433	8.315073	18.23709	5.383799	2.239433	0	0.2009854	0	0	0	0.4926233
TCGA-DD-AAE2	638	0	0.9626995	4.075432	10.82982	2.116813	4.849843	10.4517	0.3115715	76.4837	22.77328	3.67068	13.72221	1.466769	12.70962	37.19637	0	0.01582787	4.361023	2.801665	13.97104	24.99002	16.18452	0.002496201	34.33749	28.47796	0.1154928	0.6206592	0.06406592	0.003547714	31.75272	25.52891	4.498444	0.4641625	0.1626265	0.2862875	0.05309559	0.02371494	1.112566	3.246608	14.83194	3.813861	5.871888	0	0.3613731	0	0	0	0.3049063
TCGA-DD-AADF	115	1	0.1304863	1.742676	10.94766	0.7600917	4.677067	6.086623	0.06011903	179.1237	28.80876	0.604265	24.32069	3.392501	25.79483	56.84061	0	0	1.98363	4.072809	7.653809	2.290681	1.971396	0	7.259437	7.376437	0.01042355	0.05526533	1.134657	0.05891515	9.7899	6.528938	0.5764492	0.01347279	0.08018923	0.629961	0	0.002446101	0.928696	4.713052	11.92053	1.364778	0.7016052	0	0.04231126	0	0	0	0.1334237
TCGA-DD-AACW	1424	0	0.3143048	3.554213	12.33386	2.312927	5.800532	27.78895	2.713083	2.170625	13.56876	0.184012	15.47869	1.51721	17.56872	46.83293	0.00704861	0	2.714702	6.757594	14.32604	3.112257	1.874775	143.1124	8.639455	7.48338	0.01004296	0.04630214	0.547925	0.01234	7.768906	2.977272	0.3232064	0.04543303	0.182116	0.184933	0.007387289	0.009427154	1.937908	6.962816	19.75344	1.433335	2.143593	0	3.440682	0	0	0	0.2506766
TCGA-MI-A75I	630	0	0.2594001	5.009924	3.99138	1.704798	4.488393	16.7172	2.622078	44.77536	8.667232	0.5496953	13.21079	2.397616	9.168694	50.0972	0.06602192	0	3.266096	3.44807	18.08059	6.732605	4.17896	0	12.22371	12.00726	0.01068965	0.06702579	1.437648	0.1534123	3.931962	6.272785	0.7769605	0.03039683	0.4793208	1.70394	0.03145191	0	1.910922	7.882638	30.52284	6.685775	3.389302	0.008786701	0.3494457	0	0.01067678	0	0.1696691
TCGA-FV-A3I0	848	0	1.33717	9.493082	9.664677	1.588978	6.117693	31.45057	3.155433	116.2447	11.77848	4.540805	45.94341	1.02336	1.001164	57.74829	0.2018571	0	3.044984	2.316299	55.22801	184.2449	95.93956	0.02486491	80.72251	116.4038	0.05842054	0.200971	0.1806576	0.004417392	35.98726	56.41803	15.95459	0.4733931	45.85711	4.078156	30.08725	0.01476418	1.852059	5.165383	66.75746	7.885626	10.36399	0.009234736	1.019097	0	0	0	0.477439
TCGA-2Y-A9H1	1229	1	0.1022926	1.57517	2.159054	1.480365	0.6637371	4.141975	0.6324451	33.96962	6.312422	0.2127166	12.39358	1.053709	5.764746	29.19132	0.01529344	0	1.015166	2.875795	11.75561	2.394322	1.612831	0	3.787873	5.820459	0.02179031	0.02511556	0.002844112	0.002677424	4.372213	5.103257	0.23924	0.4999238	0.125726	0.02572122	0.00801414	0	0.5502446	1.300714	5.927777	2.820946	2.706637	0	0.1238317	0	0	0	0.320759
TCGA-CC-A8HU	344	1	0.3196433	3.588533	23.91651	1.295076	19.42687	44.72683	0.1207715	35.7403	42.21881	1.0192	9.856579	4.417023	2.838515	42.11674	0	0	5.122827	6.014826	13.25713	46.02912	21.92546	23.27432	16.63936	18.27258	0.01475289	0.04081012	0.05648352	0.002416961	15.55658	23.15482	2.493327	0.02224672	0.1134952	0.575832	0.2604425	0.03923682	1.963434	5.968417	25.71968	3.946072	2.012156	0.01010551	1.62887	0	0	0	0.5791103
TCGA-DD-AAD2	658	0	1.11737	3.227489	5.775546	2.16974	3.095684	7.668127	1.68648	31.79045	10.22682	4.289388	15.16953	1.467689	2.108667	32.88416	0.01612655	0.0157448	2.19389	3.283167	23.47963	263.9753	106.4833	0.0874051	47.26489	58.35616	0.06893198	0.4634651	0.09297034	0.002823275	61.40154	74.00928	11.22279	0.06311034	0.7701971	0.3417419	1.166197	0.00808816	1.198754	3.941554	20.01223	5.818639	5.845521	0.01180434	0.5720533	0	0	0	0.4338195
TCGA-BC-A10R	308	1	1.094887	2.998159	24.47471	2.552884	1.689343	10.57813	0.7339238	14.4978	7.085156	7.045498	9.627723	8.781118	16.77577	37.78892	0.02791852	0	3.11924	3.461992	11.62025	115.7269	54.82799	0.02751219	53.265	53.42044	0.2138104	0.6113201	0.1038398	0.01629232	37.0294	49.25352	5.22776	0.154246	0.3643106	0.1721671	0.4925429	0.00777908	1.903149	5.624603	11.01961	4.758936	3.514205	0.0136239	0.2206752	0	0	0	0.1357803
TCGA-G3-A5SL	621	0	0.5515159	2.533634	5.738289	1.085414	2.818127	6.773256	3.98128	70.72782	10.77632	0.9354185	7.956751	0.8262004	5.854166	29.76031	0	0	3.611089	3.269728	6.929722	7.021635	5.717564	0.01237875	19.13415	16.9978	0.0178979	0.07426497	0.1625903	0.007037294	19.85095	8.249915	1.563718	0.03701384	0.1612941	0.1859144	0.06845874	0.003360091	1.41726	5.795447	33.47212	2.112839	1.860946	0	0.1588639	0	0.008938173	0	0.1832777
TCGA-CC-A1HT	101	1	1.661229	8.044518	1.173508	13.48771	15.78037	25.97773	8.983057	32.15147	24.71407	0.4302757	30.02674	3.199746	0.3179989	53.89272	0.0150058	0	3.056853	7.60972	22.64054	99.49836	85.61217	0.003696851	29.09574	36.1257	2.379914	3.17281	3.510599	0.2246142	15.52608	27.98595	5.791504	0.02590781	2.047211	0.2246134	3.96709	0.006271715	3.876042	10.69124	35.17421	50.12805	26.58097	0.01647597	4.753069	0	0	0	1.392321
TCGA-2Y-A9GV	2532	1	1.382057	4.887843	12.3305	4.383593	3.391361	7.820407	1.3555	34.20197	10.56054	0.233815	8.044349	1.804107	12.7479	30.76339	0	0	3.752276	3.330498	39.50699	12.74585	10.00471	0	39.94837	32.09668	0.09730334	0.4345892	0.05080085	0.005977939	18.6671	22.1032	1.957159	0.03537223	0.08020318	0.442198	0.08052001	0.002854281	2.060126	4.496096	22.20247	11.5368	9.738004	0.02499425	0.5266317	0	0	0	0.4670642
TCGA-ED-A7XO	427	0	0.6553427	5.230935	10.85887	1.635403	6.281952	11.52307	0.349222	62.0773	19.89841	5.829183	15.13216	2.313295	11.43513	49.83681	0	0.1173364	1.640756	2.412525	4.41714	63.74067	26.37541	0.01518362	22.94315	30.77813	0.0603717	0.3947342	0.3323854	0.02697456	41.23292	46.93307	3.203531	0.03546932	0.7720639	0.2384058	3.060085	0.03348676	1.093034	2.464161	16.26772	4.880012	5.502384	0.04511314	0.8703372	0	0	0	0.252907
TCGA-CC-A5UC	347	1	0.7877642	1.620631	4.406864	6.047485	3.5915	25.75156	3.97118	16.16892	13.68647	1.817484	18.10512	0.8761403	3.444484	36.98079	0	0.07238203	3.492969	6.216326	8.205279	55.07867	27.14517	41.07924	47.71273	48.43561	0.02583377	0.1138107	0.1258832	0.002821558	24.28295	28.48483	4.315372	0.04081127	0.8138935	0.27648	1.173934	0.03502738	1.638395	4.35812	11.30594	4.90634	2.613378	0	7.351387	0.01577693	0	0	0.9773375
TCGA-G3-AAV1	359	1	0.6763713	3.227514	4.668652	2.277503	3.816879	13.04614	2.483686	13.75268	20.51208	0.2193201	13.58936	1.296991	7.635192	29.68226	0	0.002175372	3.472788	3.051605	26.19607	13.84077	9.31623	0.002744609	53.32644	39.4695	0.01984156	0.1152619	0.1512418	0.01365267	16.64988	16.29511	3.370248	0.01025836	0.08286326	0.3260193	0.03502762	0.003724988	2.11002	8.911641	20.51723	5.830658	3.6235	0.008154704	0.150343	0	0	0	0.6806569
TCGA-O8-A75V	538	0	0.4563738	4.696895	4.345335	2.786905	2.258926	9.866	1.602587	82.95193	9.715227	3.912296	13.66853	1.321311	11.61496	47.81095	0.01011791	0.003951359	1.884329	3.876323	39.12934	53.51098	22.15107	0	27.65033	35.62347	0.05045648	0.4536188	0.1430032	0.005314028	45.37981	44.82825	3.113629	0.1164584	0.8317843	0.02722683	0.1961752	0	0.9615977	2.092724	23.54833	6.982674	8.235165	0	0.5149583	0	0	0	0.4290317
TCGA-ZP-A9CY	782	0	0.7500243	2.210131	5.275892	3.384326	3.089576	6.638187	1.359337	28.18153	14.87318	0.9612314	9.560045	2.671208	7.019291	24.89295	0	0.05801216	2.845933	2.542553	21.66262	34.37213	18.27941	0.02342158	15.50217	14.82602	1.915447	1.233412	0.1082906	0.004160976	19.89299	23.02559	1.997699	0.01914968	0.2186512	0.8634227	0.7410576	0.01788064	1.464214	5.167756	14.99511	3.931364	4.779972	0	0.5567202	0	0	0	0.2384085
TCGA-G3-A7M8	430	0	0.5207905	1.855715	5.190325	2.50291	2.465644	4.908265	5.686298	111.5324	13.22009	2.63693	14.23742	2.314896	12.82138	27.17631	0.01765471	0	2.236144	1.925663	7.360005	18.09357	10.16987	0	18.20093	17.88909	1.100517	0.9103905	0.03064352	0.0103027	18.20597	18.74952	1.569392	0.05689822	0.1105811	0.142524	0.129521	0.003935377	1.014723	3.515234	9.902634	3.957211	4.024948	0.008615284	0.3290141	0	0	0	0.3219854
TCGA-DD-AAE0	555	0	0.6341147	4.163213	10.14636	1.881159	5.225275	17.77009	0.4282949	11.9188	12.77053	3.404077	34.58825	5.87942	1.989315	59.32212	0.3573095	0	2.579856	5.117944	41.77728	124.38	52.12771	0.01530909	31.11498	35.44	0.06087058	0.2704333	0.08089395	0.01631848	19.2678	31.7785	5.835094	0.07867732	8.137171	7.211276	5.405506	0.005194381	1.961572	3.634603	31.54897	3.093849	2.156409	0.02274296	0.1617289	0	0	0	0.3966618
TCGA-ED-A7PY	390	0	0.2088953	6.997849	7.225808	2.146022	3.775871	3.946982	3.851552	13.55574	12.54005	2.349876	17.54848	6.110078	47.66625	42.39925	0	0	3.03379	8.330205	19.90141	4.245911	3.52866	0.09526132	7.351651	7.285928	0.05165034	0.2159038	0.05033653	0.01353897	15.22349	12.93786	0.8689212	0.01335197	1.81646	0.2471234	0.01013131	0.006464441	1.739019	7.221964	14.50684	2.597803	1.158856	0	0.09690909	0	0	0	0.1674878
TCGA-EP-A2KC	19	1	0.3950182	2.700423	4.566357	2.176157	3.606634	9.710982	3.991533	27.63373	11.58514	1.262096	9.605226	1.918319	17.39265	40.2246	0	0.004203246	3.296991	5.111456	12.48343	17.7177	8.824808	0.002651562	13.36079	15.27386	0.04600536	0.1643803	0.7465851	0.02637965	12.11808	15.52836	1.465419	0.04211999	0.09269418	0.06516554	0.3948015	0.005398057	1.667687	7.651556	34.6688	5.510323	2.417525	0.01575649	0.222019	0	0	0	0.2797175
TCGA-BC-A10X	770	1	1.248604	3.825188	4.941473	2.746887	3.426067	7.468766	2.057757	42.50547	13.82126	6.50851	11.03831	2.805048	4.089552	20.79336	0.008687737	0.3511581	3.20539	2.087085	29.0761	70.96887	35.6799	0.00642097	32.35938	32.97019	0.1021219	1.135683	0.2342696	0.02281444	39.27185	35.41975	4.917025	0.1379958	0.2210653	0.233783	0.7102036	0.2367453	1.744239	5.103536	11.06648	7.582528	9.228085	0	0.5359619	0	0	0	0.1624075
TCGA-CC-A7IH	365	0	0.4389071	3.658423	7.482279	1.675797	6.107129	8.014111	9.139989	17.14675	18.00166	1.212593	11.08795	2.405173	20.76045	45.21453	0.005376399	0.002099651	3.662129	4.441959	12.22302	8.96532	5.323749	0.00529815	18.70676	16.74474	0.05553766	0.1271427	1.503767	0.03200238	35.11338	9.031872	2.012282	0.2277296	0.2904499	0.6076411	0.1239641	0.02157197	1.932556	6.407787	41.23889	4.228035	1.66897	0.007870855	0.0932849	0	0	0	0.1078599
TCGA-FV-A495	1	0	0.5347516	4.185528	4.003088	2.598746	2.82113	10.51614	0.6528308	60.68659	14.43579	8.974823	23.11958	2.844975	15.02917	42.57537	0.00689826	0.06734963	1.550067	2.854764	7.36675	115.5239	45.59029	0.04078716	21.28304	38.6377	0.03440057	0.4758021	0.05901178	0.0169075	56.11759	84.51585	3.465732	0.1111598	0.6319112	0.4362282	1.944793	0.05996944	0.8171646	2.268833	10.33372	4.088282	5.923651	0	0.4787616	0	0	0	0.352268
TCGA-DD-A1EH	1495	0	1.009024	6.384693	9.72203	1.661944	3.344859	16.60513	13.8535	62.99406	15.73605	4.285928	16.39337	1.483282	8.638962	32.83215	0.009149899	0	5.33535	8.247155	31.39098	51.45176	32.32811	0.004508365	51.83486	41.55553	0.04074032	0.2268981	0.3250057	0.01281499	27.34952	37.8975	7.349094	0.06740257	0.4728146	0.2677638	0.273302	0.0152969	4.102643	11.40675	47.12854	2.077431	3.108808	0.02679025	0.2169695	0	0	0	0.3462662
TCGA-DD-AAEH	784	0	0.6802101	1.546707	9.598958	3.705721	2.218804	4.488956	1.436131	13.27585	10.47532	1.70969	13.71181	1.920497	7.839959	37.69553	0	0.008417958	2.069539	4.409641	11.92806	7.543608	7.579372	0	16.55817	15.3879	0.08189887	0.4082663	0.01336199	0.002515774	37.16647	19.54044	1.561677	0.07939282	0.1575138	0.270685	0	0.04084095	1.397427	4.060409	21.67343	5.146104	4.361107	0	0.2548737	0	0	0	0.1572486
TCGA-DD-AAEE	810	0	0.3244832	1.974923	5.36109	1.933544	4.871075	10.75752	3.908943	5.148334	9.411031	1.376969	10.66067	2.302149	15.49992	41.38282	0	0	1.933057	2.753866	6.086039	14.94992	7.241624	1.635344	21.92243	19.38904	0.01713387	0.05441818	0.9501977	0.01871357	12.00908	12.21958	2.210944	0.04921358	0.1004284	0.5788779	0.08402096	0.00536109	1.22814	4.095571	17.51706	2.760338	1.470256	0	0.07624718	0	0	0	0.1998225
TCGA-ZP-A9D0	1091	0	0.3778135	2.280257	17.94236	0.9922028	1.965904	7.753416	2.865983	17.29852	12.72838	5.985524	7.444443	8.759386	6.326434	32.33302	0.005648573	0.03088321	4.374831	2.943949	28.49324	15.02432	8.933743	34.59773	17.9386	16.88392	0.03018062	0.2152109	0.04201846	0.005933375	23.87244	17.18195	2.096385	0.02600632	0.06633774	0.01520005	0.1894394	0.02077536	1.428366	6.231012	14.08941	1.938113	2.672956	0	0.1916588	0	0	0	0.2317912
TCGA-DD-A1EG	1372	1	0.6072707	3.130087	4.213126	2.077465	2.785231	15.85365	2.180741	37.18256	9.561637	2.725605	18.79217	2.105907	2.073301	37.59845	0.009700974	0	2.737326	4.901588	21.72513	49.69884	23.65884	0.0310693	26.3877	34.61362	0.05010504	0.3058822	0.06133884	0.008491749	37.78305	43.40245	7.856749	0.2166194	0.4329331	0.02936799	1.631819	0.009730915	1.843945	6.077025	35.23229	9.621968	6.270745	0.007100938	0.5180509	0	0	0	0.2963506
TCGA-2Y-A9H6	357	0	1.003927	1.591492	19.47635	4.807896	1.806525	9.699065	0.7253513	31.19481	9.1602	6.187237	11.43496	3.69688	23.25081	39.67451	0	0.01063274	3.553858	4.48979	23.91724	76.81552	31.32214	0.06707523	39.82556	42.23294	0.2182077	1.256416	1.316449	0.04766518	50.82583	53.73868	6.920476	0.1754921	0.6448303	0.04121149	0.4993546	0.04324144	1.61261	3.007989	20.93072	3.699151	6.459057	0	0.5904991	0	0.01210805	0	0.6765527
TCGA-2Y-A9GW	1271	1	0.8397784	3.336289	7.94356	4.270032	3.32616	11.52567	1.775772	51.10388	8.93221	1.39705	11.40218	1.639992	1.8153	41.70475	0.00680077	0.002655912	2.437401	6.776758	38.5852	59.16285	27.88965	0.003350895	22.06471	28.14984	0.08236355	0.339523	3.214955	0.07381788	35.4972	44.8657	6.567819	0.07514663	0.7454469	0.1006531	1.404125	0.00454784	1.615849	4.085369	16.57084	12.44643	7.921028	0	1.397631	0	0	0	0.6077568
TCGA-DD-A73D	693	0	0.18372	4.023955	2.584556	0.6764631	2.240303	9.404286	3.030664	5.753287	25.09792	0.09485237	8.71795	2.176546	88.68398	31.7137	0.01231297	0	2.786992	4.977078	13.94026	0.3830953	0.3891952	0.003033442	3.807202	2.831446	0.01535073	0.06268479	0.02060852	0	4.62111	1.370807	0.2731269	0.008503434	0.09640367	0.05798388	0.0129046	0	1.870254	9.821635	33.18363	1.185447	0.3962095	0	0.07121336	0	0	0	0.05052672
TCGA-DD-A115	2542	1	0.7318632	6.939851	9.343326	1.375626	4.914007	5.160064	0.6491905	67.98849	16.42892	7.019587	15.69204	3.043635	14.79761	35.58371	0.007332174	0.0200441	1.458391	2.116977	8.88113	65.97239	27.89016	0	34.48419	36.4259	1.06298	2.157786	2.776207	0.9190891	47.38262	26.36472	4.344014	0.1451581	0.0918509	0.651108	0.4994911	0.02451602	1.214499	4.325868	17.27318	3.443808	3.451147	0	0.1046024	0	0	0	0.213958
TCGA-XR-A8TF	693	1	0.6303308	8.518429	4.422583	0.8130462	7.149936	17.86803	3.032113	18.82568	36.50176	0.4134703	8.26399	2.517281	26.89221	30.89618	0.006756091	0	4.370542	4.356448	9.54145	3.524259	2.062679	0.009986642	11.85555	11.26617	0.01443926	0.4726533	0.2487723	0.002365578	2.712299	3.224698	0.8611582	0.04043701	0.1163721	0.03181558	0.02124214	0.009035925	1.832259	5.581911	19.82756	0.7132677	1.722141	0.01978135	0.2057927	0	0	0	0.1416997
TCGA-DD-A4NI	816	0	0.7899946	3.760776	7.148955	2.631525	3.165818	5.457165	2.681792	29.56614	15.18387	2.257132	6.709378	1.955619	12.66631	26.25522	0	0.0248368	2.953593	2.717329	12.29401	10.37474	6.855145	0.002238282	15.62919	13.74113	1.383491	1.614384	0.03548155	0.003181147	13.56725	14.71985	2.067956	0.02718914	0.2027298	0.07334484	0.0856971	0.0121512	1.543443	5.175383	13.05741	3.542417	4.958495	0.01330064	0.4834242	0	0	0	0.2485472
TCGA-G3-AAV3	412	0	0.4434885	1.863043	13.32494	2.453255	4.752234	14.01654	5.203792	58.81153	17.65804	0.1862197	15.86939	0.7335479	12.2536	43.50677	0.006216056	0	2.76147	2.452793	11.08972	65.26875	28.31855	0.3001537	21.03859	24.72482	0.03099853	0.1000411	1.981377	0.05005927	17.3248	22.61774	2.868827	0.02003333	0.5645515	0.3930874	4.338811	0.01039207	1.346109	6.509241	35.38142	7.036087	6.757593	0	0.5368714	0	0	0	0.5668401
TCGA-UB-A7MA	848	0	6.717389	11.80497	5.60067	2.538005	11.41795	52.20685	0.1979476	81.55017	14.8559	1.742578	28.60348	5.449152	14.5347	47.40806	0.07748975	0	6.192937	8.798031	21.62747	71.38884	30.62956	0.003470998	29.77038	36.94814	0.3914482	1.385945	0.06550326	0.00246657	53.34812	97.93796	3.455254	0.4346068	24.27357	0.01895649	1.653793	0.009421687	2.666067	8.248621	27.30474	4.369347	2.462369	0	0.7768281	0	0	0	0.3533133
TCGA-UB-A7MF	214	1	0.2028288	5.288877	21.47166	3.141578	8.925286	19.76679	0.2351309	130.3578	25.71134	0.4088031	32.78293	8.312854	5.504694	51.25715	0	0	2.771831	5.485573	28.67002	17.86799	7.683077	0.002241222	7.906105	10.22217	0.01944292	0.1314717	0.01184272	0.01114864	25.26103	17.32197	1.566182	0.02303642	0.3383268	1.022056	0.1048785	0.01520895	1.31697	3.583314	22.04136	11.82539	13.90489	0	0.8330729	0	0	0	0.6678111
TCGA-BC-A112	153	1	3.433669	6.393347	7.300041	3.576101	7.526368	19.42218	0.9202113	35.57678	12.19583	3.05895	22.35376	2.045207	1.062703	82.73339	0.108879	0	2.32848	5.11606	5.175432	165.0306	77.64245	0.003155717	81.19622	86.30644	0.1277561	0.5027601	2.40834	0.1009136	25.34589	28.78792	10.20134	0.4688487	2.903385	0.2800626	4.926892	0.004282945	3.395635	9.110004	43.82548	7.683688	4.84514	0	0.681572	0	0	0	0.2452959
TCGA-BC-A10U	837	1	0.1537806	3.30596	8.437885	1.422448	3.928929	12.5748	4.420119	48.06252	14.75633	0.1816655	9.311752	2.669692	10.36538	42.0014	0	0.003725249	3.6246	3.502677	9.987926	10.85795	5.642577	1.109211	11.62746	10.18606	0.0186879	0.02036482	2.181956	0.1219086	4.609902	5.753067	1.246661	0.01976297	0.3136747	0.06417205	0.09997265	0.003189457	2.089972	9.26919	40.04786	10.21654	6.184054	0.006982324	0.3310163	0	0	0	0.1652718
TCGA-BC-A5W4	547	1	1.825113	3.666371	14.99787	0.208143	3.285151	14.8935	2.320272	32.63153	5.333954	0.1513829	16.64171	1.706399	5.130819	49.42596	0	0	0.9603083	2.178522	4.044368	3.121285	1.53914	0.0222495	1.681823	3.318034	0.1956984	0.7514627	0.008397671	0.002635167	1.675504	2.166216	0.1681887	0	0.08249449	1.002485	0	0.007549264	1.313028	3.687444	9.048722	1.363382	0.6315529	0	0.04933129	0	0	0	0.07549264
TCGA-FV-A3I1	247	1	0.6159839	2.278043	11.86665	2.332786	3.80771	12.31786	3.347799	22.56673	11.48342	1.780871	10.20611	3.478879	2.851046	25.78258	0.0116235	0.002269668	3.46247	5.571798	30.99573	104.817	40.01463	1.176932	35.07508	42.18274	0.07245576	0.3817722	0.08214132	0.006104777	23.23285	35.88965	5.943625	0.04816366	0.5369321	0.293234	1.425293	0.003886457	1.980547	7.376605	23.01158	10.36793	6.76909	0.00850819	0.6072722	0	0	0	0.4239771
TCGA-CC-A123	219	0	0.1279782	5.534601	10.13934	1.528705	1.453203	5.564242	1.364543	21.35844	7.988417	1.194627	15.75738	1.230643	7.04069	44.17984	0	0	2.748587	2.199508	10.2827	6.289078	6.545813	2.624794	5.929245	9.128164	0.00246114	0.004538745	0.04368762	0	3.047014	3.689763	0.9070016	0.006362215	0.7194829	0.004648197	0	0	1.388368	4.123273	3.221067	2.623531	1.791727	0.02023013	0.2877195	0	0	0	0.1197119
TCGA-WQ-A9G7	30	0	0.2765634	3.913412	7.985654	1.362871	5.322364	8.027198	0.8258092	27.48336	5.519098	0.3842791	19.77947	1.694612	2.924891	51.65321	0.3481701	0.003578191	2.785213	2.82176	3.563279	48.00097	18.39886	0.04063059	18.1692	18.48708	0.07832803	0.1564872	2.184426	0.006416227	53.00688	32.86826	3.937398	0.008436806	0.8321402	4.863302	0.1152314	0.0306355	1.486553	3.753928	25.31105	3.121768	1.566639	0.01341338	0.6782916	0	0	0	0.2924298
TCGA-ED-A66X	406	0	1.445915	2.885576	14.80024	3.626798	5.346081	16.62796	2.256742	71.01515	11.79086	4.453776	12.03478	4.414724	2.870806	46.98689	0	0	5.839771	4.868026	22.17051	365.0889	180.4695	0.05138467	82.2889	105.6055	0.04692309	0.2614044	0.25927	0.01153109	68.73351	83.20151	22.44248	0.1288806	1.817809	0.779123	3.112119	0.03670493	2.457348	5.068382	30.25738	4.96175	8.031004	0	1.9174	0	0	0	1.041085
TCGA-DD-A1EK	558	1	0.4140205	2.456152	6.942522	1.157665	2.973672	16.32877	1.466855	45.85303	14.27479	0.1649295	16.32437	2.659487	2.229395	27.78907	0	0	2.599202	2.002495	29.52807	21.557	9.515337	0.03582715	25.95203	23.09685	0.0880616	0.4322706	1.395502	0.05601109	13.80389	13.20666	1.990865	0	0.3245003	0.6946151	0.01524127	0.007293701	1.7227	7.421083	15.68983	7.724538	8.987436	0.02128972	0.4850237	0	0	0	0.4972978
TCGA-DD-AADM	12	1	0.5793324	2.7089	6.580036	1.632911	2.449198	8.59657	1.808208	28.39959	9.786358	1.850334	18.24801	2.461607	5.48073	43.37709	0.006521146	0.005093421	1.382731	5.315328	15.32085	29.98289	14.19691	0	8.150835	10.23901	0.02090569	0.109235	0.09459318	0.004566629	15.11287	13.9101	1.055746	0.03602843	0.2195447	0.4913469	0.2665447	0.006541272	0.8189741	2.465415	17.47614	2.108419	2.299998	0.009546722	0.1081184	0	0	0	0.1308254
TCGA-MR-A8JO	330	0	2.761618	2.691553	4.844181	6.072769	3.101378	7.672043	1.873015	44.66253	13.31222	4.679711	18.66859	10.88656	1.669462	52.21068	0	0.002600691	3.148974	4.570163	2.509989	231.0631	115.1057	0.006562447	149.772	159.9555	0.2751624	0.2821567	1.042765	0.02098541	63.8149	128.2745	20.62766	0.3311289	0.4066852	0.1344004	1.940258	0.02449305	2.400503	4.546111	17.41489	5.332842	5.273132	0	0.6984082	0	0	0	1.305621
TCGA-QA-A7B7	94	0	2.899154	5.854644	6.857347	1.904305	10.37308	15.92357	0.1458582	259.7565	23.63917	0.2334994	32.83114	1.317213	20.66431	48.15482	0.004623714	0.01625134	1.848017	6.18198	9.569163	16.45953	7.225279	0.00227821	23.70783	19.38537	0.2948099	0.7578078	4.954565	0.3529306	25.10699	11.00665	2.089538	0.2001055	0.1592848	8.457588	0.0242294	0.007729975	2.132824	11.87847	24.54011	4.063245	0.9189531	0	0.1265775	0	0.04934999	0	0.3246589
TCGA-CC-A8HT	140	1	0.2508781	3.127398	7.153742	10.21391	7.618814	12.12805	2.488854	17.52077	8.635198	0.2678724	21.67852	3.369529	5.010152	75.8449	0.028131	0.0329581	1.468117	9.257119	8.080682	12.64914	5.730501	0.02079118	15.93363	14.19011	0.1452952	0.3718936	3.512955	0.1009604	16.20442	15.2645	1.328335	0.009713745	1.844594	3.434853	0.04422401	0.0164604	2.191354	9.729189	19.94006	16.02651	6.722483	0.01029569	1.673084	0	0	0	0.8721874
TCGA-FV-A4ZP	2486	1	0.1652492	1.047224	7.013865	0.8214894	1.269095	5.212634	0.9718005	14.39804	3.620521	0.8150581	47.7194	1.292936	1.778505	36.25045	0.3161583	0	1.295976	3.917684	7.918441	29.9635	12.74766	0.1446514	3.588425	10.86942	0.2118266	0.1582351	0	0.005271413	21.78602	17.28331	0.8012406	0.03119162	0.3418329	0.02532046	0.9703803	0	0.7358552	0.9486372	3.489218	2.962126	4.554762	0	0.3569996	0	0	0	0.2677106
TCGA-DD-A4NJ	928	0	1.138939	9.063384	11.83959	3.603507	9.307694	21.05408	0.4696196	119.0602	15.19933	1.114467	21.16025	6.896935	5.220378	31.53437	0	0	5.613014	4.128036	25.13196	26.41534	20.36453	0.004769852	48.17658	46.84238	0.04137915	0.1399015	0.07201177	0.003389565	17.8302	23.20216	5.682476	0.09359694	0.4092857	1.087589	1.410258	0.003236826	2.152227	6.832893	24.79992	13.53015	10.21246	0.01417205	0.5524223	0	0	0	0.8739429
TCGA-CC-5258	129	1	0.5233688	2.742957	11.87844	1.988132	6.76751	37.49191	4.621576	16.56821	13.69186	1.286282	8.55536	2.189467	1.654464	17.57792	0.004609732	0.003600488	3.648096	4.753852	31.63754	42.56925	25.50073	0.3270701	57.46739	41.22615	0.01149402	0.03330933	1.904851	0.003228104	33.65609	39.17309	8.827356	0.002122344	0.447536	0.2604961	0.1207806	0.00308264	2.8602	9.068171	16.16051	11.90124	5.956586	0	12.33865	0	0.008200125	0	0.4750068
TCGA-EP-A2KB	596	1	0.2520048	7.347335	5.963387	0.7889823	4.909367	22.84974	2.888104	7.699848	21.83786	0.4278572	20.62701	2.775476	44.30541	48.6864	0	0	3.108407	4.815974	12.79674	3.093569	2.909757	4.174444	12.65758	13.32612	0.004968976	0.3955623	0.03113088	0	3.379977	8.597127	1.352434	0.04495801	0.1055787	0.05005113	0.004873368	0.007773824	1.571996	6.154241	24.46048	0.990194	1.067925	0.0136147	0.1559819	0	0	0	0.1187275
TCGA-G3-A25X	1779	0	1.589711	4.752255	4.740824	2.031787	4.513613	26.93485	0.9904093	62.43148	11.44663	3.02267	48.8257	1.96737	2.912751	45.21643	0	0	1.285816	9.434462	3.023437	69.88341	41.852	0	32.09002	51.96334	0.02430725	0.1270085	0.799502	0.04579584	29.42945	29.92195	2.887134	0.1989804	4.999963	0.8072075	12.32505	0.0038028	1.376228	3.608911	19.41579	4.550474	8.586001	0	0.881434	0	0	0	0.5652344
TCGA-CC-A5UD	304	1	1.323227	2.948918	3.503939	1.673802	14.53822	20.85417	7.816824	31.65151	27.30956	2.421245	24.50127	1.187967	0.49068	47.75197	0.01395196	0	2.775087	5.541454	6.975673	10.01869	7.41573	0.09967951	37.37214	42.35688	0.01987894	0.05040753	0	0.00977028	8.944869	13.18811	2.687189	0.03854132	0.54618	2.825192	0.007311169	0.002332503	1.76403	12.77292	19.64281	12.63736	3.833674	0.07148808	0.2366983	0	0.01240938	0	0.3307914
TCGA-DD-A119	223	1	0.4302115	1.584121	5.691867	1.492434	1.276819	6.571961	1.241969	25.06343	14.03289	2.354099	13.63563	2.202789	3.195304	19.41523	0	0.0175719	2.630533	2.427507	13.25569	46.13074	21.7528	0.01385625	14.99972	18.72638	0.008013664	0.1367012	0.03556258	0.00590794	17.6702	25.55893	2.336918	0.02071587	0.1365103	1.021605	0.8841906	0.01128344	1.380244	3.267429	10.64786	2.631552	2.086614	0.008233859	0.0997558	0	0	0	0.08206135
TCGA-DD-AACB	2324	0	0.2609152	2.398034	3.351932	1.800493	3.544674	15.61798	3.408366	5.459942	20.20323	0.3978856	21.12692	0.980873	17.39651	55.40459	0	0	3.414739	3.636927	8.977605	16.736	8.950186	0.02602768	7.883629	8.581958	0.003763231	0.07981016	0.05108312	0.01109752	5.802949	6.763869	0.8429591	0	0.5542022	2.359648	0.0332174	0	1.886223	6.018154	19.86031	8.789893	10.81865	0	0.9043219	0	0	0	0.712919
TCGA-DD-AAE4	608	0	0.3847452	1.471228	4.0654	2.905678	2.901424	5.235308	0.2088231	32.29867	21.81885	2.048436	14.32683	3.060614	6.733066	32.49492	0	0	1.867782	2.934929	7.7308	6.841498	7.530708	0	18.45794	17.42683	0.02439978	0.1462409	0.01910823	0	19.31759	8.793755	1.461346	0.05519072	0.0938548	0.541467	0.08076476	0.005725915	0.9009571	1.674225	5.466747	2.213703	5.731985	0	0.2244988	0	0	0	0.234242
TCGA-CC-A3M9	300	1	6.617182	1.967547	0.02545286	10.78827	10.6642	39.32424	4.024315	24.2251	18.19869	0.8747351	21.47218	2.676838	0.08237574	81.45101	0	0.002229649	3.52194	3.110838	14.31983	835.7994	512.7378	0.04500943	56.32939	75.91067	0.004067325	0.02062724	4.198158	1.17144	654.1458	720.8495	94.24247	0	1.546634	0.09218035	0.07778677	0.1966234	3.197491	5.049346	27.78201	82.57686	79.73557	0.1086562	3.357051	0.01117779	0	0	1.889875
TCGA-CC-A7IL	278	1	0.09387366	1.90368	5.548066	0.3238962	1.442829	5.432738	1.362715	16.38926	10.92699	0.2498683	8.527204	3.267524	9.56746	42.86884	0.004561297	0	2.559146	3.204597	9.004975	0.3004399	0.5434837	0	3.430861	4.181975	0.02112175	0.06292239	0	0.001597093	14.11949	4.469834	0.3314741	0.04410094	0.0178562	0.5155182	0	0.0061005	0.9831203	4.510933	40.10639	0.8974424	0.5151494	0	0.06155505	0	0	0	0.06655091
TCGA-BC-A10Z	34	1	0.3387125	2.885498	19.23497	0.4841729	6.922236	10.86924	0.0792515	207.4051	20.96422	0.2016122	16.14698	9.075089	13.32457	32.75439	0	0.003537987	4.670612	3.839679	16.20381	1.65522	1.200845	0.04463786	11.07713	8.600262	0.01129449	0.07438891	0.03538028	0.001586034	14.15948	7.746179	0.8083252	0.004171006	0.3901162	0.03352044	0	0.01060195	1.717388	9.095066	20.67857	3.391014	0.8259624	0	0.08907342	0	0	0	0.05782882
TCGA-UB-AA0U	327	0	1.054732	10.1673	9.688346	4.457565	9.850848	15.55602	0.9485233	65.5383	16.59797	4.179246	11.89693	2.092971	7.304808	28.25538	0	0.179523	6.489755	3.817065	43.21969	119.1872	54.69286	0.003060803	48.65049	46.18948	0.325273	2.179071	0.2102545	0.01522553	51.97841	55.73543	8.954632	0.0514808	0.3161379	0.6268595	0.5338608	0.05192658	2.669383	3.984451	33.11336	8.458684	8.136765	0	0.5772407	0	0	0	0.3058948
TCGA-DD-A3A8	11	1	0.2998791	2.040254	4.12897	0.9488966	3.873275	8.15189	4.59389	21.13309	12.48959	0.5535486	9.978871	1.328439	6.836306	39.53703	0	0	1.615223	3.267199	7.082133	0.9731657	1.320565	0.03835617	6.341333	7.014663	0.01066491	0.03540212	0.4833039	0.04822351	7.186451	4.057756	0.7186607	0.02756953	0.1125203	0.2699046	0	0.002002195	0.8841441	4.754507	23.39614	2.880766	0.6989607	0	0.1292958	0	0	0	0.1201317
TCGA-ED-A4XI	819	0	1.125685	2.731122	9.990948	5.56195	2.287297	7.218638	2.113006	33.90151	14.61081	9.195162	9.928493	4.258298	13.53332	20.97714	0	0.2825852	2.424225	1.851712	23.6125	146.7	62.41312	0.2217787	36.31961	41.85814	0.06088488	0.8271417	0.1313872	0.01994949	76.70933	72.31166	5.086479	0.04984067	0.5486885	0.3871309	0.352309	0.1200184	1.75405	4.874791	17.27759	5.587946	9.609059	0	0.971001	0	0.01013526	0	0.3013448
TCGA-HP-A5MZ	91	1	1.304917	3.084883	7.273539	6.727087	2.705998	7.968713	1.208683	43.44221	12.40105	2.9185	14.448	1.985226	2.048153	35.27534	0.01703433	0	3.004613	4.661807	31.08394	77.17019	48.33304	0.01398868	30.81804	40.27164	0.09708301	0.4513224	1.951404	0.04572709	43.13154	69.20027	8.639938	0.1254831	0.5156945	0.1184164	2.72553	0.007594182	1.82515	5.432514	13.15972	7.387676	10.47188	0.0498753	0.7640762	0	0	0	0.8750569
TCGA-DD-AAVU	2202	0	0.08149756	3.201026	7.677002	0.5480119	0.9405198	7.138295	1.616001	3.269598	9.104434	0.1946525	11.40454	2.803016	9.647777	60.34011	0.006788478	0	2.9266	3.97528	17.31742	2.721026	1.455543	0.003344839	4.828542	5.775392	0	0.02229667	0.01767428	0.002376918	9.158665	3.539184	0.3438671	0.00312545	0.05314998	0.004566871	0.007114658	0	1.218913	4.020441	18.10215	2.125628	3.906242	0	0.1125507	0	0	0	0.1176174
TCGA-DD-AAD6	672	0	0.08187605	1.025357	6.198755	2.471134	6.574369	4.799622	2.202038	32.29007	9.176285	0.1481268	12.15557	1.073092	7.081858	21.25028	0	0	2.334717	3.295721	23.86897	0.5214501	0.5910803	0.02940326	3.931935	2.691066	0.004251291	0.007840077	0.4661046	0.008357849	6.141738	1.750032	0.2963539	0	0.1027889	0.01605828	0	0.00798123	1.304437	6.690744	8.828156	7.409816	1.227445	0	0.2116839	0	0	0	0.1523689
TCGA-DD-A4NE	660	1	0.6251768	9.944099	12.71676	1.862639	6.852878	9.109947	0.1726705	171.8005	30.83531	2.066441	20.58414	6.152616	17.07193	27.9539	0.01195168	0	2.004382	2.906585	28.62885	58.07454	27.89792	0.02355546	35.30164	33.10083	0.21499	0.6457469	2.124849	0.008369522	36.54931	18.71111	2.675857	0.1375653	2.255156	1.234194	0.08768161	0.01598475	2.62266	10.76607	28.78199	2.136434	1.116047	0	0.09907741	0	0	0	0.1035376
TCGA-DD-AADV	574	0	0.7560662	4.374562	11.41891	2.225233	6.230004	12.38297	1.481744	26.5195	25.99228	5.622459	9.382343	4.115257	9.273367	51.38461	0.004390884	0.1011718	3.186528	2.509505	16.28392	69.97264	33.25191	0.8242893	28.71852	30.79785	0.0391012	0.3143953	0.08492326	0.0122994	48.05668	34.98176	4.003525	0.1293815	0.1787664	0.4489954	0.3865564	0.02349033	1.925569	9.359737	27.85062	4.11149	4.380016	0.006428096	0.189617	0	0	0	0.2682702
TCGA-DD-AACX	170	0	0.1844557	2.195726	3.760656	1.300456	4.409029	13.75951	1.92197	8.709938	22.51439	0.1814081	16.98642	2.344882	7.838886	50.02752	0	0	3.074711	2.824263	29.61187	0.5988957	0.6819391	0	7.114119	5.561919	0.02478905	0.07688442	0.0094124	0	8.196847	2.863171	0.2283086	0.01165116	0.1040205	1.634356	0.006630567	0.004230738	1.230462	6.814468	23.73548	8.887923	4.04362	0	0.1853916	0	0	0	0.08653782
TCGA-DD-AACC	1685	1	0.5793437	6.670306	8.79681	4.953747	3.34966	11.403	0.750496	27.27071	19.54646	2.233934	24.90118	1.621187	6.832227	41.59445	0.01608581	0.02512803	2.682612	4.316877	14.16058	27.92306	12.73231	0.1149247	11.34901	13.27088	0.08308238	0.3988938	0.04188053	0.002816142	19.98984	23.28574	1.408624	0.02592096	0.6926856	0.4707371	0.4551852	0.005378484	1.395013	3.636158	15.43369	7.381568	14.53375	0	1.407914	0	0	0	0.8067727
TCGA-G3-A5SK	744	0	6.309395	3.359452	8.863711	2.140843	2.2686	4.107848	0.9140465	42.14181	15.15856	0.3213144	11.66706	4.04238	9.629052	22.86063	0	0.01085949	1.291411	2.532081	9.817765	6.159681	4.688345	0	5.355805	4.489568	0.1040019	0.1232977	0.2740759	0.01217042	6.101804	8.104344	0.6478863	0.003200618	0.03809977	0.1215943	0	0.08367839	0.9933914	4.066063	7.716245	1.438657	2.855397	0.0203542	0.4020613	0	0	0	0.139464
TCGA-ZS-A9CE	1241	0	0.2077873	1.866209	6.284881	0.9659785	2.486776	7.383864	0.8302893	30.83593	7.911767	0.9083538	11.3875	2.147741	33.8854	37.15675	0	0.007009657	1.332479	3.232309	13.22799	4.246307	2.239305	0.04864145	5.872264	5.407286	0.4139796	0.9329372	0.07677331	0.006284676	8.810749	6.441583	0.3721479	0.07644041	0.09134507	1.325232	0.009405735	0.007501847	0.9321314	2.010918	14.0656	2.573258	0.4614881	0	0.1003498	0	0	0	0.02045958
TCGA-DD-A73B	283	1	0.6036986	3.37531	12.61559	1.135986	10.9887	12.03892	0.0747606	174.0193	26.42323	0.6951192	16.30191	3.525603	5.067537	30.88817	0.005222592	0	5.975488	3.676931	32.84332	1.163368	1.924649	19.24821	18.33122	14.11138	0.133942	0.8748304	0.02330981	0.001828639	9.056941	5.064295	1.566538	0.009618033	0.3066747	0.66404	0	0.008731185	1.285194	3.712844	17.29342	1.729297	1.093997	0	0.0644382	0	0.009290325	0	0.05238711
TCGA-RC-A7SB	588	0	0.3106015	3.937969	4.660097	1.446	4.903884	8.793462	1.411627	8.377098	12.84881	0.292854	7.346579	3.006868	4.704606	53.3586	0	0	1.363674	2.628177	4.892104	19.26211	8.75635	0.01014027	13.65804	11.26085	0.1466138	0.3819115	2.328888	0.2576111	6.421881	9.124379	1.140418	0.03079429	0.9264995	7.462456	0.3235337	0.01032179	1.170055	5.29755	15.49233	4.277542	2.142508	0	0.2261512	0	0.009152327	0	0.1172931
TCGA-DD-AADN	898	0	0.05504923	0.7890014	3.517821	1.062514	1.368178	9.455257	1.011943	2.589634	6.693187	0.01471815	14.44879	0.8206408	1.323207	50.26753	0	0	1.258376	2.198051	4.621879	0.8726961	0.4374871	0	1.123884	1.613337	0.05308362	0.04141707	0	0	0.6415125	0.7954885	0.08729183	0.01055575	0.1346297	0.0539838	0	0.003832977	0.6225635	2.047133	6.270498	3.025632	5.164272	0	1.803377	0	0	0	0.6272144
TCGA-CC-A5UE	272	1	0.1792899	3.203518	9.685511	2.344211	6.436087	20.87319	2.545437	17.46561	10.34822	0.1187539	12.81713	4.909662	25.83736	28.71045	0.01935922	0	1.991902	5.880896	15.41889	2.691245	1.122318	0.2162112	5.919323	5.738165	0.01838885	0.03391206	2.872976	0.1423472	1.81738	2.834751	0.3140585	0.06239159	4.370321	3.477326	0	0.004315327	2.317378	7.680066	17.4828	10.89269	3.582953	0.009447066	0.3657558	0	0.01147919	0	0.2824577
TCGA-DD-AACZ	171	1	0.4301018	3.268558	3.688927	3.958385	8.303235	33.10603	2.569767	14.26342	19.97254	0.1116857	18.09115	2.866109	1.05613	44.74677	0	0.002485745	3.439766	5.946742	19.33418	16.3401	7.430108	0.003136199	20.41099	15.78684	0.04534496	0.06898941	1.773185	0.004457309	5.428091	7.139985	1.605767	0.01758297	0.5332309	0.1070501	0	0.004256455	3.039762	10.12557	18.85512	13.00821	27.87098	0	15.86879	0	0	0	1.648409
TCGA-DD-AAVQ	2728	0	0.6296111	4.65542	6.071684	3.252361	4.752858	15.09292	1.858413	16.80209	16.0509	1.836135	18.26789	1.835761	12.09538	55.28245	0.005528791	0.006477495	2.552118	5.235035	15.39847	27.99869	14.44605	0.6456263	16.0023	18.99641	0.1142237	0.646469	0.08225484	0.001935851	34.21528	36.09728	2.909493	0.2087297	1.528043	4.850138	0.1274778	0.001848618	1.700211	3.871163	28.49442	4.327978	8.270914	0.0161879	0.8889422	0	0	0	0.8974202
TCGA-BD-A3EP	409	0	1.377122	5.872222	12.91969	4.130431	3.746867	12.55099	1.915728	16.94909	18.8881	0.756021	22.18033	2.675244	4.081276	56.42754	0	0	2.400486	2.307557	10.10909	131.0683	49.53429	0.003596735	36.96237	43.13714	0.2730191	0.44595	0.1520425	0	33.44813	48.06479	6.85633	0.2016495	0.5943875	5.185802	0.4054741	0.007322241	2.19525	5.820666	22.9916	10.59219	11.22874	0.01068651	0.6445379	0	0	0	0.6456886
TCGA-DD-A39V	643	1	0.2546842	0.8556601	8.366493	1.075667	1.878283	7.907767	5.279908	30.68517	8.805861	0.5569137	17.62545	1.314764	8.946018	50.83518	0	0	1.953442	3.133792	8.345011	5.171128	4.161144	0.04148791	5.909508	8.33256	0.002726618	0.02514165	1.423533	0.1581321	4.576968	6.115489	0.4472987	0.02114548	0.1198635	0.005149589	1.291617	0.007678291	1.17698	2.906936	7.062265	3.553952	5.916353	0	0.2715322	0	0	0	0.3141119
TCGA-NI-A4U2	1791	1	2.007187	1.336777	6.972854	2.914677	2.93081	4.70403	1.672924	10.86001	15.59321	2.402739	9.226109	4.092549	16.64449	24.93663	0.002638288	0.002060667	1.357701	2.111381	3.123318	12.30757	7.973394	2.3568	30.65455	22.83463	0.03195208	0.1577107	0.09420299	0.01293278	9.221168	12.08317	2.897305	0.02307894	0.06403456	0.9708581	0.04424087	0.006175004	1.04326	5.27646	7.381979	1.381595	1.711225	0.01544943	0.3011072	0	0	0	0.2887015
TCGA-DD-A4NF	942	0	0.6979902	3.501982	14.74623	1.871045	6.450916	8.658718	6.767441	44.96239	16.58257	0.7348044	6.895213	1.317803	7.287999	33.69031	0	0.002257658	3.411604	5.341165	14.82656	2.761118	3.344696	0.005696856	19.52939	16.63879	0.03294736	0.08544421	7.11923	1.647664	4.307614	6.240651	2.648899	0.09847919	0.07241911	0.03500188	0	0.001932946	1.573698	6.439159	19.56337	2.018226	2.830454	0.008463167	0.1047629	0	0	0	0.06853171
TCGA-DD-A11A	79	0	0.7272017	3.357935	11.77965	1.0934	4.598919	10.35762	1.748911	47.78852	8.187705	0.3405118	15.91066	5.907927	9.002091	19.35684	0	0	4.25871	1.942705	17.40735	4.916981	3.803655	0	22.6343	17.48722	0.01936352	0.2175033	1.44657	0.1055517	7.725468	5.650927	1.268826	0.3549427	0.119946	0.1629055	0.02071739	0.00660953	1.793146	8.065488	11.0585	2.626465	1.895784	0.1446951	0.1886409	0	0	0	0.1577274
TCGA-DD-AAD0	137	0	0.114659	2.719522	8.386326	0.3576438	8.074354	17.89947	5.330676	35.45885	10.04089	0.00841527	15.14749	1.463682	2.777989	43.26917	0	0	3.339176	2.455293	13.57614	5.683965	1.728055	0.003229511	3.337845	3.491586	0.1447517	0.297085	0.007313522	0.006884891	2.99414	3.883851	0.3992809	0	0.03592218	0.0529129	0	0.004383097	1.699699	6.804295	27.00563	2.842606	0.9759731	0.009595429	0.1288877	0	0	0	0.2211472
TCGA-DD-A3A6	3258	1	2.077899	1.252488	0.2143412	2.905235	2.680065	5.13217	1.110835	135.0154	3.300106	0.8447021	25.33965	2.02909	0.2190615	47.77778	0	0	1.014934	2.37164	1.512996	196.8417	77.87894	0	70.73707	130.4012	0.03244866	0.1919887	13.10672	3.378351	218.4214	292.4886	2.623884	0.08388202	0.5408658	0.07660464	0.007956079	0.1827541	0.9997554	3.616471	11.0349	30.71908	8.707694	0.07779396	0.2634312	0	0	0	0.6991728
TCGA-DD-A114	1149	1	5.812963	8.308085	4.326594	2.932845	17.1752	41.82626	2.53117	120.9039	27.24293	2.344658	28.21241	2.077932	3.255983	52.19395	0.01043536	0.04482866	2.760972	4.565767	17.81263	153.1784	66.05748	0.01542522	80.40503	88.92829	0.9515803	2.358106	14.13186	2.557686	51.9102	68.41544	13.10612	0.1441348	6.364664	0.8283917	4.123161	0.02791351	3.712045	10.21988	41.38361	18.24069	17.55332	0.01527699	1.436425	0	0	0	0.942081
TCGA-5C-AAPD	20	0	1.783496	3.485492	7.768394	2.591019	10.19919	19.91093	0.4319267	76.91212	15.48612	1.032302	52.06454	3.053991	5.64679	97.3103	0.007987061	0	0.573263	5.747409	6.94675	52.12739	25.14124	4.462752	27.31798	36.41149	0.315797	0.9234156	2.127019	0.1342363	46.32884	40.60448	3.945323	0.03309556	1.18815	1.037028	10.53888	0.02670571	1.493768	5.62851	19.49683	7.593826	9.469032	0	1.00395	0	0	0	0.7283375
TCGA-HP-A5N0	752	1	1.840467	1.884072	5.698167	6.990307	1.726884	10.40542	1.132204	29.74052	11.36114	17.89414	14.3232	1.850498	23.73668	32.43879	0.006327439	0.01482637	1.457421	3.644403	8.975825	45.79242	31.84719	0.009353022	68.68204	62.66335	1.131435	1.14511	0.04236155	0.00443098	33.49232	49.11196	4.196002	0.04661097	0.1337588	0.1149312	0.01326293	0.01057828	1.90071	5.099029	56.80995	3.564002	4.191883	0	0.4001098	0	0	0	0.8828056
TCGA-T1-A6J8	23	0	0.4275503	1.59317	9.103213	1.908354	2.71033	11.51985	1.573878	27.75259	6.87701	4.840849	10.56259	3.179008	3.184779	21.82257	0.1148068	0.00213503	3.64946	3.488786	40.29035	22.35848	12.06122	1.196008	17.2339	18.13303	0.08763122	0.5728046	0.3741428	0.007656848	29.61951	31.98915	2.465199	0.04027248	1.73354	0.1324028	0.1317825	0.003655909	0.994621	9.629973	17.77743	6.102938	3.942632	0	0.2571671	0	0	0	0.1246333
TCGA-XR-A8TC	1339	0	0.5401617	7.465091	6.555051	1.289008	3.36452	10.19383	3.718902	17.5131	16.04025	4.461408	11.75461	11.54541	9.650664	30.55492	0.04990497	0	5.670656	5.065651	27.8536	21.84426	12.11701	10.43134	34.63828	27.32994	0.1007325	0.3988531	0.1319935	0.003883051	23.35375	21.49433	4.204007	0.1608355	0.3473137	1.00719	0.04068	0.02781055	1.848236	6.646331	39.64673	2.145386	1.049577	0.008117675	0.1646263	0	0	0	0.0859599
TCGA-DD-AACK	9	0	0.413667	2.585939	10.73961	1.924765	4.136348	24.05931	2.266699	28.895	15.92721	0.959161	18.75275	1.225409	2.179748	39.46584	0.005175959	0	3.158956	3.065488	28.21084	7.849862	6.756793	0	35.79475	30.20632	1.368943	0.8857193	0.0413905	0.003624621	5.939445	11.11099	2.177169	0.04646925	0.1864143	0.8652937	0.002712329	0.00346129	1.66901	7.46176	19.26701	4.488005	3.063272	0.003788709	0.2145392	0	0	0	0.3398357
TCGA-MI-A75C	291	0	0.1392337	1.22435	4.434108	1.231766	2.872111	8.459054	2.619463	54.44163	9.232162	0.02852141	14.55492	0.9902801	3.496585	48.39981	0.06058505	0	1.423897	5.494402	25.45083	4.758602	1.860291	0.02686648	4.032776	4.383126	0.01294836	0.05770734	0.02478732	0.008485302	3.821575	3.165923	0.2788091	0.03905114	3.125947	0.7907033	0.03174805	0.00405147	0.6950672	2.468543	14.85368	6.745091	1.918938	0	0.299008	0	0	0	0.2209893
TCGA-DD-AACP	415	0	0.4706037	2.508661	3.841153	3.898117	8.730501	34.06002	9.771693	35.16775	9.403616	0.3049392	16.32515	1.226019	4.743847	39.33854	0	0.002960249	3.136294	6.122323	5.904482	3.565191	4.966346	55.26486	5.80979	5.993263	0.06750108	0.2166005	0.70201	0.1831317	3.098419	5.383517	0.5859846	0.06281818	1.418408	24.65559	0.08738702	0.002534485	2.00169	5.705804	27.40834	4.183163	1.453912	0	0.4208646	0	0	0	0.3732605
TCGA-DD-AACT	1562	0	0.7186736	1.088375	5.386353	3.266212	2.562264	8.81616	1.918719	53.65405	9.080849	3.040101	14.80447	0.8267216	1.778268	44.00583	0	0.04813204	2.433562	7.166688	36.83638	34.38922	16.28449	0.07176819	17.31314	16.57999	0.03591919	0.2134428	0.06667718	0.00784617	37.80439	27.3545	1.509757	0.01031706	0.06140654	1.032649	0.0939415	0.06368717	1.175138	4.679187	18.49556	4.503033	4.185038	0	0.5400118	0	0	0	0.2554298
TCGA-DD-A73E	44	0	0.4146203	4.600996	6.318231	0.705063	5.219282	15.23202	26.65349	80.20108	26.35967	1.584853	16.45491	0.9781858	11.63136	43.92303	0	0	4.048021	4.158869	6.184816	1.357546	2.857869	0.01032819	14.08311	14.55196	2.048322	3.667285	0.1481312	0.01957186	3.752833	7.268664	1.539484	0.1576292	0.05470549	0.2068232	0	0.01868992	2.231693	12.6078	49.17639	1.538193	0.9610559	0	0.06196343	0	0	0	0.1146881
TCGA-BC-4072	1490	1	1.076001	7.819434	7.091268	6.354085	9.793725	10.62114	12.7469	26.71981	31.88286	0.5756125	13.66652	7.545293	2.963191	45.71347	0.004026901	0	3.26619	2.426689	11.09131	106.2416	48.67782	0.001984146	89.46699	93.87591	2.022498	2.043464	1.664012	0.03242952	43.77173	42.43573	7.261313	0.2317507	5.536382	0.1842155	0.3334108	0.01211799	3.315937	9.364418	18.66925	9.343332	9.583727	0	2.364711	0	0	0	0.749112
TCGA-BC-4073	849	0	0.9819393	6.075051	14.42689	4.522771	6.353325	16.14779	1.16296	50.46614	23.93702	0.7398701	28.98871	2.595628	1.123138	36.90248	0	0	2.77962	2.442738	10.11955	41.40556	26.01853	0.006869478	43.53841	34.46994	0.2367194	0.2320123	0.4131131	0	30.63141	18.3398	7.819948	0.06204945	1.997573	0.547122	5.737553	0.01553878	3.839414	8.692962	19.95668	5.611616	12.03663	0	3.949287	0	0	0	0.6780558
TCGA-XR-A8TG	898	0	0.592674	5.954312	8.349316	1.732023	6.828547	10.03689	0.2366041	122.2187	17.2849	2.98729	20.10469	6.598014	29.37791	32.11415	0.005721433	0.008937591	3.532126	3.418198	19.33309	36.30683	21.31652	0	27.79433	26.57417	0.3688769	0.5600008	0.08724891	0.008013212	17.65501	25.91376	6.331446	0.07902532	0.2598145	0.265583	4.13148	0.1052167	2.132317	8.257826	25.98172	5.964842	2.938468	0.08375972	0.4125283	0	0	0	0.2921719
TCGA-RC-A6M6	9	0	0.2980023	2.525614	10.85897	1.37738	13.10737	21.85053	4.34504	34.30034	11.28592	1.776192	40.65946	1.871192	2.125808	35.63788	0.005533702	0	2.076736	1.876291	3.51095	17.94424	9.151864	0.02181265	14.55807	15.43951	0.01576899	0.06543135	1.010575	0.005812713	28.60426	41.76913	2.045508	0.02547745	1.174129	0.1489094	1.287509	0.009251303	1.414345	5.485111	33.74803	4.560862	2.342773	0	0.3435176	0	0	0	0.3784624
TCGA-BC-A69H	444	0	0.2274194	1.961262	6.113638	2.423405	3.170775	27.7852	4.928267	9.728387	8.401492	0.5788503	20.44871	0.9589843	4.077616	39.3334	0.00663015	0	2.021679	4.162345	4.982806	34.1577	13.03194	39.93695	11.56612	18.11259	0.01180841	0.01742131	0.02466009	0	13.47808	25.84078	1.443264	0.02136789	4.05939	1.552204	0.03474361	0	1.253497	2.941257	15.3603	5.54807	6.559356	0.0582378	0.3809052	0	0	0	0.6529693
TCGA-DD-AAC8	16	1	0.318525	2.399968	3.289276	1.920709	5.25544	19.56214	6.204791	48.60828	18.55352	1.197711	15.90439	1.117331	4.634431	54.41451	0	0	3.502919	5.697583	3.388932	7.233621	5.123379	0.006267858	12.12816	13.06862	0.02039046	0.04595965	3.151099	0.03563266	15.04218	12.45427	1.278209	0.01464187	0.1244965	0.1711563	0.4066286	0.008506748	1.921414	9.129777	36.08458	9.832076	8.142548	0	0.3237186	0	0	0	0.3016029
TCGA-DD-AADJ	1066	0	0.2389384	3.609584	6.005379	0.9612659	2.892054	12.32275	0.790727	23.37217	16.19033	0.4089628	20.21619	6.858009	18.71638	42.36813	0	0	1.897846	4.390097	5.584652	1.856363	1.441358	0.1056091	9.372473	10.96852	0.2767608	0.5133255	0.7274492	0.05315914	9.723855	4.569831	0.5041251	0.1315762	0.5034431	0.6789097	0	0	0.9336466	3.093768	13.27532	0.9107109	1.521398	0.01307428	0.3236849	0	0	0	0.2035977
TCGA-2Y-A9H9	697	0	0.4069608	3.865739	4.708921	1.204342	3.549341	6.887205	0.3261637	42.72947	19.75753	0.7167192	14.58777	8.555568	27.05154	40.08514	0	0	2.368308	2.092857	5.788476	6.638786	5.188858	0.002405719	21.44948	20.03109	0.01913079	0.1026336	0.05992767	0.001709558	25.41038	14.09747	1.409566	0.01123964	0.1223271	0.4959814	0.02046839	0.003265045	1.1551	4.508522	16.73957	1.373597	3.049784	0	0.2597937	0	0	0	0.1914504
TCGA-ED-A5KG	854	0	3.448757	10.0901	11.72113	9.369711	6.917911	25.84663	3.293948	43.40706	33.3387	0.8274997	22.84923	4.224973	4.540011	53.29066	0.00729641	0	6.205582	7.032974	29.12185	48.06182	44.06182	0.01438043	52.72944	46.75389	0.9122511	2.353359	0.282237	0.01277383	29.11463	43.88683	17.85052	0.2284327	2.833489	1.452939	0.2217629	0.02195679	6.354925	11.64431	46.24748	12.03174	25.33381	0	1.27724	0	0.01297938	0	2.455168
TCGA-DD-AACO	1876	0	0.2564898	3.987878	18.2771	1.501611	2.431191	2.175419	0.1065091	46.20253	14.03921	1.657423	20.99675	4.373831	5.696475	16.57956	0	0.004358598	2.068063	6.519091	25.36062	13.77156	12.86891	0.2859547	6.418967	10.49087	0.1073379	0.6268374	0.02075547	0	24.50736	5.569468	1.19719	0.01541532	0.2097167	0.1351481	0.1403635	0	1.000091	2.712062	4.856122	3.728986	2.725172	0	0.2323765	0	0	0	0.305322
TCGA-G3-A25Z	655	0	0.6104686	1.911703	3.930751	2.02714	3.514356	9.106208	0.7283831	20.66139	7.127165	0.5860537	14.15713	3.626904	5.575041	36.79716	0	0.001741975	3.153371	3.05785	11.09606	18.02382	10.06298	0.004395608	12.88204	15.01791	0.03972138	0.2725002	0.1758585	0.0156181	7.086922	13.30167	1.315064	0.1047362	0.1396937	0.5281354	0.6731787	0.007457159	1.170335	5.90607	9.985307	4.396107	4.547989	0	0.2184225	0	0	0	0.1098236
TCGA-DD-A4NV	2398	0	2.759375	3.829527	8.363659	2.698651	3.849823	8.532806	4.048091	47.41806	18.36536	9.297743	18.97252	6.069586	12.9189	35.5342	0.005247645	0.038938	4.399106	3.912125	11.41485	52.5367	27.39691	0.005171269	34.54918	32.49549	0.1214999	0.6618555	0.1483369	0.01102446	28.48539	42.58328	3.166348	0.1280503	0.14791	0.928467	1.154956	0.09650375	1.521132	6.553853	16.34656	3.147812	4.628747	0	0.6818701	0	0	0	0.2344802
TCGA-FV-A2QR	581	1	1.100541	2.346199	6.623787	2.976662	3.775272	11.12027	2.945205	56.15031	8.801158	1.715079	20.03123	2.889723	7.82906	41.75327	0	0	2.39052	6.767315	10.92914	36.3407	24.46925	0	40.89016	41.42577	1.051	0.8864552	0.0584983	0.008811173	11.86293	20.90567	4.528123	0.153514	0.06895894	15.57916	3.982451	0.008414126	1.783048	6.98965	25.64171	3.992657	2.318124	0	0.5093995	0	0	0	0.1491595
TCGA-G3-AAV7	361	0	5.371309	6.836891	5.161374	4.688959	12.6579	38.21621	1.827286	71.58976	10.37434	0.4251009	35.36919	1.749298	0.5169994	30.30801	0	0	6.39844	8.019831	28.33582	86.40316	41.0168	0	36.83835	38.42173	0.02137143	0.041602	10.06678	0.7562751	15.0319	25.37072	6.972192	0.0491081	1.925972	2.54286	0.6218199	0.011145	2.222026	8.175094	27.85191	81.18907	11.63842	0.02927822	0.7711193	0	0	0	0.7720446
TCGA-2Y-A9H4	1452	0	0.2876383	1.743951	11.50111	2.324423	6.66354	13.45087	0.1968263	57.17885	13.04837	0.6280488	18.11832	5.986468	9.405335	50.01969	0	0	1.585834	2.276318	3.656538	7.606911	4.39225	0	14.19812	15.80227	0.06534145	0.2237863	1.166372	0.1926876	14.52142	9.429718	0.9239935	0.02010859	0.1778178	1.833464	0.2288722	0.01460355	0.9902901	4.447707	13.80682	5.87383	4.144585	0	0.1650345	0	0	0	0.2310016
TCGA-3K-AAZ8	396	0	0.1991045	3.272364	5.184081	0.8975384	2.113607	8.739705	2.775796	21.51513	13.83031	2.269893	14.41301	1.302815	9.59659	67.36381	0	0	2.843164	3.560019	18.01101	4.260744	2.773624	0.00280401	5.568	6.630331	0.03243358	0.1457938	0.03598297	0.003985186	14.90558	8.866455	0.7489289	0.007860283	0.05346735	1.554351	0	0.003805606	1.390765	3.772374	36.34872	2.437358	2.531382	0.008331192	0.1119062	0	0	0	0.2542837
TCGA-CC-5261	97	1	2.453427	14.42529	14.12574	6.516744	9.854376	22.25045	0.904958	120.0419	29.13201	6.136905	21.0177	4.345938	10.16896	39.33689	0.1112259	0.003341322	5.02106	5.231925	23.92696	238.2907	102.056	0.02950961	116.2894	125.0142	0.1980953	1.079099	0.4773371	0.04793188	78.29322	95.64479	24.09291	0.153627	1.178979	2.722514	5.200825	0.2660496	4.974674	8.915866	47.12666	7.082492	6.882792	0	0.8313243	0	0	0	0.72559
TCGA-ZP-A9D2	765	1	7.240816	14.53252	4.102812	2.622501	8.784773	26.19229	3.451303	20.94623	20.64645	10.70499	23.21911	3.839841	6.607075	65.44452	0.005340188	0.03336815	5.882069	7.653864	30.83815	93.66621	44.40802	0	61.78538	63.19468	1.750018	6.273979	6.95575	0.1121888	22.5009	28.43407	8.02939	0.05163165	7.839501	1.710054	2.568921	0.02142668	3.025223	18.33641	48.79013	9.629192	7.638355	0	0.7865516	0	0	0	0.2240062
TCGA-2Y-A9H5	555	1	0.9460691	8.090458	8.601771	3.404541	4.957757	11.77896	0.6942653	40.96425	13.09937	3.61161	16.02175	2.210216	7.233526	36.27854	0	0.01729362	3.130835	4.28521	34.6165	136.5974	53.13514	0.05610576	38.30451	41.58687	0.1554817	0.4737341	0.23529	0.004430003	44.3054	39.97793	7.056022	0.1281519	0.5497761	0.4638794	2.095081	0.04441898	2.85151	4.089764	23.27846	2.690437	2.686205	0	0.3073336	0	0	0	0.3980402
TCGA-G3-A25T	1553	0	2.00363	8.39712	14.76401	2.202822	5.909315	33.62967	5.384751	108.528	17.95071	2.017084	37.20231	2.409983	0.2281989	62.5521	0.01581594	0.01029436	1.115387	1.541664	13.6656	155.0692	75.24432	0.002597625	45.43589	62.80081	1.111715	1.01124	1.068665	0.02399711	37.38808	43.56333	10.05974	0.1699073	0.4003834	0.1489599	2.464281	0.01586475	1.993441	7.200959	19.08608	3.706344	5.45851	0.01543598	0.4858239	0	0	0	0.2451825
TCGA-DD-AAEA	575	0	0.2128643	1.653478	19.69318	1.884455	4.974458	8.170269	1.91928	19.27342	15.88961	0.2821892	19.59844	3.338865	18.8174	46.3848	0	0	2.838434	4.536852	3.514465	7.612889	3.352141	0.006370304	7.543629	5.926803	0.004605275	0.2547864	0.3558447	0.03168818	12.80295	5.695047	0.9523885	0	0.2530627	3.879168	0.5148997	0.004322893	1.268235	5.070571	12.05449	4.405043	1.737516	0.01892726	0.3888296	0	0.04599729	0	0.2475839
TCGA-RG-A7D4	1098	0	0.303434	4.924947	5.995044	1.311064	9.038116	22.81329	4.77906	3.24234	16.71718	0.09464832	15.45663	0.8123722	9.050167	35.07038	0.03050437	0	2.579365	5.250539	13.8666	7.360473	4.696583	0.02630285	7.358556	7.638138	0.07062746	0.1728299	1.205487	0.02937221	5.478356	6.037442	0.6943229	0.02106656	0.4119854	1.082507	0.0799252	0.007649631	1.889599	9.188176	34.62424	5.928591	5.788414	0.01116433	0.5469182	0	0	0	0.7371462
TCGA-DD-AACD	381	1	0.2942615	0.6554561	6.71798	1.578017	1.245228	2.999962	2.082345	27.98859	5.977055	2.499805	16.78569	0.7709715	4.69554	27.322	0.02237962	0	1.816245	2.010258	7.975027	20.5137	12.85902	0	14.49405	15.06584	0.007971698	0.02695205	2.241889	0.04701602	13.62652	9.03883	2.031394	0.1820319	0.1051319	0.2810385	0.02345494	0.0199544	0.6583388	2.251193	9.313633	5.226593	6.787168	0	0.425697	0	0	0	0.353737
TCGA-DD-AAD8	1219	0	0.4179136	3.691749	9.019355	2.205922	4.594792	4.990402	0.1363692	61.67276	22.92457	0.4403178	17.31481	4.482831	28.25706	35.86121	0	0.003524555	1.418303	4.529989	4.27781	56.30877	21.80921	0	24.55981	14.19063	0.03536221	0.2252837	0.02014054	0.003160024	21.50855	16.75688	3.7484	0.00415517	0.2685115	0.7346497	0.1135041	0.01810577	2.355698	11.21538	14.37717	1.412972	0.9281711	0	0.1600714	0	0	0	0.2057474
TCGA-5R-AAAM	46	1	1.190829	3.559145	11.17648	2.777026	2.68852	9.59987	1.270741	26.56288	17.53573	5.368505	15.51373	1.308887	6.800999	32.34455	0.006957366	0.2227996	2.624076	2.086021	13.01221	121.7342	62.29496	0.003428053	46.67545	44.39177	0.2279979	1.604167	0.08021912	0.002436053	81.40626	67.69578	6.486407	0.02882887	0.08715563	0.9267367	1.604165	0.05350444	1.48775	5.653843	15.93921	7.04886	15.71519	0.030556	0.735026	0	0	0	0.2410872
TCGA-EP-A3JL	303	0	0.5719555	1.529611	8.873869	3.391105	3.145766	13.85288	1.562949	27.76521	8.620909	1.284527	14.52053	1.302153	3.279734	36.07853	0.00629234	0.002457355	1.895059	3.498412	21.25503	27.80623	15.81052	0.0465057	13.03482	18.23973	0.01793083	0.1591368	1.92846	0.04847041	25.77027	27.5579	2.77279	0.05794052	0.2660337	0.1947226	2.38068	0	1.040125	3.054537	12.09685	7.854683	8.35711	0	0.4051688	0	0	0	0.4016575
TCGA-DD-A73G	3478	0	0.1943952	0.5265157	13.22166	1.166091	0.6205057	15.81675	0.2649325	35.21451	3.57919	3.536478	38.37345	4.660251	14.7276	48.96949	0.01218789	0	1.775275	3.203138	2.401278	25.91494	11.07791	0.006005252	12.56578	25.94529	0.006512052	0.03202477	0.1110621	0.004267468	49.3743	28.38419	1.100576	0.02244547	0.3149003	0.06969374	0.1596688	0.01426309	0.4591939	0.6646543	7.922128	2.017818	5.129159	0	0.307806	0	0	0	0.694631
TCGA-G3-AAV4	27	1	0.4150481	2.220168	4.780996	1.234318	5.42974	13.3262	7.641759	13.18951	28.4161	0.03350818	14.49866	0.7617035	19.84648	44.51605	0	0	3.14537	2.313283	7.125611	1.625588	2.996319	0.007014199	16.59812	16.4369	0.01267691	0.07013491	0.03706336	0.004984449	8.031331	10.79761	0.5526052	0	0.02229133	1.005567	0	0.004759841	1.729828	7.95631	33.68797	3.471205	3.637661	0	0.183877	0	0	0	0.168758
TCGA-ED-A459	910	0	0.9738269	2.549181	14.80089	3.515313	6.525882	16.91301	1.388965	49.17875	15.47162	1.837377	35.44825	3.860223	2.268807	36.99014	0	0	3.678811	2.234257	25.8293	24.98444	25.76417	0.002843251	20.39404	19.6696	0.04110935	0.1099279	2.669957	0.1091059	13.55573	16.5848	2.31835	0.2337951	1.658094	0.1941015	0.1935281	0.03087092	1.606094	5.687206	17.46794	24.99852	6.70647	0	0.5495621	0	0	0	0.4841122
TCGA-DD-A73C	701	0	2.989869	1.742093	6.611103	3.343758	2.402136	7.052556	2.384802	21.7893	21.35376	1.851146	7.99492	4.393302	12.64591	31.85496	0	0.00214095	4.251079	1.761406	1.872177	15.54518	16.7693	0.0135059	34.46982	25.26017	0.07811041	0.4321452	0.0611707	0.0095976	16.28972	18.89209	2.389452	0.262497	0.04721437	0.4204381	0.0287278	0.02016325	2.430181	6.093898	14.37042	2.147377	5.008541	0	0.314952	0	0	0	0.1899678
TCGA-MR-A520	229	0	0.6496594	1.175104	3.70457	1.481868	1.940261	5.314584	2.776309	47.80189	10.74434	1.507522	12.96707	2.068687	13.20617	22.15875	0	0.01612985	2.76791	2.10107	9.033751	3.085672	3.123247	0	9.70514	9.680552	0.1618324	0.4399162	1.788568	0.0289232	9.614959	7.672569	0.7862653	0	0.06929445	0.2897649	0.006183838	0.001972848	1.151566	4.594791	10.02815	3.114609	1.947018	0	0.182001	0	0	0	0.1183709
TCGA-G3-A7M5	447	0	0.9253329	4.069426	7.171731	0.9513279	2.404023	7.509185	1.276908	47.05778	14.13058	0.1615826	8.963248	4.737286	7.808872	41.97101	0.006089619	0.002378186	1.905423	2.141424	4.753937	1.326271	1.421011	0.003000495	4.655346	5.389971	0.004338286	0.02400153	0.9286356	0.05543771	11.92736	5.155429	0.2600798	0.08130707	0.05721396	35.46942	0.02552888	0.006108414	1.37247	2.928598	10.48504	1.892188	2.305331	0.008914983	0.2535836	0	0	0	0.08884966
TCGA-MI-A75G	698	0	0.2303045	2.561179	38.43447	0.7811378	1.943267	6.354783	2.45882	22.75029	16.26441	0.5654304	12.97167	4.474212	12.58804	42.78809	0.08663563	0	2.402941	2.82608	6.694671	2.64174	2.553867	0	10.29909	9.777264	0.009643721	0.04979688	0.823704	0.02275095	6.603727	5.511993	0.8470422	0.009971872	0.07630969	0.4990493	0.1418725	0.007241918	1.222201	3.913696	17.5594	0.9289384	1.011254	0	0.09812546	0	0	0.009685119	0.08394042
TCGA-CC-A7IK	262	1	0.4573102	5.635635	11.96765	1.021997	19.24805	15.09757	13.82576	10.1683	11.95771	1.551503	12.22825	1.420788	2.721755	43.58874	0.005673341	0.004431232	4.979528	3.784273	19.36497	3.128456	3.107217	0.3578093	16.81025	15.08997	0.01212518	0.06149225	3.27915	0.3158478	5.766516	7.394514	2.596753	0.0444046	0.1643506	0.08396686	0.005945939	0.007587802	2.855779	15.27392	28.50893	1.871742	1.90791	0	0.1268745	0	0	0	0.05690851
TCGA-G3-A5SJ	698	0	0.5170553	6.430576	4.49456	4.964431	7.801387	15.55685	0.8470159	40.69197	18.51572	0.4135433	20.69655	3.536604	6.831607	59.90363	0	0	1.574455	3.290675	15.59831	24.83829	16.97839	0.02539275	25.30615	24.50747	0.9821071	0.4125905	1.411249	0.06766749	41.70415	37.47625	3.752606	0.1008408	14.58128	0.3163634	0.8776916	0.002153942	2.481747	7.790598	23.213	7.125614	4.57258	0	1.326373	0	0	0	0.5345694
TCGA-DD-AADC	425	1	0.4869686	3.602643	9.232035	1.565434	12.17681	14.99832	5.901458	13.186	15.61094	1.210868	10.28894	2.009862	23.80723	34.98337	0.0302064	0.00393218	3.15522	2.981649	15.97367	27.4213	10.95871	0.426657	29.09874	27.35612	0.05379811	0.1124409	0.8351296	0.01410196	21.57075	17.24277	2.20513	0.1993363	4.059902	0.8263877	0.886418	0.01009988	3.120276	9.297576	13.53648	4.6748	2.414088	0	0.3377569	0	0.05373333	0	0.3856316
TCGA-DD-A3A7	419	1	0.3046171	0.490425	5.152275	0.6034639	1.976543	3.147308	1.433921	20.79972	3.941133	0.5182765	24.49483	1.753361	10.85591	51.75053	0	0	1.418144	3.918193	4.405632	18.96095	7.575967	0.004419953	10.26515	18.6591	0.003195311	0.01767803	0.006672926	0.02512735	14.77071	15.46473	1.159746	0.004130049	1.2923	0.01206956	0.04700744	0	1.193564	5.16063	6.675154	1.544334	1.567785	0	0.1245159	0	0	0	0.6462309
TCGA-DD-AACE	2184	0	0.6571369	1.729867	2.272706	0.6084499	2.285217	5.744353	3.753374	63.80137	12.07319	3.026265	7.38663	1.63325	16.84623	25.74722	0	0	3.610332	4.997558	15.01651	4.966778	4.587113	0.02025669	22.35262	17.85499	0.02343063	0.06751548	0.01529104	0	7.407114	11.75875	1.305302	0.03028489	0.03218818	3.506965	0.02585227	0	1.4987	4.962575	36.44061	2.692978	1.514853	0.01203722	0.2187521	0	0	0	0.1424607
TCGA-2Y-A9H3	1516	0	0.5741027	1.495368	10.28818	2.229167	1.202201	8.71014	3.439259	39.6906	7.975041	1.983949	19.32395	2.765872	23.01498	38.03015	0	0	1.722604	2.86869	9.958	18.08356	10.96353	44.91285	19.81346	26.78744	0.02529284	0.1299372	0.07545757	0.007103514	51.17569	24.96121	1.564999	0.07472426	0.595653	0.150131	0.43588	0.003391709	1.026035	2.568145	12.45736	3.766487	6.163389	0	0.3950301	0	0	0	2.136777
TCGA-DD-A4NB	989	0	3.080721	4.700654	9.545023	4.019484	3.20428	8.561877	3.642962	49.45064	17.79929	5.244763	14.76497	8.625383	3.599683	34.12893	0	0	4.392222	2.197565	2.468367	960.6574	374.5708	0	157.143	182.6456	0.09282993	0.8684943	2.420903	0.1135058	101.8752	155.2653	50.11154	0.3189868	0.2538089	0.1453889	0.8393792	0.07013537	2.494069	6.648941	17.28842	6.664873	8.562405	0	0.5097729	0	0	0	0.4926865
TCGA-G3-A5SI	768	1	0.8418753	6.032899	7.764121	0.9010084	8.878753	11.98619	0.09047272	48.44558	26.446	0.5718176	18.64896	11.06722	15.71581	29.37377	0.00726151	0	3.794789	3.134111	14.97439	9.373626	5.555159	24.63392	16.60467	14.2288	0.03621204	0.2218081	0.01080334	0	17.49123	6.616387	1.108293	0.02340266	0.04548284	0.02931059	0.0837146	0.01456784	1.789403	5.543988	18.05457	1.598591	0.7330586	0	0.05879678	0	0	0	0.09270446
TCGA-DD-AAE6	141	0	0.08185669	2.235966	10.72778	0.7729759	6.069342	15.55292	1.094784	3.920343	12.83763	0.2297975	11.61885	1.744334	4.961628	21.04122	0	0	1.803645	9.898566	6.454561	1.996664	0.8323379	0.02286379	5.499198	4.627579	0.007083809	0.01524099	0.01232789	0	3.028208	2.180023	0.6243908	0	0.08304207	3.371442	0	0.004432968	1.098024	3.319107	21.80911	4.262719	0.4433485	0	0.01789175	0	0	0	0.03626974
TCGA-DD-AACG	469	1	0.5087553	2.601526	16.92955	0.8956976	2.517801	4.719566	3.805238	4.53606	13.3313	0.02510397	17.42366	1.689087	4.821152	24.47587	0	0	2.861794	4.082031	11.59524	0.5713666	1.218167	13.1877	5.384978	5.09273	0	0.02752321	0.127787	0	1.870664	1.638301	0.2108491	0.06944552	0.4330182	0.005637387	0.008782399	0	1.106435	3.802656	6.228153	4.126854	3.172303	0	0.1292406	0	0	0	0.1146221
TCGA-5C-A9VG	328	0	0.9822865	1.428956	13.73165	1.379473	4.902421	32.33613	10.09162	16.11207	19.63779	5.003149	17.42032	2.699216	6.278233	42.66421	9.953097	0.004970581	5.027349	7.293085	1.144793	135.0656	60.3755	3.392747	72.4421	78.6537	0.06347133	0.2361933	0.2508989	0.00668474	37.8155	60.15077	7.143515	0.1259883	0.1295464	0.1455616	0.3868397	0.002127838	1.661087	7.674603	22.23096	1.855249	2.714313	0.01863296	0.2453741	0	0	0	0.4352396
TCGA-DD-A1EE	349	1	0.4108517	1.689849	5.165437	1.12353	3.559705	12.765	21.65127	94.33363	15.17364	0.5789567	14.92425	1.442589	4.024046	34.10118	0.009394438	0	3.796659	10.63749	27.2754	17.87947	9.171071	0	21.69638	17.67176	0.01840482	0.03702709	0.02096493	0.01973621	10.34302	13.10333	1.983572	0	0.05148722	0.02844	0	0.007852861	2.133249	9.065077	30.13985	6.001568	4.324022	0	0.2662352	0	0	0	0.2270191
TCGA-BC-A110	2116	1	1.327376	2.180744	2.672141	3.415048	3.128352	8.085451	0.7411881	140.6224	10.43582	8.506252	16.28194	1.371206	2.813687	26.81757	0	0.09099341	2.452176	2.44491	12.6986	52.68008	27.49355	0	23.5348	30.65475	0.2814616	0.7419914	0.199698	0.02837646	42.24696	47.82691	3.833535	0.009328174	0.9041947	1.57429	1.507636	0.04064665	1.117518	3.303256	8.842646	8.349444	11.71604	0.2669496	1.425695	0	0	0	0.1385681
TCGA-GJ-A3OU	879	0	2.914187	5.336146	3.008125	7.05886	4.072752	16.64717	1.630749	29.24095	18.77099	4.137661	21.33556	1.836104	1.514301	48.81103	0	0.006493039	4.590018	3.741837	34.21462	140.0763	66.96261	0.01228815	69.70511	79.24648	0.08291221	0.4942066	0.2813683	0.02037522	74.12504	124.8294	15.59842	0.07654778	1.425401	0.6655117	14.04459	0.01389791	3.103842	8.023988	18.211	13.18464	25.80067	0.03651019	2.795028	0	0	0	1.925492
TCGA-G3-A25U	1636	0	0.4328558	6.914364	8.938714	2.04443	7.377305	13.11714	0.170948	40.8798	23.74284	0.7399228	16.28045	11.01133	12.29228	27.18137	0	0.002171045	1.87507	3.086692	5.355784	4.382996	3.031754	0.002739151	15.76157	12.84809	0.05544589	0.2574542	0.002067686	0.003893005	12.31548	7.165252	0.9092156	0.00255949	0.08705102	0.0934974	0.02913163	0.01115274	2.241683	7.621562	17.19862	3.52145	1.139957	0	0.2765096	0	0	0	0.1115274
TCGA-G3-A3CG	673	0	0.9557691	2.87586	7.18031	1.994148	2.276126	7.275639	0.807413	74.78156	9.553409	1.385974	15.58433	2.719552	6.73628	31.72772	0	0	3.288725	5.146153	16.04812	26.81493	14.19056	0.01095431	21.07868	20.63785	0.02375755	0.1168341	0.03031971	0	15.70498	19.74727	5.210027	0.06482683	0.09283497	0.1246371	0.0932017	0.01486721	1.224996	4.945963	18.93887	3.391797	2.099419	0	0.3400285	0	0	0	0.1689455
TCGA-CC-5260	87	1	8.454115	10.43917	13.57634	3.701058	15.93222	34.92585	10.956	66.9452	12.80894	15.15586	39.28949	2.226493	0.06627228	58.51356	0	0.007175117	2.620127	1.71381	52.98055	562.0521	232.9336	0	103.2405	124.402	0.6348091	1.182761	1.400872	0.07719628	44.32809	74.00723	29.06795	0.1649484	1.46725	0.1483204	32.80175	0.0307157	4.449507	9.510619	28.8931	20.82953	12.65866	0	1.452227	0	0	0	0.5528826
TCGA-CC-A7IJ	382	0	4.165469	5.281546	0.0205823	8.770797	22.29636	48.44065	4.803886	53.16609	17.96696	0.6093477	22.63562	2.068279	0.1298946	96.91887	0.07202158	0.01730872	1.82445	1.468321	4.875472	447.7418	437.5669	3.049124	30.00972	45.05278	0.04144161	0.05276972	7.350108	2.24631	615.0882	448.333	133.6167	0.306084	2.333631	0.1267198	0.2206401	0.1630118	3.554067	7.313615	25.29118	27.38362	32.23563	0	2.53558	0.01084662	0	0	1.212484
TCGA-DD-AADU	554	0	0.1390313	1.757225	2.986187	0.6881057	2.069909	3.319523	1.076309	17.19583	14.06687	0.2793141	7.833799	0.9298925	12.67537	36.82824	0	0	1.118308	1.602086	15.80305	1.539435	1.026712	0.003385005	7.916061	5.701127	0.009788466	0.03384663	0.2606322	0.007216383	9.958153	4.659506	0.7028161	0.05060771	0.1775011	0.6285528	0.007200094	0.004594134	0.902427	4.651075	9.88876	3.754216	1.361062	0	0.1801245	0	0	0	0.1440887
TCGA-DD-AAE1	552	0	0.2173206	3.165711	8.310255	1.572012	3.973278	18.08187	3.15613	35.76255	10.55032	0.2937458	10.89761	1.470574	15.93406	43.53298	0	0	1.931904	5.947766	11.03548	4.75627	2.055954	0.02601466	11.59599	9.188009	0.01880674	0.02312181	2.732889	0.02772992	4.126832	6.913409	0.7997114	0.02430836	0.1102338	0.7755001	0	0.01471131	1.499383	6.037024	22.66805	1.588821	1.765563	0	0.1967884	0	0	0	0.160487
TCGA-2Y-A9HB	260	0	0.5425275	3.04223	14.30892	2.505553	3.297921	6.387984	1.428515	29.36132	10.67698	0.4512728	12.41253	3.077975	7.677091	39.37105	0	0.002167347	2.603444	2.39941	5.150162	42.4419	18.44732	0.002734485	18.59838	21.19608	0.05139776	0.1239508	0.02476996	0.001943187	19.65702	19.8852	2.090941	0.1354219	0.2085665	0.5936305	1.675124	0.007422494	1.228188	5.099567	19.33274	2.123918	4.121365	0	0.3509328	0	0	0	0.2530396
TCGA-BD-A2L6	1363	0	0.3995819	2.561195	24.21873	1.96973	3.928304	10.99192	0.1257663	160.346	10.18838	2.313865	16.10867	2.242544	17.68923	38.52465	0	0	1.245013	2.743758	4.074765	8.829537	6.679341	0	13.16503	14.91908	0.3781434	0.9550106	0.0122298	0.001644719	18.58069	14.29691	1.903523	0.04541606	0.08458794	0.7742164	0.3938416	0.004711816	1.544964	4.372034	18.63237	1.614541	1.920511	0	0.1811162	0.009196557	0.01671186	0	0.1413545
TCGA-DD-A3A9	931	1	0.8093979	4.780358	10.30141	3.417694	1.383638	15.31335	0.1966976	67.41979	12.01811	5.68166	20.17595	2.712809	11.68249	42.08615	0	0.002610591	5.26827	2.766393	29.19235	93.82675	53.16827	0.03293715	36.21775	61.30808	0.02857344	0.2744485	0.154151	0.03510883	29.62583	59.98066	5.283884	0.2954573	0.7379603	0.4362157	0.5254436	0.00894047	1.871896	4.181873	22.02807	3.151738	3.555516	0.00978619	0.1134079	0	0	0	0.3230761
TCGA-KR-A7K2	829	0	0.4088198	1.657001	7.852598	2.294874	2.896116	6.949366	1.695741	21.75114	12.14038	6.553593	29.71048	1.785915	5.863764	52.37013	0.007543461	0	1.652582	4.484407	17.02912	40.30362	17.32575	0.3196479	17.68056	22.19867	0.04567911	0.1734348	0.2300678	0.005282536	35.0927	31.81286	3.751175	0.06946097	0.442958	0.1623929	0.1581183	0.02522248	1.188046	3.359208	16.6054	3.022675	3.107962	0.01104336	0.1367023	0	0	0	0.1788503
TCGA-CC-A3MC	363	0	0.7687425	7.455925	10.73849	1.732676	4.066794	6.83084	1.112984	123.8747	14.03618	3.333006	17.35773	5.078428	4.383368	21.99928	0	0.004618736	1.672747	7.880048	29.04904	106.1376	36.74025	0.03205036	54.17015	63.69101	0.03370199	0.1573222	2.722886	0.0848913	36.05234	38.04105	4.894454	0.08984453	2.70384	1.078085	0.6321488	0.003954437	1.194261	5.453781	17.43848	7.559017	2.238621	0.00865701	0.3442879	0	0	0	0.2642283
TCGA-DD-A73A	728	0	0.3366636	2.629912	6.820639	3.177368	2.705062	7.309144	1.729585	34.58878	11.6581	0.2719772	12.98562	1.678636	9.30943	30.14062	0	0.00275761	2.765917	2.488301	17.06544	4.814603	3.457958	0.003479204	13.72782	10.59663	0.9683581	0.4754431	0.01575795	0.002472401	8.165024	8.513138	1.066028	0.006502006	0.2930108	0.1282588	0.2220138	0	1.399699	6.240996	12.27073	2.702354	2.793422	0	0.5799146	0	0	0	0.2382454
TCGA-DD-AADG	1145	0	0.4226579	3.052533	5.969487	0.8888039	5.059846	9.379656	5.28677	37.91319	18.26398	1.328918	9.162198	0.8173744	11.64514	47.30293	0.006161051	0	2.719693	2.440211	2.184948	5.300016	4.1874	0.06982089	11.48632	12.06327	0.04169716	0.08701434	0.9441116	0.028044	5.763806	9.420597	1.365627	0.161685	0.009647514	46.38834	0.2130838	0.006180067	1.072795	6.176585	28.32274	1.263937	0.6880498	0	0.1092748	0	0	0	0.09551012
TCGA-DD-A4NL	1711	0	0.8755021	1.640081	8.684337	2.30171	2.381594	3.952308	1.888373	71.72828	14.32008	2.72065	7.594585	1.148596	7.812257	26.31312	0	0.109568	1.890754	1.909873	22.4741	28.01528	13.20104	0.01685842	22.68508	22.28561	0.1608741	0.4967113	0.1527098	0.009583983	21.77761	20.41455	1.845279	0.05670964	0.1232261	0.2255728	0.1219199	0.009152112	1.021978	4.176457	12.18926	4.888778	3.587873	0.06010711	0.3060621	0	0	0	0.2683233
TCGA-BC-A10Q	1135	1	3.089601	51.08924	14.7817	0.9879062	5.149476	17.81917	11.35433	64.62981	15.11417	2.804038	40.40752	5.209492	0.2598339	44.79168	0	0	2.453587	1.367982	42.79673	149.1758	78.47352	0.009258985	57.82025	59.17121	1.017425	1.252923	0.09784982	0.002193215	35.15208	21.07934	13.35629	0.02018727	0.1667435	0.2359792	5.258399	0.00837754	3.516572	11.06543	28.62276	11.18569	8.821154	0.00917001	0.7293797	0	0	0	0.6054677
TCGA-2Y-A9GU	1939	0	0.439115	1.04723	18.80479	1.251335	1.567478	5.578024	2.282323	12.50958	9.295472	0.4094062	10.47228	8.718344	30.39612	36.63246	0	0	3.547208	2.812	7.897343	4.642415	3.776617	44.91004	22.8326	19.51258	0.05261627	0.09703302	0.03662706	0.009851549	6.156894	5.16972	1.195831	0.5213973	0.1046374	0.06151661	0.02211595	0.002351905	1.3585	4.519633	11.83001	0.7763631	1.522259	0	0.1383185	0	0	0	0.1924286
TCGA-ZP-A9CV	1088	1	0.64434	2.786649	10.63165	3.779179	2.668643	6.526245	1.591034	49.5593	18.24523	2.848001	22.46079	2.446173	6.103151	24.91706	0	0.05202924	3.834263	6.386316	29.83207	53.98561	21.65519	0.006564392	23.02691	21.14954	0.1138941	0.9429891	0.02477611	0.004664806	40.02479	36.76292	3.180195	0.05213759	0.1303864	0.7439029	0.286238	0.004454602	1.625681	6.678139	20.55507	4.423375	10.39388	0.009751967	0.6010146	0	0	0	0.1700848
TCGA-DD-A113	2425	0	0.535469	6.455695	3.692797	1.423982	7.578281	11.69461	0.4220142	176.0078	16.77434	0.9889425	14.77976	9.023566	9.575953	22.39599	7.443881	0	3.293408	4.394312	37.77574	16.42231	10.37395	1.245043	38.80944	32.19541	0.02513304	0.06228206	0.02296288	0	32.09504	14.16447	2.949935	0.09339529	1.615859	0.6467401	0.3466329	0.001474498	1.041791	7.344244	19.0625	4.322384	3.088458	0.006455908	0.1360267	0	0	0	0.4463706
TCGA-2Y-A9GT	1624	1	0.7359735	5.894131	19.36217	4.2252	3.93357	27.94744	0.3824614	64.15166	25.41471	0.8549419	10.23928	2.281318	7.792943	29.36763	0.007398779	0.002889453	2.582311	1.714444	14.85184	24.5799	13.33352	0	28.41297	25.41323	0.05798035	0.2430119	0.0687973	0.01295304	18.49245	24.92108	2.906394	0.0374708	0.3012271	0.1742105	0.2869085	0.007421615	1.745378	4.900356	12.00331	3.830145	5.52718	0	0.5734076	0	0	0	0.3171054
TCGA-DD-A39X	1694	1	0.4492792	4.002555	6.049077	2.49937	1.688683	9.733811	1.034603	79.14138	5.244923	4.377409	20.88978	3.859766	2.275904	26.11332	0.04259582	0.002079374	2.295451	15.21539	39.7357	14.68041	12.67284	0.005246984	12.32326	22.22599	0.1536244	0.5176501	0.02772531	0.007457252	36.40984	35.29987	1.508078	0.04412551	0.3293326	0.3402882	0.05580314	0.005340911	1.41328	3.388094	18.88371	3.344014	4.152286	0	0.1786091	0	0	0	0.1845042
TCGA-DD-AACU	1567	0	0.505677	7.521913	11.8809	1.99947	3.112261	12.22924	2.728573	27.60829	14.07545	7.505508	13.23826	3.215661	6.364452	32.01745	0.01334156	0.03647207	2.522245	4.222423	18.23623	56.02278	24.05288	0.02300793	25.42665	26.60076	0.04989926	0.3658986	0.04217907	0.002335708	31.21553	24.76742	3.224455	0.05528272	0.2820338	0.6372523	0.3985045	0.008921828	1.37439	8.282221	28.65201	8.395114	3.623863	0.009765785	0.2803565	0	0	0	0.2068242
TCGA-WX-AA47	556	1	0.1130695	1.476167	14.70126	0.2196145	1.507202	1.19831	1.937655	35.22495	8.003557	0.542837	13.02098	3.624267	2.559041	36.34014	0	0	1.969956	3.559793	0.3846857	2.296016	1.526074	0.003530906	56.87071	61.93775	0.007657778	0.03530549	0.02931888	0.005018284	2.794085	4.557651	1.155418	0.0230952	0.2075945	0.2603296	0.03004173	0.002396076	0.3551247	3.081826	6.796056	0.8941103	0.1311213	0	0.01657838	0	0	0	0.09148652
TCGA-DD-A3A4	612	1	0.3966636	0.719272	12.26981	1.147879	2.921467	10.49864	2.533215	12.07745	14.31914	0.8115547	10.66594	6.287342	2.904247	31.68834	0.2176072	0	4.369105	1.896362	6.572134	4.012878	2.783902	0	102.7939	133.1472	0.0110732	0.051052	0.7954905	0.04789274	5.35887	5.387368	0.9417226	0.017175	0.04867835	0.250959	0.01303217	0.002078846	0.8356896	4.845175	12.06862	0.6862264	0.8394809	0	0.04794491	0	0	0	0.02267832
TCGA-DD-A73F	1085	0	0.5188114	3.529277	14.91299	2.024611	4.069186	6.41033	0.413754	96.35442	7.646134	0.7827507	14.77293	3.597204	17.61549	32.04887	0	0	2.501026	1.834497	9.522956	10.60743	6.829862	0.1215673	37.79493	32.07424	0.4260487	1.375862	2.980425	0.3699681	14.8804	11.30827	1.745567	0.03210257	0.3905439	0.8732086	0.1461542	0.001793384	1.34174	4.895182	11.54969	3.088673	7.492482	0	0.4570418	0	0	0	0.5869258
TCGA-DD-A4NN	899	1	0.5633342	8.069551	2.850042	3.682791	6.019453	22.78975	0.216251	46.11098	13.9601	5.227592	27.63924	1.520573	3.030242	54.25559	0.00540242	0	4.20446	8.123013	10.01455	65.34444	32.7943	9.101022	34.88629	39.43965	0.03463849	0.182765	0.07434665	0.003783207	60.29745	40.66735	5.338993	0.05720795	1.146274	2.874823	0.3170721	0.005419094	2.539702	3.452955	58.35832	1.986521	2.423538	0.007908948	0.4436855	0	0	0	0.7389674
TCGA-DD-AAEI	1531	0	0.2196632	1.548268	10.57614	1.526363	4.356609	16.67859	0.9705388	8.04069	6.670729	0.2120186	13.55336	1.685699	3.34514	41.51694	0	0	2.352345	1.44467	24.18578	4.037382	2.763261	0.005953606	17.77892	15.58666	0.002152016	0.1091384	0.004494162	0.002115384	5.288182	7.648387	0.8070819	0.01947088	0.1608262	0.1747681	0	0.006060183	1.136061	3.755606	12.40867	3.729126	5.290889	0	0.3843604	0	0	0	0.2974999
TCGA-UB-AA0V	314	0	1.317336	3.857238	5.751444	3.194595	3.588326	7.208712	2.646578	31.77932	13.60587	11.53453	10.76693	1.451101	7.800103	22.30228	0.008496772	0.2190048	3.069164	2.629354	17.67697	28.69164	21.2802	0	33.93131	31.09725	0.1664619	0.6641994	0.1674947	0.00595012	27.81607	32.26478	2.946692	0.003911958	0.5122421	0.2629409	0.1424805	0.5312668	1.935179	4.825697	11.59658	6.202816	5.784518	0.02487794	0.7404056	0	0	0	0.1782081
TCGA-DD-AADO	453	0	0.09580761	1.658321	17.45744	1.655677	1.734862	5.950823	1.706452	24.48887	5.264631	0.1584583	26.8367	1.155381	2.553951	38.48731	0.01299144	0	1.816139	4.991644	8.90294	4.515053	3.158338	0.03200591	3.885494	4.956476	0.01388279	0.05973832	0.6112505	0.01364647	3.571857	3.911785	0.6268919	0.04785062	0.2593751	0.06117892	0.01361567	0.002171923	1.056106	3.204658	5.116268	2.676878	4.446814	0.009509503	0.2254121	0	0	0	0.3080182
TCGA-DD-AAVY	1970	0	0.3095734	1.541939	5.77555	0.8263983	2.947144	10.86759	5.957331	30.55826	13.813	0.0144845	8.760688	0.7635118	6.348231	35.72466	0	0	2.804923	6.255618	19.7145	0.1045547	0.3483776	7.821073	6.05413	5.428591	0.02009267	0.05928667	0.02098026	0.007900259	12.79127	4.302329	0.4295306	0	0.1678239	0.06071638	0	0.00754426	1.370873	5.444618	30.28377	1.630914	1.35243	0	0.1783449	0	0	0	0.05143813
TCGA-FV-A3R3	366	1	1.912498	5.580784	14.6026	2.694527	2.031896	7.838083	0.9541487	18.32387	12.30567	29.08584	17.11962	14.68689	5.157437	28.99196	6.508627	0	4.265251	3.506563	14.95283	61.14803	46.4813	0.1468832	91.29615	75.96804	0.3539534	3.164015	0.6899	0.03092697	83.99903	71.79934	13.67568	0.101666	0.7001985	0.09655955	0.06364288	0.02584168	2.139864	6.747953	21.65236	6.642795	8.303738	0.00808176	0.3980379	0	0	0	1.318932
TCGA-DD-A4NS	2456	1	2.964939	7.858049	4.420102	5.608076	4.807898	11.65751	7.292634	47.96836	18.52096	19.45791	17.16066	1.733734	15.64453	39.55349	0.01214036	0.6519135	3.038376	3.918654	16.6706	364.4643	173.6022	0.005981834	93.13016	114.6001	0.76975	2.408442	0.7811763	0.1062707	139.5145	160.8465	16.57087	0.1872477	1.991344	0.4696191	10.61792	0.1400451	2.74854	8.027078	30.22817	10.86538	10.49024	0.05331916	1.933254	0	0.01079808	0	0.7860237
TCGA-MI-A75H	747	0	0.5947104	1.948365	3.042504	3.044153	3.146602	8.749628	4.453377	19.00176	14.96186	1.064085	12.1701	0.7246462	8.981852	84.23522	0	0.002881305	1.910505	3.992728	10.40699	5.636188	4.120316	0.003635267	18.98227	19.90748	0.0210243	0.08481432	2.110237	0.1136653	7.355474	10.86277	1.520546	0.08492073	0.1675183	0.03474385	0.1546483	0.00986758	1.222075	5.507777	27.51599	2.177424	5.75831	0	0.4580013	0	0	0	0.2623879
TCGA-UB-A7MC	500	0	0.4754464	7.019261	10.36893	0.3776661	8.519794	16.78862	5.594621	29.34469	38.14143	0.5511134	15.11427	2.490789	23.38634	40.12609	0.00894264	0	5.258545	6.670059	16.14814	5.774829	3.625132	0.09473423	15.90546	14.38156	0.06530068	0.06755557	0.1912515	0.004696765	28.31292	5.263929	1.864492	0.06381718	0.1120254	0.0511365	0.009372325	0.0299008	2.750037	10.66069	34.41573	1.898949	1.856323	0.0130917	0.1448179	0	0	0	0.1182441
TCGA-FV-A4ZQ	12	0	0.3223425	3.087344	13.55178	3.308847	6.512034	19.58598	5.503557	7.899008	17.54151	0.7170541	16.62072	0.9305013	1.795247	41.46203	0.006182582	0.002414491	5.023348	2.590629	23.33813	4.117314	3.011487	42.7609	9.104358	6.824737	0.03964062	0.1116864	0.02759449	0.004329539	9.277633	3.917204	0.775775	0.005692985	3.107675	6.222255	0	0.002067221	2.835109	10.39783	35.98693	6.393689	11.21891	0.009051077	0.836728	0	0	0	0.7836648
TCGA-DD-AAEG	719	0	0.6191874	2.7506	6.632343	1.375402	1.81461	6.870425	1.916771	86.2671	10.84478	3.7198	17.48055	5.17194	5.558101	20.74726	0.4936789	0.007789777	1.777864	3.27086	13.54397	29.63046	14.53745	0.0122852	17.74852	20.16987	0.05328792	0.1670618	1.339115	0.05587289	35.47987	20.41325	1.23244	0.0252547	1.202516	4.330938	0.2560867	0	1.11373	4.398983	15.15719	2.366084	0.8211863	0	0.07883164	0	0	0	0.3365013
TCGA-DD-AAD5	1345	0	0.3131581	1.918384	17.33652	8.844376	5.465104	14.38406	1.261392	14.57333	7.836294	0.2277079	22.00285	2.22619	0.5452318	53.35459	0.06650821	0	1.854965	8.889568	7.896661	12.79391	2.779486	0	9.222708	7.960727	0.03015148	0.04964667	0.6926353	0.01058509	58.10826	69.51251	0.5024386	0.01391851	4.307791	2.43644	0	0	1.061006	6.546634	20.98701	25.57276	18.41415	0	0.6504203	0	0	0	0.6119997
TCGA-K7-A5RG	519	0	1.755089	6.179725	7.232607	4.480733	7.24264	15.76225	3.632203	46.77407	28.7707	1.383525	16.02149	1.532609	3.487979	44.51006	0	0.04459145	2.741797	4.855235	35.08923	34.05391	28.21595	0.02461369	19.93283	18.23269	0.6761696	1.474328	0.9475791	0.1224373	13.60854	15.4463	2.096868	0.7819754	1.357728	0.6049128	0.5011092	0.02386124	2.761375	9.118355	25.87364	7.863746	14.03475	0	2.847893	0	0	0	1.00868
TCGA-XR-A8TD	1030	0	1.408227	6.11537	42.13285	4.049885	7.699064	9.732748	0.6475864	208.4877	27.09745	4.44721	16.61819	2.734858	6.470736	45.66932	0	0.08828306	2.339869	2.990809	9.286662	130.4535	57.24177	0.007186091	79.742	81.24766	0.1610459	0.6155463	0.5044804	0.0178731	63.08838	71.96163	9.865934	0.02350164	0.7479317	2.658922	7.436258	0.01219122	1.621235	6.321576	19.61379	6.758228	10.1544	0.08540443	1.391786	0	0	0.01304333	0.6782751
TCGA-DD-AACY	1450	0	0.3552746	4.900564	3.323465	1.297544	2.897648	14.92943	0.3865453	27.24057	7.733701	2.409532	20.8126	4.160674	3.944822	37.2899	0.005786381	0	2.885465	3.928214	13.22449	9.896043	6.521997	0	14.72213	16.5398	0.05565047	0.08742435	0.02797832	0.002026044	12.05496	13.34139	1.087175	0.06393791	0.1630948	0.3659158	0.1940611	0.003869493	1.054693	3.659124	16.16471	2.224894	1.668457	0	0.1874104	0	0	0	0.2216164
TCGA-KR-A7K7	951	0	0.1355066	2.121234	6.208726	1.243802	3.796763	17.00946	3.30835	31.09995	11.11426	0.1460159	23.67625	0.8087309	7.653979	69.75978	0.017957	0	1.114753	4.302794	7.065579	4.784601	2.282585	0.01474637	4.770696	8.160334	0.01279269	0.03342173	0.296098	0.008383286	5.359428	7.617388	0.8442067	0.01102333	0.1733983	0.09261613	0.02509309	0.00400276	1.034129	4.58006	17.77383	5.967437	5.27595	0	0.2377152	0.01171892	0	0	0.3220403
TCGA-G3-A25Y	452	1	1.15929	9.6967	11.5089	4.217989	12.48501	25.50027	0.7793799	87.96331	20.14609	13.09915	33.31609	8.103834	9.679877	43.64879	0.008621879	0.005050668	2.982905	6.060602	9.591481	91.28762	51.91792	0.03398558	56.52132	67.83837	0.2119089	1.238932	3.477786	0.04528298	45.11015	70.9216	6.68379	0.1587823	3.24359	0.3132146	0.7996994	0.01297273	2.235836	7.082017	39.99133	5.164097	6.976717	0	0.585089	0	0	0	0.6486367
TCGA-K7-AAU7	359	0	1.961739	6.183099	6.481854	4.070267	9.801395	24.19944	3.905377	54.66489	12.5283	1.463235	23.03165	2.838655	2.723364	73.39768	0.1408291	0	3.409659	3.133545	18.23397	285.723	141.9617	0.003854983	72.11489	86.85821	1.220652	1.056159	2.42111	0.09314092	24.02832	55.11803	16.88344	0.04682775	4.716732	0.1263215	4.813262	0.03139194	3.348725	9.31589	29.49865	10.97258	7.43424	0.01145382	3.107165	0	0	0	0.4637446
TCGA-BC-A3KF	8	0	0.5651923	1.642834	6.703179	2.57414	4.974942	25.11094	1.859686	42.53431	7.182175	0.6011727	17.36745	10.21562	19.51735	35.66903	0	0.003217494	3.855232	3.010011	20.66423	14.19381	8.489302	0.01217828	40.14763	29.52709	0.01027137	0.05817925	0.03830394	0.004327082	15.13196	10.49215	2.258495	0.09862241	0.5063635	2.03411	0.004317315	0.005509462	1.128367	3.466305	26.56748	6.147901	2.729061	0	0.1127711	0	0.02931142	0	0.1126935
TCGA-2Y-A9H2	1731	0	4.553946	9.433791	6.346016	2.716254	9.70998	21.04103	8.33968	56.04145	18.2854	0.8727925	20.33118	5.716728	1.629238	49.12014	0.04790491	0.008017868	2.940715	5.051216	27.56844	83.89005	36.20933	0	31.10777	40.1835	0.05850477	0.1505998	2.367207	0.04552787	30.34227	27.96094	5.495535	0.1890486	8.685516	0.3775219	4.647705	0.02288227	2.745643	5.975173	32.57842	10.87037	11.572	0.01001872	0.9763174	0	0	0	0.9048897
TCGA-DD-AAW3	1633	0	0.3117679	2.979595	4.561954	1.645197	3.859952	10.55862	7.169333	49.68913	14.92856	2.517004	13.29694	1.29542	8.93574	37.52237	0	0.0243602	2.984701	5.238012	10.76806	5.960869	4.382021	0	16.74407	12.65413	0.01587067	0.1112188	0.04971526	0.003120103	12.90579	9.253905	1.855686	0.04923212	0.06976824	0.2517809	0.00933918	0	1.633298	5.947261	46.23441	2.175534	1.658597	0	0.1030756	0	0	0	0.05688147
TCGA-ED-A82E	408	0	5.876454	7.214693	18.03199	2.581128	8.374037	21.02488	9.51104	111.1623	9.956375	9.68834	38.63407	4.420875	0.25066	69.89057	0.2191629	0	2.710718	2.429799	25.86516	171.8477	96.24577	0.01053527	86.85698	152.1396	0.09520314	0.1281662	2.033902	0.08983927	18.93013	21.77551	12.02716	0.1550472	2.36044	0.5645848	33.05345	0.0303843	2.61089	8.331389	38.97933	8.843451	6.367618	0	0.8429732	0	0	0	0.4776996
TCGA-DD-A4NP	3308	0	0.3194598	1.550101	5.058115	2.149972	3.02499	5.847845	2.11989	12.10434	13.49242	1.102922	11.14999	1.173395	14.31485	22.82526	0.007480708	0.004382174	2.437196	2.57799	7.933218	2.547852	1.855676	0.001842958	4.268311	4.810239	0.05062842	0.1093378	0.09877394	0.007857887	7.50801	7.549633	0.8637412	0.0241091	0.1024971	0.07548842	0.003920075	0.006253164	0.7274647	4.660809	12.16612	4.446935	4.363565	0	0.2812255	0	0	0	0.2319355
TCGA-G3-A6UC	671	0	0.3528983	7.797162	4.324612	1.186492	1.476935	7.490782	4.714391	45.71879	28.03844	0.3975367	6.982331	3.388455	28.02419	35.57494	0	0	2.920645	4.330612	5.45912	0.4786946	0.6542528	0.002896744	5.446453	5.012659	0.06701244	0.1834419	0.01530653	0.004116984	16.04223	6.846706	0.4992538	0.04060119	0.1242801	0.08305637	0	0.003931465	1.556491	4.757627	40.6779	1.544635	1.416976	0.008606721	0.2017459	0	0	0	0.123305
TCGA-DD-AAW1	1989	0	0.3531745	2.525835	7.428011	0.962031	5.712957	9.382663	4.148514	20.52691	14.37639	0.5553143	6.772361	1.361793	10.13775	52.02778	0	0	1.95424	2.52013	11.36107	2.47081	2.04461	0	13.0613	10.8114	0.01122738	0.06038996	4.828066	1.193756	5.176573	4.111366	1.141801	0.04837259	0.07403418	0.2014421	0	0.003512985	1.217852	5.637598	16.25677	3.765663	1.832931	0.02307176	0.1174801	0	0	0	0.04790434
TCGA-DD-A118	3437	0	1.041877	4.541795	23.17467	1.817611	2.442552	12.64819	4.163983	30.57543	8.163056	4.487732	19.27079	8.061258	15.55758	37.07176	0	0	2.629681	2.201324	12.5712	42.58585	31.48179	0.6369093	53.31911	47.89159	0.02127445	0.07986834	0.8790495	0.01493737	96.19252	33.1794	11.55417	0.08445802	0.4909986	0.1607188	0.1520172	0.04992492	1.665232	6.075371	16.63026	3.464936	4.880023	0.006245434	0.2121921	0	0	0	0.3228911
TCGA-DD-AADA	1233	0	0.6130763	2.439352	7.602418	5.162204	1.47146	3.561208	1.118447	68.279	15.01367	3.374549	8.475127	1.127382	58.09029	31.08287	0	0.01661945	1.679785	4.604235	14.55042	27.12697	14.36522	0.1557647	26.0104	21.27644	0.1039447	0.3534304	0.1062753	0.01064326	30.35279	26.19625	1.923182	0.01959301	0.390308	0.5889411	0.01274309	0.01016366	1.844782	4.902606	24.44937	2.333928	2.359011	0.00890007	0.3820832	0	0	0	0.3769794
TCGA-ED-A66Y	296	1	2.487368	5.094766	18.54054	1.247693	10.74214	21.64683	0.1069764	57.16528	13.41745	2.085558	21.03026	1.466996	3.925814	29.66049	0.3729761	0	1.523075	2.611836	9.996945	27.03188	13.80472	0	23.49023	21.62238	0.0152457	0.08033018	3.411252	0.04495855	12.3589	17.34806	3.281413	0.0168905	1.0101	1.057135	0.1986527	0.04702146	2.646098	7.591389	20.83268	0.7262075	0.7715658	0	0.07779871	0	0	0	0.2955104
TCGA-DD-AAE3	566	0	0.5058486	3.190444	9.583159	1.585002	1.289111	5.460818	1.170505	30.59209	8.858225	2.875631	8.282254	2.311135	14.58942	46.37833	0	0	1.657907	2.493652	3.169433	23.36076	14.53867	0	27.21744	30.41272	0.04662502	0.1662361	0.0292108	0.006110848	24.2627	22.31029	2.896281	0.2048991	0.06148976	0.4989936	0.009145581	0.01458871	1.03075	2.460765	10.01914	1.455187	2.169291	0.01277498	0.1917838	0	0	0	0.4615336
TCGA-G3-AAV6	65	1	0.2813182	2.915938	7.776597	7.662978	7.544958	45.93681	3.877749	7.213193	14.174	2.35484	44.47419	0.6579729	3.433032	50.61562	0.01224106	0	3.540197	4.821136	5.886075	26.2954	14.1806	160.8557	17.51822	21.0387	0.03488245	0.08845231	1.850763	0.3235994	15.14123	23.1713	2.268505	0.9975447	9.718237	35.48475	0.5452422	0.01841826	2.665386	10.44566	12.32091	1.824692	1.432698	0.008960233	1.460787	0	0	0	0.3739464
[truncated: 290 more columns]
