# Supplementary material for: Machine learning identifies exosome features related to hepatocellular carcinoma
Source: Front Cell Dev Biol. 2022 Sep 19;10:1020415. doi: 10.3389/fcell.2022.1020415 (PMC9527306; doi:10.3389/fcell.2022.1020415)
Supplement: Supplementary file 2 [file DataSheet1.ZIP › Raw data for manuscript/working sheet/working sheet.xlsx]

## Sheet: Sheet1
The working sheet for manuscript
1	A total of 374 HCC patients were obtained from TCGA database (https://portal.gdc.cancer.gov/)
2	A total of 231 HCC patients were obtained from ICGC database (https://dcc.icgc.org/)
3	A total of 2700 genes Exosome-related genes(ERGs) were obtained from http://www.exocarta.org/
4	Mitosis, NK cell, PI3K-Akt, B cell and CD8+T cell related genes were download from GSEA (https://www.gsea-msigdb.org/gsea/msigdb/index.jsp) or previous literature
5	Univariate feature selection and random forest use to selsct 13 ERGs by "plot_feature_selection.ipynb" and "RFE.ipynb" with python 3.7
6	Verified by univariate Cox regression and Least absolute shrinkage and selection operator (LASSO) analysis with "uniCox.R" and "lasso.R" of R 4.0.3.
7	Kaplan-meier (K-M) survival analysis of ERG signature
8	The R package "timeROC" were performed to calculate the clinical dignostic value of riskscore
9	Calculating T-distributed Stochastic Neighbor Embedding (t-SNE) and Principal Component Analysis (PCA) with "PCA.R"
10	different expression genes (DEGs) between low- and high-risk group with "diffGene.R"
11	GO and KEGG analysis for DEGs was performed using the OmicShare tools (https://www.omicshare.com/tools).
12	Heat map of 22 immune related genes were calculated by "CIBERSORT.R" and "pheatmap.R"
13	Protein-Protein Interaction Networks (PPI) network of DEGs were generated by the STRING database (STRING: functional protein association networks (string-db.org)).
14	All genes were normalized by LASSO and Univariate Cox regression.
15	Construction of machine learning signature with random forest and SHAP with "plot_forest_importances.ipynb" by ptyhon 3.7
16	Calculating Kaplan-meier (K-M) survival analysis between exosome score versus NK score and PI3K-Akt score versus exosome score with "ICIsurvival.R" by R
17	Explore the potential value of BSG and SFN in predicting by Quantitative Real-Time PCR, immunotherapy and CCK-8
