# Supplementary material for: Machine learning identifies exosome features related to hepatocellular carcinoma
Source: Front Cell Dev Biol. 2022 Sep 19;10:1020415. doi: 10.3389/fcell.2022.1020415 (PMC9527306; doi:10.3389/fcell.2022.1020415)
Supplement: Supplementary file 3 [file Table3.XLS]

ID	conMean	treatMean	logFC	pValue	fdr
LDHA	83.2189104	80.1983461764706	-0.0533389128321815	0.0422991759857106	0.047437107185479
PRDX1	124.70205	227.158105828877	0.865211604836375	6.41043862838086e-13	1.64896266704477e-12
HADHA	67.6376874	76.5794279144385	0.179129549186268	0.0677619490311561	0.074802384184955
SFN	1.1581790832	25.4414030422995	4.45724798244226	3.83180985511201e-16	1.34791255686775e-15
UBB	347.296454	382.401089224599	0.138918952221811	0.266910332273404	0.280867966836592
S100A10	25.41332458	95.7894255240642	1.91428127980332	1.87944109923626e-18	8.63798162890589e-18
BSG	38.8005998	120.900995106952	1.63967525947786	5.16191437740219e-26	1.53406216959736e-24
LRP4	0.09883847822	0.52341574371123	2.404812616256	0.00134355437714126	0.00169090838723633
HSPA8	97.4611932	145.443815318182	0.577562159865659	5.93988274440069e-07	9.58067808758863e-07
CALM1	22.378706	23.2370706229947	0.0543015890989906	0.692803124359536	0.704101118598818
PON1	171.7915164	96.3879093983663	-0.833734697754966	1.71770227989747e-11	3.91285644828799e-11
IDH1	54.0634418	63.3641747058824	0.229014029538501	0.116754677794788	0.126461519359828
PRDX6	171.8414344	221.482404786096	0.36611415039997	0.00135507596942976	0.00170476640866344
